# Supplementary material for: Dynamic resource allocation drives growth under nitrogen starvation in eukaryotes
Source: NPJ Syst Biol Appl. 2020 May 15;6:14. doi: 10.1038/s41540-020-0135-y (PMC7229059; doi:10.1038/s41540-020-0135-y)
Supplement: Supplementary file 2 — Dataset 1 [file 41540_2020_135_MOESM2_ESM.xls]

## Sheet: PA
rxn_id	subsystem	genes	reg	fold_change	t	conf_int_max	conf_int_min	p_value	rxn_formula
PRISM_solar_litho	Photosynthesis		0	1		0	0		photonVis_e -> 4.26984e-05 photon298_c + 0.0882531 photon437_u + 0.187391 photon438_u + 0.114958 photon450_h + 0.185664 photon646_h + 0.0836165 photon673_u + 0.0944049 photon680_u + 0.19581 photon490_h
PRISM_solar_exo	Photosynthesis		0			0	0		photonVis_e -> 0.00912663 photon298_c + 0.107054 photon437_u + 0.224062 photon438_u + 0.133592 photon450_h + 0.171752 photon646_h + 0.0728979 photon673_u + 0.0843155 photon680_u + 0.20968 photon490_h
PRISM_incandescent_60W	Photosynthesis		0			0	0		photonVis_e -> 1.65225e-05 photon298_c + 0.00999388 photon437_u + 0.0246023 photon438_u + 0.0162762 photon450_h + 0.229913 photon646_h + 0.127541 photon673_u + 0.152917 photon680_u + 0.053691 photon490_h
PRISM_fluorescent_warm_18W	Photosynthesis		0			0	0		photonVis_e -> 0.0226083 photon298_c + 0.152956 photon437_u + 0.231224 photon438_u + 0.152106 photon450_h + 0.159332 photon646_h + 0.0351273 photon673_u + 0.037872 photon680_u + 0.11038 photon490_h
PRISM_fluorescent_cool_215W	Photosynthesis		0			0	0		photonVis_e -> 9.86916e-05 photon298_c + 0.0979155 photon437_u + 0.15074 photon438_u + 0.107797 photon450_h + 0.194659 photon646_h + 0.0307226 photon673_u + 0.0313578 photon680_u + 0.11138 photon490_h
PRISM_metal_halide	Photosynthesis		0			0	0		photonVis_e -> 0.12093 photon437_u + 0.191655 photon438_u + 0.134004 photon450_h + 0.119049 photon646_h + 0.0401929 photon673_u + 0.0452113 photon680_u + 0.119084 photon490_h
PRISM_high_pressure_sodium	Photosynthesis		0			0	0		photonVis_e -> 0.0151965 photon437_u + 0.0328055 photon438_u + 0.02772 photon450_h + 0.242893 photon646_h + 0.0514568 photon673_u + 0.0536969 photon680_u + 0.058194 photon490_h
PRISM_growth_room	Photosynthesis		0			0	0		photonVis_e -> 4.11266e-05 photon298_c + 0.0754123 photon437_u + 0.117406 photon438_u + 0.0830332 photon450_h + 0.20333 photon646_h + 0.0570026 photon673_u + 0.0643077 photon680_u + 0.094128 photon490_h
PRISM_white_LED	Photosynthesis		0			0	0		photonVis_e -> 0.000222204 photon298_c + 0.00711767 photon437_u + 0.0459156 photon438_u + 0.0273521 photon450_h + 0.256809 photon646_h + 0.0703213 photon673_u + 0.0753153 photon680_u + 0.15185 photon490_h
PRISM_red_LED_array_653nm	Photosynthesis		0			0	0		photonVis_e -> 0.870291 photon646_h + 0.274325 photon673_u + 0.195494 photon680_u
PRISM_red_LED_674nm	Photosynthesis		0			0	0		photonVis_e -> 0.265728 photon646_h + 0.660147 photon673_u + 0.725321 photon680_u
PRISM_design_growth	Photosynthesis		0			0	0		photonVis_e -> 0.220794 photon646_h + 0.638343 photon673_u + 0.733622 photon680_u
EX_h(e)	Exchange		-1	0.738596	-8.23167	65535	-0.00500136	1.16675e-16	h_e <=>
EX_h2o(e)	Exchange		1	1.14887	295.311	0.136204	65535	0	h2o_e <=>
EX_pi(e)	Exchange		-1	0.325322	-4833.14	65535	-0.0153303	0	pi_e <=>
EX_nh4(e)	Exchange		0			0	0		nh4_e ->
EX_no3(e)	Exchange		-1	0.250228	-1823.64	65535	-0.125082	0	no3_e <=>
EX_so4(e)	Exchange		-1	0.636685	-2558.96	65535	-0.00288465	0	so4_e <=>
EX_fe2(e)	Exchange		-1	0.218383	-384.95	65535	-2.47387e-12	0	fe2_e <=>
EX_fe3(e)	Exchange		-1	0.175008	-331.956	65535	-1.51657e-12	0	fe3_e <=>
EX_mg2(e)	Exchange		-1	0.821835	-1190.8	65535	-1.59974e-05	0	mg2_e <=>
EX_na1(e)	Exchange		-1	0.674697	-14.4923	65535	-0.0104403	5.91443e-47	na1_e <=>
EX_photonVis(e)	Exchange		1	1	56.5878	3.27379e-12	65535	0	photonVis_e <=>
EX_o2(e)	Exchange		-1	0.880505	-81.3772	65535	-0.032841	0	o2_e <=>
EX_co2(e)	Exchange		1	1.0845	367.678	0.114392	65535	0	co2_e <=>
EX_hco3(e)	Exchange		0			0	0		hco3_e ->
EX_starch(h)	Carbohydrate metabolism		0			0	0		starch300_h ->
EX_ac(e)	Exchange		-1	0.715092	-5.0761	65535	-5.42973e-05	1.99621e-07	ac_e ->
EX_rib-D(e)	Exchange		0			0	0		rib__D_e ->
EX_no2(e)	Exchange		0			0	0		no2_e ->
EX_his-L(e)	Exchange		0			0	0		his__L_e ->
EX_urea(e)	Exchange		0			0	0		urea_e ->
EX_ad(e)	Exchange		0			0	0		ad_e ->
EX_gua(e)	Exchange		0			0	0		gua_e ->
EX_ade(e)	Exchange		0			0	0		ade_e ->
EX_alltt(e)	Exchange		0			0	0		alltt_e ->
EX_alltn(e)	Exchange		0			0	0		alltn_e ->
EX_hxan(e)	Exchange		0			0	0		hxan_e ->
EX_orn(e)	Exchange		0			0	0		orn_e ->
EX_gln-L(e)	Exchange		0			0	0		gln__L_e ->
EX_urate(e)	Exchange		0			0	0		urate_e ->
EX_leu-L(e)	Exchange		0			0	0		leu__L_e ->
EX_arg-L(e)	Exchange		0			0	0		arg__L_e ->
EX_so3(e)	Exchange		0			0	0		hso3_e ->
EX_s(e)	Exchange		0			0	0		s_e ->
EX_selt(e)	Exchange		0			0	0		selt_e ->
EX_etoh(e)	Exchange		0	1.07009	1.36536	-5.72187e-06	65535	0.0861002	etoh_e ->
EX_for(e)	Exchange		-1	0.826539	-2.6155	65535	-0.0001095	0.00446824	for_e ->
EX_h2(e)	Exchange		1	1.50246	5.35358	0.000198811	65535	4.50425e-08	h2_e ->
EX_glyclt(e)	Exchange		1	1.44091	3.82672	1.73846e-05	65535	6.57247e-05	glyclt_e ->
EX_succ(e)	Exchange		0			0	0		succ_e ->
EX_lac-D(e)	Exchange		0			0	0		lac__D_e ->
EX_6mpur(e)	Exchange		0			0	0		6mpur_e ->
EX_tgua(e)	Exchange		0			0	0		tgua_e ->
EX_tega(e)	Exchange		0			0	0		tega_e ->
EX_5flura(e)	Exchange		0			0	0		5flura_e ->
EX_cital(e)	Exchange		0			0	0		cital_e ->
EX_lido(e)	Exchange		0			0	0		lido_e ->
PS_asn-L(c)			1	1.07553	2.19781	1.58237e-06	65535	0.0140043	asn__L_c -> Asn__X__Ser__FSLASH__Thr_c + h2o_c
CY_focytc(h)	Metabolism of cofactors and vitamins		-1	0.710377	-5.49868	65535	-0.000100692	2.00828e-08	2 ficytc_h + nadh_h <=> 2 focytc_h + h_h + nad_h
CY_focytb5(c)	Metabolism of cofactors and vitamins		1	3.29546	696.911	0.0149707	65535	0	2 ficytb5_c + nadh_c <=> 2 focytb5_c + h_c + nad_c
Biomass_Cvu_auto-	Biomass		-1	0.891877	-704.066	65535	-0.00376813	0	0.00050409 acaro_h + 0.256056 ala__L_c + 0.00010092 anxan_u + 0.055175 arab__L_c + 0.00105 arg__L_c + 0.14245 asn__L_c + 0.146583 asp__L_c + 0.00492583 asqdca18111Z160_c + 0.008635 asqdca1819Z160_c + 0.008635 asqdca1829Z12Z160_c + 0.007635 asqdca1839Z12Z15Z160_c + 0.008635 asqdpa18111Z160_c + 0.00664417 asqdpa1819Z160_c + 0.0046325 asqdpa1829Z12Z160_c + 0.00482167 asqdpa1839Z12Z15Z160_c + 39.2 at…
Biomass_Cvu_mixo-	Biomass		0			0	0		3.95421e-06 acaro_h + 0.12616 ala__L_c + 7.90842e-07 anxan_u + 0.0477002 arab__L_c + 0.00083908 arg__L_c + 0.0924716 asn__L_c + 0.0924716 asp__L_c + 0.001185 asqdca18111Z160_c + 0.00974149 asqdca1819Z160_c + 0.00974149 asqdca1829Z12Z160_c + 0.00974149 asqdca1839Z12Z15Z160_c + 0.00974149 asqdpa18111Z160_c + 0.00763651 asqdpa1819Z160_c + 0.00672365 asqdpa1829Z12Z160_c + 0.00642154 asqdpa1839Z12Z15Z…
Biomass_Cvu_hetero-	Biomass		0			0	0		7.97456e-08 acaro_h + 0.12616 ala__L_c + 1.59491e-08 anxan_u + 0.0477002 arab__L_c + 0.00083908 arg__L_c + 0.0924716 asn__L_c + 0.0924716 asp__L_c + 0.001185 asqdca18111Z160_c + 0.00974149 asqdca1819Z160_c + 0.00974149 asqdca1829Z12Z160_c + 0.00974149 asqdca1839Z12Z15Z160_c + 0.00974149 asqdpa18111Z160_c + 0.00763651 asqdpa1819Z160_c + 0.00672365 asqdpa1829Z12Z160_c + 0.00642154 asqdpa1839Z12Z15Z…
ATPM(NGAM)	Energy metabolism		0	1		0	0		atp_c + h2o_c -> adp_c + h_c + pi_c
DM_apotfen(h)			1	1.95338	110.566	5.32823e-13	65535	0	apotfen_h ->
DM_asnglcnacglcnacman-LPAREN-man-RPAREN-man(c)			1	1.07553	2.19781	1.58237e-06	65535	0.0140043	asnglcnacglcnacman__LPAREN__man__RPAREN__man_c ->
DM_bhb(m)			-1	0.908678	-3.51761	65535	-5.69327e-05	0.000219662	bhb_m ->
DM_bhb(x)			-1	0.757436	-4.3488	65535	-2.87862e-05	6.98044e-06	bhb_x ->
DM_cat(c)			-1	0.785937	-50.9007	65535	-1.62136e-13	0	cat_c ->
DM_ficytb5(c)			-1	0.885479	-25.7406	65535	-7.8241e-14	1.28066e-137	ficytb5_c ->
DM_glu5sa(m)			0	1.02136	0.242198	-1.71382e-06	65535	0.404318	glu5sa_m ->
DM_hcarn(c)			1	1.45567	8.02953	2.84776e-05	65535	6.05044e-16	hcarn_c ->
DM_icit(h)			-1	0.596742	-6.09989	65535	-5.58572e-05	5.70632e-10	icit_h ->
DM_leutrna(c)			1	2.07126	141.92	3.98007e-13	65535	0	leutrna_c ->
DM_na1(c)			0	0.963637	-0.454793	65535	0.00034662	0.324639	na1_c ->
DM_na1(h)			-1	0.639756	-7.34821	65535	-0.00269067	1.16701e-13	na1_h ->
DM_na1(m)			-1	0.869188	-2.97533	65535	-0.00074255	0.00147037	na1_m ->
DM_na1(x)			-1	0.363646	-26.9459	65535	-0.00611911	9.59818e-150	na1_x ->
DM_no(h)			-1	0.710377	-5.49868	65535	-0.000201383	2.00828e-08	no_h ->
DM_o2D(u)			-1	0.999948	-2.88135	65535	-4.85096e-05	0.00198828	o2D_u ->
DM_photon298(c)			1	1	61.5999	1.64634e-13	65535	0	photon298_c ->
DM_photon437(u)			1	1.00254	8.44246	0.113734	65535	2.01227e-17	photon437_u ->
DM_photon438(u)			1	1.00102	7.46265	0.0956573	65535	4.97293e-14	photon438_u ->
DM_photon450(h)			1	1	19.3864	2.78818e-06	65535	4.36036e-81	photon450_h ->
DM_photon490(h)			1	1.43478	104.07	35.8246	65535	0	photon490_h ->
DM_photon646(h)			1	1	81.7408	1.27118e-05	65535	0	photon646_h ->
DM_photon673(u)			-1	0.997377	-7.43552	65535	-0.0952064	6.09463e-14	photon673_u ->
DM_photon680(u)			-1	0.999329	-2.14663	65535	-0.00836989	0.0159353	photon680_u ->
DM_udg(m)			1	1.42828	3.42006	9.50753e-06	65535	0.000315538	udg_m ->
DM_urdglyc(m)			1	1.7207	16.8305	0.000220945	65535	3.58337e-62	urdglyc_m ->
1ACPCth	Transport		1	1.71692	17.3949	0.0110217	65535	3.78659e-66	1acpc_c <=> 1acpc_h
23DHMBth	Transport		-1	0.188525	-47.817	65535	-0.00663425	0	23dhmb_c <=> 23dhmb_h
23DHMPth	Transport		-1	0.586638	-21.8394	65535	-0.00226294	2.27961e-101	23dhmp_c <=> 23dhmp_h
2PGLYCth	Transport		1	1.70361	8.74776	0.000446689	65535	1.4651e-18	2pglyc_h <=> 2pglyc_c
2PGth	Transport		1	2.24248	168.051	4.99504e-13	65535	0	2pg_c <=> 2pg_h
3C3HMPth	Transport		-1	0.0810392	-127.358	65535	-0.00280985	0	3c3hmp_c <=> 3c3hmp_h
3MOBth	Transport		-1	0.314999	-178.155	65535	-0.00550651	0	3mob_c <=> 3mob_h
3PG(pi)thr	Transport	(maker_Scaffold_321-snap-gene-0.119) or (maker_Scaffold_469-augustus-gene-0.50) or (maker_Scaffold_807-augustus-gene-0.96)	0	1.01694	0.429975	-0.203093	65535	0.333616	3pg_c + pi_h <=> 3pg_h + pi_c
4ABUTth	Transport		-1	0.912693	-11.0256	65535	-20.9291	3.01283e-28	4abut_c <=> 4abut_h
4ABUTthi	Transport		-1	0.912558	-11.033	65535	-20.9479	2.78047e-28	4abut_c + h_c -> 4abut_h + h_h
5MTAth	Transport		1	3.31178	233.526	7.2086e-13	65535	0	5mta_c <=> 5mta_h
6PGLthr	Transport		-1	0.308149	-66.5495	65535	-8.87027	0	6pgl_c <=> 6pgl_h
ACCOAth	Transport	(maker_Scaffold_645-augustus-gene-0.44)	1	1.21694	36.8579	45.2673	65535	1.34634e-263	accoa_c + coa_h <=> accoa_h + coa_c
ACSERthi	Transport	(maker_Scaffold_1412-snap-gene-0.71)	-1	0.689743	-3.44941	65535	-0.0365043	0.000283224	acser_h -> acser_c
ACth	Transport		1	1.21599	36.7631	45.1211	65535	2.09974e-262	ac_c <=> ac_h
AIRth	Transport		1	1.90111	140.704	1.22406e-12	65535	0	air_c <=> air_h + h_h
AKG(na)th	Transport		1	1.23059	37.2393	116.268	65535	2.04584e-268	akg_c + na1_c <=> akg_h + na1_h
AKGMALth	Transport	(augustus_masked_Scaffold_1124-abinit-gene-0.6) or (maker_Scaffold_1571-augustus-gene-0.54)	1	1.04186	9.11807	24.9104	65535	5.4268e-20	akg_c + mal__L_h <=> akg_h + mal__L_c
ALABth	Transport		1	1.09187	47.8624	4.0458e-13	65535	0	ala__B_c <=> ala__B_h
AMETAMth	Transport		1	2.03924	145.982	4.67457e-13	65535	0	ametam_c <=> ametam_h
AMETt2h	Transport	(maker_Scaffold_1611-augustus-gene-0.43)	-1	0.821835	-1190.8	65535	-1.59975e-05	0	ahcys_c + amet_h <=> ahcys_h + amet_c
AMPth	Transport		1	1.08144	4.97913	1.9151e-14	65535	3.30093e-07	amp_c <=> amp_h
ASPNA1th	Transport		1	1.35793	50.7459	157.605	65535	0	asp__L_c + na1_c <=> asp__L_h + na1_h
ASPSAth	Transport		-1	0.212617	-5540.8	65535	-0.00544675	0	aspsa_c <=> aspsa_h
ASPth	Transport	(maker_Scaffold_313-snap-gene-0.153)	1	1.03871	9.52205	24.3431	65535	1.28591e-21	asp__L_c + h_c <=> asp__L_h + h_h
ATP(3h)th	Transport	(genemark_Scaffold_952-abinit-gene-0.19) or (augustus_masked_Scaffold_285-abinit-gene-0.4)	-1	0.258031	-70.1791	65535	-9.16033	0	adp_c + atp_h + 3 h_c -> adp_h + atp_c + 3 h_h
CMPth	Transport		1	1.272	1486.33	0.00118897	65535	0	cmp_c <=> cmp_h
CO2th	Transport		1	4.20023	70.0882	31.3602	65535	0	co2_c -> co2_h
COAth	Transport		-1	0.0445788	-102.38	65535	-21.2544	0	coa_c <=> coa_h
CTPth	Transport		1	1.272	1486.33	0.00118897	65535	0	ctp_c <=> ctp_h
CYSth	Transport		-1	0.821835	-1190.8	65535	-0.000101415	0	cys__L_c <=> cys__L_h
DHAP(pi)thr	Transport	(maker_Scaffold_321-snap-gene-0.119) or (maker_Scaffold_469-augustus-gene-0.50) or (maker_Scaffold_807-augustus-gene-0.96)	1	1.30415	34.7558	3.22485e-13	65535	1.45491e-237	dhap_c + pi_h <=> dhap_h + pi_c
DMPPth	Transport		-1	0.813099	-76.1288	65535	-0.000137154	0	dmpp_h <=> dmpp_c
ETOHth	Transport		0	1.06136	0.639264	-9.21915e-06	65535	0.26134	etoh_c <=> etoh_h
F6P(pi)thi	Transport		-1	0.859621	-8.56477	65535	-10.8441	7.11972e-18	f6p__B_h + pi_c -> f6p__B_c + pi_h
F6PBth	Transport		1	1.24757	2.77701	0.00969821	65535	0.00275331	f6p__B_h -> f6p__B_c
FA160h	Transport		-1	0.0461058	-102.259	65535	-21.2157	0	hdca_h <=> hdca_c
FA1619Zh	Transport		1	4.15018	209.031	4.21166e-13	65535	0	hdcea_h <=> hdcea_c
FA180h	Transport		1	7.73371	35.9575	0.000408251	65535	2.45941e-252	ocdca_h <=> ocdca_c
FA18111Zh	Transport		1	6.72806	6368.33	0.004715	65535	0	ocdcea_h <=> ocdcea_c
FA1819Zh	Transport		1	2.46288	236.637	0.00462765	65535	0	ocdce9a_h <=> ocdce9a_c
FADH2th	Transport		-1	0.840543	-10.8268	65535	-4.48575e-14	2.55706e-27	fadh2_c <=> fadh2_h
FADth	Transport		1	1.02946	2.20564	3.2109e-15	65535	0.0137273	fad_c <=> fad_h
FE2th	Transport	(maker_Scaffold_2217-augustus-gene-0.12) or (maker_Scaffold_225-augustus-gene-0.204) or (maker_Scaffold_1709-augustus-gene-0.27) or (maker_Scaffold_336-snap-gene-0.66)	-1	0.409737	-116.329	65535	-5.43678e-13	0	fe2_c -> fe2_h
FE3abch	Transport	(genemark_Scaffold_1758-abinit-gene-0.4 and maker_Scaffold_325-snap-gene-0.220)	-1	0.480637	-194.323	65535	-1.18355e-12	0	atp_c + fe3_c + h2o_c -> adp_c + fe3_h + h_c + pi_c
FORthi	Transport	(maker_Scaffold_134-augustus-gene-0.162)	1	11.841	43.2777	0.0795497	65535	0	for_h + h_h -> for_c + h_c
FRDPth	Transport		1	3.95337	30.6178	1.78072e-05	65535	3.80249e-189	frdp_h <=> frdp_c
G1P(pi)th	Transport	(maker_Scaffold_321-snap-gene-0.119) or (maker_Scaffold_469-augustus-gene-0.50) or (maker_Scaffold_807-augustus-gene-0.96)	1	1.67302	88.0694	282.818	65535	0	g1p_c + pi_h <=> g1p_h + pi_c
G3P(pi)thr	Transport	(maker_Scaffold_321-snap-gene-0.119) or (maker_Scaffold_469-augustus-gene-0.50) or (maker_Scaffold_807-augustus-gene-0.96)	0	1.04379	1.21331	-0.0636724	65535	0.112535	g3p_c + pi_h <=> g3p_h + pi_c
G6PA(pi)th	Transport	(maker_Scaffold_321-snap-gene-0.119) or (maker_Scaffold_469-augustus-gene-0.50) or (maker_Scaffold_807-augustus-gene-0.96)	-1	0.617207	-76.6302	65535	-250.347	0	g6p__A_c + pi_h <=> g6p__A_h + pi_c
G6PB(pi)th	Transport	(maker_Scaffold_321-snap-gene-0.119) or (maker_Scaffold_469-augustus-gene-0.50) or (maker_Scaffold_807-augustus-gene-0.96)	0	0.983022	-0.676528	65535	1.59626	0.249368	g6p__B_c + pi_h <=> g6p__B_h + pi_c
GALth	Transport	(genemark_Scaffold_435-abinit-gene-0.33)	-1	0.615297	-36.4431	65535	-0.000356408	2.17366e-258	gal_c + h_c <=> gal_h + h_h
GLNth	Transport	(genemark_Scaffold_637-abinit-gene-0.24)	-1	0.541297	-82.559	65535	-91.0956	0	gln__L_c + h_c <=> gln__L_h + h_h
GLU4ABUTthi	Transport	(maker_Scaffold_97-snap-gene-0.144) or (maker_Scaffold_361-snap-gene-0.76)	0	1.08884	0.708825	-0.0253065	65535	0.239233	4abut_c + glu__L_h -> 4abut_h + glu__L_c
GLUNA1th	Transport	(maker_Scaffold_97-snap-gene-0.144) or (maker_Scaffold_361-snap-gene-0.76)	-1	0.356663	-7.25134	65535	-0.35618	2.3794e-13	glu__L_h + na1_h -> glu__L_c + na1_c
GLUth	Transport	(maker_Scaffold_313-snap-gene-0.153)	0	1.0724	0.586945	-0.0410073	65535	0.278634	glu__L_h + h_h -> glu__L_c + h_c
GLYC3Pth	Transport	(genemark_Scaffold_187-abinit-gene-0.13)	1	2.04347	14.7105	0.152403	65535	2.74576e-48	glyc3p_h -> glyc3p_c
GLYCLTth	Transport		-1	0.514704	-12.5471	65535	-0.00135321	7.04875e-36	glyclt_c <=> glyclt_h
GLYCth	Transport		-1	0.523599	-120.692	65535	-3.80344e-13	0	glyc_c + h_c <=> glyc_h + h_h
GLYNA1th	Transport	(genemark_Scaffold_243-abinit-gene-0.28)	1	1.58649	74.8781	251.334	65535	0	gly_c + na1_c <=> gly_h + na1_h
GLYth	Transport	(maker_Scaffold_97-snap-gene-0.144)	1	1.58664	74.8955	251.402	65535	0	gly_c + h_c <=> gly_h + h_h
GRDPth	Transport		1	3.02579	17.811	1.00069e-05	65535	3.74378e-69	grdp_h <=> grdp_c
H2Oth	Transport	(maker_Scaffold_899-augustus-gene-0.126)	1	1.20006	21.9054	14.5127	65535	6.08945e-102	h2o_c <=> h2o_h
H2th	Transport		1	2.82166	79.8594	0.00976335	65535	0	h2_c <=> h2_h
HCO3(h)thi	Transport		-1	0.549076	-47.6783	65535	-48.227	0	h_c + hco3_c -> h_h + hco3_h
HCYSth	Transport		-1	0.212595	-5540.93	65535	-0.00206703	0	hcys__L_c <=> hcys__L_h
HGENTISth	Transport		1	3.66394	165.764	1.2676e-12	65535	0	hgentis_c <=> hgentis_h
HISth	Transport	(maker_Scaffold_97-snap-gene-0.144)	-1	0.44621	-178.77	65535	-1.43766e-12	0	h_c + his__L_c <=> h_h + his__L_h
ILEth	Transport	(genemark_Scaffold_637-abinit-gene-0.24)	-1	0.764615	-4.27679	65535	-0.000162513	9.65714e-06	h_c + ile__L_c <=> h_h + ile__L_h
IMPth	Transport		-1	0.139557	-278.005	65535	-6.03011e-13	0	imp_c <=> imp_h
IPDPth	Transport		-1	0.886703	-44.4665	65535	-8.39202e-05	0	ipdp_h <=> ipdp_c
LEUth	Transport	(genemark_Scaffold_637-abinit-gene-0.24)	-1	0.462576	-173.558	65535	-8.21427e-13	0	h_c + leu__L_c <=> h_h + leu__L_h
LNLCth	Transport	(genemark_Scaffold_1057-abinit-gene-0.17)	-1	0.585151	-89.4138	65535	-2.70986e-13	0	lnlc_c <=> lnlc_h
MAL(na)th	Transport		1	1.27336	45.096	141.951	65535	0	mal__L_c + na1_c <=> mal__L_h + na1_h
MALGLUth	Transport	(augustus_masked_Scaffold_1124-abinit-gene-0.6) or (maker_Scaffold_1571-augustus-gene-0.54)	-1	0.666564	-3.99825	65535	-0.0953336	3.23666e-05	glu__L_h + mal__L_c -> glu__L_c + mal__L_h
MALOAAth	Transport		-1	0.470796	-9.07297	65535	-0.180747	8.16265e-20	mal__L_h + oaa_c -> mal__L_c + oaa_h
MANth	Transport		-1	0.611694	-7.50815	65535	-0.784797	3.53045e-14	man_c <=> man_h
METHFth	Transport	(maker_Scaffold_300-augustus-gene-0.50)	1	1.50868	61.6661	2.9665e-13	65535	0	h_c + methf_c <=> h_h + methf_h
MG2th	Transport		-1	0.821835	-1190.8	65535	-1.59974e-05	0	mg2_c <=> mg2_h
NA1ATPaseh	Transport	(maker_Scaffold_930-augustus-gene-0.14)	1	1.27327	5.23675	0.85144	65535	8.50624e-08	atp_h + h2o_h + na1_h -> adp_h + h_h + na1_c + pi_h
NA1Hth	Transport	(maker_Scaffold_208-augustus-gene-0.149)	-1	0.749195	-53.2828	65535	-180.659	0	h_h + na1_c <=> h_c + na1_h
NA1th	Transport	(maker_Scaffold_141-augustus-gene-0.146)	1	1.01963	7.16151	12.4521	65535	4.56941e-13	na1_c <=> na1_h
NADHth	Transport		1	2.17728	18.0057	2.68945	65535	1.40124e-70	nadh_c <=> nadh_h
NADPHth	Transport		-1	0.0241688	-100.285	65535	-66.9031	0	nadph_h -> nadph_c
NADPth	Transport		-1	0.0241688	-100.285	65535	-66.9031	0	nadp_c <=> nadp_h
NADth	Transport		1	2.17728	18.0057	2.68945	65535	1.40124e-70	nad_c -> nad_h
NH4th	Transport		-1	0.545422	-43.7584	65535	-42.9227	0	h_c + nh4_c <=> h_h + nh4_h
NO2th	Transport	(maker_Scaffold_390-augustus-gene-0.114)	-1	0.251197	-1805.62	65535	-0.125048	0	no2_c <=> no2_h
O2thr	Transport		1	1.80087	92.8422	0.0153698	65535	0	o2_c <=> o2_h
PAPSPAPthr	Transport	(augustus_masked_Scaffold_1290-abinit-gene-0.1) or (maker_Scaffold_807-augustus-gene-0.100)	-1	0.373122	-68.4473	65535	-1.07692e-13	0	pap_c + paps_h <=> pap_h + paps_c
PEPPIth	Transport	(maker_Scaffold_469-augustus-gene-0.50) or (maker_Scaffold_807-augustus-gene-0.96)	-1	0.0541805	-122.531	65535	-0.00634195	0	pep_c + pi_h -> pep_h + pi_c
PHEMEth	Transport		-1	0.189706	-319.549	65535	-1.33636e-12	0	pheme_h <=> pheme_c
PHEth	Transport		1	2.51623	136.497	3.2643e-13	65535	0	phe__L_c <=> phe__L_h
PINA1th	Transport	(genemark_Scaffold_132-abinit-gene-0.10) or (maker_Scaffold_210-snap-gene-0.15)	0	0.909089	-1.08749	65535	0.00484084	0.138436	na1_h + pi_h -> na1_c + pi_c
PMTCOAth	Transport		-1	0.0468811	-102.223	65535	-21.2081	0	pmtcoa_c <=> pmtcoa_h
PPAth	Transport		1	1.72733	11.9433	0.000619527	65535	9.6845e-33	ppa_c <=> ppa_h
PPCOAth	Transport		1	14.0538	40.7888	0.0741056	65535	1.56055e-314	ppcoa_c <=> ppcoa_h
PPHNth	Transport		-1	0.213127	-5537.81	65535	-0.00393262	0	pphn_c <=> pphn_h
PPIth	Transport		1	1.83349	4.68818	0.0328469	65535	1.41487e-06	h_h + ppi_h -> ppi_c
PTRCthr	Transport	(maker_Scaffold_782-augustus-gene-0.24) or (maker_Scaffold_234-augustus-gene-0.204)	1	14.406	381.611	1.35918e-12	65535	0	h_h + ptrc_c <=> h_c + ptrc_h
PYRth	Transport		-1	0.841427	-17.1344	65535	-17.857	2.67985e-64	pyr_c <=> pyr_h
R5Pth	Transport		-1	0.914976	-3.67438	65535	-0.0011826	0.00012046	r5p_c <=> r5p_h
RIBFLVth	Transport		-1	0.376548	-185.562	65535	-1.10364e-12	0	ribflv_c <=> ribflv_h
SERNA1th	Transport	(genemark_Scaffold_243-abinit-gene-0.28)	1	1.11259	22.0282	70.1743	65535	5.17551e-103	na1_c + ser__L_c <=> na1_h + ser__L_h
SERth	Transport	(maker_Scaffold_97-snap-gene-0.144)	1	1.12899	24.9929	80.4721	65535	2.60985e-130	h_c + ser__L_c <=> h_h + ser__L_h
SO3t	Transport		-1	0.636685	-2558.96	65535	-0.00288465	0	hso3_c <=> hso3_h
SQDG18111Z160th	Transport		1	3.11343	5237.21	0.000388118	65535	0	sqdg18111Z160_h <=> sqdg18111Z160_c
SQDG1819Z160th	Transport		1	3.1101	5234.68	0.00119297	65535	0	sqdg1819Z160_h <=> sqdg1819Z160_c
SUCFUMthr	Transport		1	1.94388	67.9742	4.11913e-13	65535	0	fum_h + succ_c <=> fum_c + succ_h
THRNA1th	Transport	(genemark_Scaffold_243-abinit-gene-0.28)	1	1.0218	5.067	11.0477	65535	2.0934e-07	na1_c + thr__L_c <=> na1_h + thr__L_h
THRth	Transport	(maker_Scaffold_97-snap-gene-0.144)	1	1.0218	5.0655	11.0429	65535	2.1099e-07	h_c + thr__L_c <=> h_h + thr__L_h
TRPth	Transport	(genemark_Scaffold_637-abinit-gene-0.24)	-1	0.821835	-1190.8	65535	-6.7876e-05	0	h_c + trp__L_c <=> h_h + trp__L_h
TSULth	Transport	(genemark_Scaffold_1758-abinit-gene-0.4 and maker_Scaffold_325-snap-gene-0.220)	-1	0.542534	-66.8855	65535	-2.79179e-13	0	atp_c + h2o_c + tsul_c -> adp_c + h_c + pi_c + tsul_h
TYRth	Transport	(genemark_Scaffold_637-abinit-gene-0.24)	-1	0.290919	-182.478	65535	-0.00271785	0	h_c + tyr__L_c <=> h_h + tyr__L_h
UDPGALth	Transport	(maker_Scaffold_1899-augustus-gene-0.9)	1	2.26136	463.017	0.00473265	65535	0	udpgal_c + ump_h <=> udpgal_h + ump_c
UDPGth	Transport	(maker_Scaffold_1899-augustus-gene-0.9)	-1	0.848956	-999.743	65535	-0.000716129	0	udp_h + udpg_c <=> udp_c + udpg_h
UDPth	Transport		1	2.26136	463.017	0.00473265	65535	0	udp_c <=> h_h + udp_h
UMPth	Transport		1	2.26136	463.017	0.00473265	65535	0	ump_c <=> h_h + ump_h
VALth	Transport	(maker_Scaffold_97-snap-gene-0.144)	-1	0.250428	-299.697	65535	-0.00762618	0	h_c + val__L_c <=> h_h + val__L_h
5FLURAt	Transport	(maker_Scaffold_5-augustus-gene-0.195)	1	1.69222	87.2815	6.28615e-13	65535	0	5flura_e <=> 5flura_c
5FTHFt	Transport		-1	0.314717	-202.728	65535	-5.28984e-13	0	5fthf_e + h_e <=> 5fthf_c + h_c
6MPURt	Transport	(maker_Scaffold_5-augustus-gene-0.195)	-1	0.316842	-146.031	65535	-7.22123e-13	0	6mpur_e <=> 6mpur_c
ACt	Transport		-1	0.715092	-5.0761	65535	-5.42973e-05	1.99621e-07	ac_e <=> ac_c
ADEt	Transport		1	4.15457	139.599	1.39749e-12	65535	0	ade_e <=> ade_c
ADtr	Transport		1	2.86962	74.0906	3.77615e-13	65535	0	ad_e <=> ad_c
ALLTNt	Transport		-1	0.765547	-38.0389	65535	-3.1851e-13	1.31865e-278	alltn_e <=> alltn_c
ALLTTt	Transport		1	4.94721	172.891	1.50932e-12	65535	0	alltt_e <=> alltt_c
ARG-Lt	Transport		-1	0.58489	-45.3768	65535	-3.05456e-13	0	arg__L_e <=> arg__L_c
CITALt	Transport		0	1.00204	0.248664	-7.16584e-15	65535	0.401815	cital_e <=> cital_c
CO2t	Transport		1	1.0845	367.678	0.114392	65535	0	co2_e <=> co2_c
D-LACti	Transport		1	4.17412	122.316	7.24195e-13	65535	0	h_c + lac__D_c -> h_e + lac__D_e
ETOHti	Transport		0	1.07009	1.36536	-5.72187e-06	65535	0.0861002	etoh_c -> etoh_e
FE2GTPabc	Transport	(genemark_Scaffold_960-abinit-gene-0.8)	-1	0.621395	-110.095	65535	-5.74926e-13	0	fe2_e + gtp_c + h2o_c -> fe2_c + gdp_c + h_c + pi_c
FE3t	Transport	(maker_Scaffold_1851-snap-gene-0.13)	-1	0.332865	-230.888	65535	-1.05649e-12	0	fe3_e -> fe3_c
FEROt	Transport	(maker_Scaffold_1851-snap-gene-0.13)	-1	0.671243	-52.2892	65535	-8.11471e-14	0	4 fe2_e + 4 h_e + o2_e -> 4 fe3_c + 2 h2o_e
FORti	Transport	(maker_Scaffold_134-augustus-gene-0.162)	-1	0.826539	-2.6155	65535	-0.0001095	0.00446824	for_c + h_c -> for_e + h_e
GLNt	Transport		-1	0.240226	-145.302	65535	-8.79157e-13	0	gln__L_e <=> gln__L_c
GLYCLTt	Transport		1	1.44091	3.82672	1.73846e-05	65535	6.57247e-05	glyclt_e <=> glyclt_c
GUAt	Transport		1	6.13731	215.316	2.1856e-12	65535	0	gua_e <=> gua_c
H2Ot	Transport	(maker_Scaffold_899-augustus-gene-0.126)	1	1.14887	295.311	0.136204	65535	0	h2o_e <=> h2o_c
H2ti	Transport		1	1.50246	5.35358	0.000198811	65535	4.50425e-08	h2_c -> h2_e
HATPase	Transport	(maker_Scaffold_805-snap-gene-0.132) or (maker_Scaffold_936-augustus-gene-0.59)	1	3.48538	7.87829	0.000862334	65535	2.02127e-15	atp_c + h2o_c -> adp_c + h_e + pi_c
HCO3(h)ti	Transport		1	1.18249	10.6042	3.05544e-14	65535	2.68688e-26	h_e + hco3_e -> h_c + hco3_c
HISt	Transport	(maker_Scaffold_97-snap-gene-0.144)	-1	0.488825	-54.4578	65535	-3.64779e-13	0	h_e + his__L_e <=> h_c + his__L_c
HXANt	Transport		1	1.54206	54.7374	4.81432e-13	65535	0	hxan_e <=> hxan_c
LEUt	Transport		-1	0.798604	-14.3073	65535	-6.55301e-14	7.73415e-46	leu__L_e <=> leu__L_c
LIDOt	Transport		1	1.81744	67.4845	3.64235e-13	65535	0	lido_e <=> lido_c
MEGLYXYLt	Transport		1	1.0721	12.3016	3.51914e-14	65535	1.38452e-34	meglyxyl_e <=> meglyxyl_c
MG2t	Transport		-1	0.821835	-1190.8	65535	-1.59974e-05	0	mg2_e <=> mg2_c
NH4t	Transport		-1	0.513484	-48.0756	65535	-2.62719e-13	0	h_e + nh4_e <=> h_c + nh4_c
NO2t	Transport	(maker_Scaffold_390-augustus-gene-0.114)	1	3.27925	139.595	9.41133e-13	65535	0	no2_e <=> no2_c
NO3t	Transport	(maker_Scaffold_390-augustus-gene-0.114)	-1	0.250228	-1823.64	65535	-0.125082	0	no3_e <=> no3_c
O2t	Transport		-1	0.880505	-81.3772	65535	-0.032841	0	o2_e <=> o2_c
ORNt	Transport		-1	0.507872	-58.8396	65535	-3.52724e-13	0	orn_e <=> orn_c
PAIL18111Z160t	Transport	(maker_Scaffold_571-augustus-gene-0.82)	1	1.57198	119.367	2.27147e-13	65535	0	atp_c + h2o_c + pail18111Z160_c -> adp_c + h_c + pail18111Z160_e + pi_c
PAIL1819Z160t	Transport	(maker_Scaffold_571-augustus-gene-0.82)	-1	0.262792	-132.755	65535	-2.94304e-13	0	atp_c + h2o_c + pail1819Z160_c -> adp_c + h_c + pail1819Z160_e + pi_c
PE1801819Zt	Transport	(maker_Scaffold_571-augustus-gene-0.82)	1	1.64273	47.8398	7.72169e-14	65535	0	atp_c + h2o_c + pe1801819Z_c -> adp_c + h_c + pe1801819Z_e + pi_c
PE1801829Z12Zt	Transport	(maker_Scaffold_571-augustus-gene-0.82)	1	1.14525	22.6019	4.21445e-14	65535	4.4404e-108	atp_c + h2o_c + pe1801829Z12Z_c -> adp_c + h_c + pe1801829Z12Z_e + pi_c
PE1801835Z9Z12Zt	Transport	(maker_Scaffold_571-augustus-gene-0.82)	-1	0.538128	-51.7547	65535	-1.11969e-13	0	atp_c + h2o_c + pe1801835Z9Z12Z_c -> adp_c + h_c + pe1801835Z9Z12Z_e + pi_c
PE1801845Z9Z12Z15Zt	Transport	(maker_Scaffold_571-augustus-gene-0.82)	-1	0.660163	-88.5965	65535	-2.1717e-13	0	atp_c + h2o_c + pe1801845Z9Z12Z15Z_c -> adp_c + h_c + pe1801845Z9Z12Z15Z_e + pi_c
PE18111Z1819Zt	Transport	(maker_Scaffold_571-augustus-gene-0.82)	-1	0.743609	-23.362	65535	-3.19315e-14	5.92896e-115	atp_c + h2o_c + pe18111Z1819Z_c -> adp_c + h_c + pe18111Z1819Z_e + pi_c
PE18111Z1829Z12Zt	Transport	(maker_Scaffold_571-augustus-gene-0.82)	1	1.25737	37.5481	8.68877e-14	65535	2.45072e-272	atp_c + h2o_c + pe18111Z1829Z12Z_c -> adp_c + h_c + pe18111Z1829Z12Z_e + pi_c
PE18111Z1835Z9Z12Zt	Transport	(maker_Scaffold_571-augustus-gene-0.82)	1	1.10429	5.08739	4.29642e-15	65535	1.88149e-07	atp_c + h2o_c + pe18111Z1835Z9Z12Z_c -> adp_c + h_c + pe18111Z1835Z9Z12Z_e + pi_c
PE18111Z1845Z9Z12Z15Zt	Transport	(maker_Scaffold_571-augustus-gene-0.82)	1	5.43037	342.767	8.07477e-13	65535	0	atp_c + h2o_c + pe18111Z1845Z9Z12Z15Z_c -> adp_c + h_c + pe18111Z1845Z9Z12Z15Z_e + pi_c
PE1819Z1819Zt	Transport	(maker_Scaffold_571-augustus-gene-0.82)	-1	0.116222	-313.156	65535	-6.03715e-13	0	atp_c + h2o_c + pe1819Z1819Z_c -> adp_c + h_c + pe1819Z1819Z_e + pi_c
PE1819Z1829Z12Zt	Transport	(maker_Scaffold_571-augustus-gene-0.82)	-1	0.873638	-31.6275	65535	-5.53996e-14	1.36982e-200	atp_c + h2o_c + pe1819Z1829Z12Z_c -> adp_c + h_c + pe1819Z1829Z12Z_e + pi_c
PE1819Z1835Z9Z12Zt	Transport	(maker_Scaffold_571-augustus-gene-0.82)	1	6.43922	208.393	3.52201e-13	65535	0	atp_c + h2o_c + pe1819Z1835Z9Z12Z_c -> adp_c + h_c + pe1819Z1835Z9Z12Z_e + pi_c
PE1819Z1845Z9Z12Z15Zt	Transport	(maker_Scaffold_571-augustus-gene-0.82)	1	2.76239	76.2842	1.29584e-13	65535	0	atp_c + h2o_c + pe1819Z1845Z9Z12Z15Z_c -> adp_c + h_c + pe1819Z1845Z9Z12Z15Z_e + pi_c
PE1829Z12Z1835Z9Z12Zt	Transport	(maker_Scaffold_571-augustus-gene-0.82)	-1	0.496371	-82.8371	65535	-1.357e-13	0	atp_c + h2o_c + pe1829Z12Z1835Z9Z12Z_c -> adp_c + h_c + pe1829Z12Z1835Z9Z12Z_e + pi_c
PG18111Z160t	Transport	(maker_Scaffold_571-augustus-gene-0.82)	1	9.70807	448.01	9.09449e-13	65535	0	atp_c + h2o_c + pg18111Z160_c -> adp_c + h_c + pg18111Z160_e + pi_c
PG1819Z160t	Transport	(maker_Scaffold_571-augustus-gene-0.82)	-1	0.422497	-145.275	65535	-2.67122e-13	0	atp_c + h2o_c + pg1819Z160_c -> adp_c + h_c + pg1819Z160_e + pi_c
PGP18111Z160t	Transport	(maker_Scaffold_571-augustus-gene-0.82)	-1	0.959584	-5.34003	65535	-6.64094e-15	4.85236e-08	atp_c + h2o_c + pgp18111Z160_c -> adp_c + h_c + pgp18111Z160_e + pi_c
PGP1819Z160t	Transport	(maker_Scaffold_571-augustus-gene-0.82)	-1	0.62787	-79.2625	65535	-1.29798e-13	0	atp_c + h2o_c + pgp1819Z160_c -> adp_c + h_c + pgp1819Z160_e + pi_c
PIt	Transport	(maker_Scaffold_708-augustus-gene-0.102) or (genemark_Scaffold_132-abinit-gene-0.10) or (maker_Scaffold_210-snap-gene-0.15)	-1	0.325322	-4833.14	65535	-0.0153303	0	h_e + pi_e <=> h_c + pi_c
RIBt	Transport		1	1.40947	36.6636	2.84721e-13	65535	3.74658e-261	rib__D_e <=> rib__D_c
SELTt	Transport		-1	0.417464	-203.602	65535	-1.38939e-12	0	selt_e <=> selt_c
SO4NA1t	Transport	(genemark_Scaffold_458-abinit-gene-0.18)	-1	0.674697	-14.4923	65535	-0.0104403	5.91443e-47	na1_e + so4_e <=> na1_c + so4_c
SO4t	Transport	(genemark_Scaffold_811-abinit-gene-0.24) or (maker_Scaffold_608-augustus-gene-0.70)	-1	0.682295	-11.2377	65535	-0.00776539	2.95404e-29	h_e + so4_e <=> h_c + so4_c
SUCCt	Transport		1	3.38716	111.597	6.60752e-13	65535	0	succ_e <=> succ_c
TEGAt	Transport	(maker_Scaffold_5-augustus-gene-0.195)	-1	0.255558	-135.556	65535	-3.57671e-13	0	tega_e <=> tega_c
TGUAt	Transport	(maker_Scaffold_5-augustus-gene-0.195)	-1	0.627344	-31.9083	65535	-9.23876e-14	8.12942e-204	tgua_e <=> tgua_c
TSULt	Transport		-1	0.355404	-143.103	65535	-7.64513e-13	0	tsul_e <=> tsul_c
URATEt	Transport	(maker_Scaffold_5-augustus-gene-0.195)	1	1.51331	29.1008	2.01102e-13	65535	1.95641e-172	h_e + urate_e <=> h_c + urate_c
UREAt	Transport	(snap_masked_Scaffold_1283-abinit-gene-0.7)	1	1.32926	18.851	8.46363e-14	65535	6.20955e-77	na1_e + urea_e <=> na1_c + urea_c
2PGLYCtx			1	1.70361	8.74776	0.000446689	65535	1.4651e-18	2pglyc_x <=> 2pglyc_c
3PGtx			-1	0.476152	-126.381	65535	-4.23281e-13	0	3pg_x <=> 3pg_c
ACCOAtx		(maker_Scaffold_645-augustus-gene-0.44)	0	1.00909	1.03929	-0.00073694	65535	0.149361	accoa_c + coa_x <=> accoa_x + coa_c
ASNtx		(maker_Scaffold_1280-augustus-gene-0.132)	0	0.910159	-1.31361	65535	0.0293187	0.0945185	asn__L_c + h_c <=> asn__L_x + 2 h_x
ASPtx		(maker_Scaffold_313-snap-gene-0.153)	0	0.910159	-1.31361	65535	0.0293187	0.0945185	asp__L_x + h_x <=> asp__L_c + h_c
CITx			-1	0.565001	-42.0423	65535	-0.00417028	0	cit_c <=> cit_x
CO2tx			1	1.07736	16.0715	5.49457e-14	65535	5.21601e-57	co2_c <=> co2_x
COA(h)tx			-1	0.627728	-54.7943	65535	-0.00610598	0	coa_c + h_c <=> coa_x + h_x
FA160COAabcp		(maker_Scaffold_1263-augustus-gene-0.20)	1	1.04516	4.98179	0.00062837	65535	3.25601e-07	atp_c + h2o_c + pmtcoa_c -> adp_c + h_c + pi_c + pmtcoa_x
FA40COAabcp			1	2.87178	40.8004	0.00694152	65535	1.09139e-314	atp_c + btcoa_x + h2o_c -> adp_c + btcoa_c + h_c + pi_c
FORtxi		(maker_Scaffold_134-augustus-gene-0.162)	1	1.89841	44.0757	7.53536e-14	65535	0	for_x + h_x -> for_c + h_c
GLXtx			-1	0.585002	-12.5046	65535	-0.000649342	1.18549e-35	glx_c <=> glx_x
H2Otx		(maker_Scaffold_899-augustus-gene-0.126)	0	0.912154	-1.45276	65535	0.0170234	0.0731765	h2o_c <=> h2o_x
NADH(h)tx			-1	0.967229	-4.14778	65535	-0.00299246	1.70645e-05	h_c + nadh_c <=> h_x + nadh_x
NADtx			-1	0.967229	-4.14778	65535	-0.00299246	1.70645e-05	nad_x <=> nad_c
NH4tx		(maker_Scaffold_243-snap-gene-0.260) or (maker_Scaffold_361-snap-gene-0.81) or (maker_Scaffold_243-snap-gene-0.260)	0	0.907957	-1.35406	65535	0.0257435	0.08789	nh4_c <=> nh4_x
O2tx			-1	0.560594	-45.2779	65535	-0.00346187	0	o2_c <=> o2_x
PItx		(maker_Scaffold_708-augustus-gene-0.102) or (genemark_Scaffold_132-abinit-gene-0.10) or (maker_Scaffold_210-snap-gene-0.15)	1	1.70361	8.74776	0.000446689	65535	1.4651e-18	h_c + pi_c <=> h_x + pi_x
10FTHFtx			-1	0.664332	-29.3097	65535	-1.6597e-13	1.06216e-174	10fthf_c <=> 10fthf_x
ACACtx			-1	0.757436	-4.3488	65535	-2.87862e-05	6.98045e-06	acac_c <=> acac_x
ACALDtx			-1	0.437165	-75.8563	65535	-1.92792e-13	0	acald_c <=> acald_x
ALANA1tx		(genemark_Scaffold_243-abinit-gene-0.28)	-1	0.363646	-26.9459	65535	-0.00611911	9.59817e-150	ala__L_c + na1_c <=> ala__L_x + na1_x
ALAtx		(maker_Scaffold_97-snap-gene-0.144)	-1	0.363646	-26.9459	65535	-0.00611911	9.59818e-150	ala__L_c + h_c <=> ala__L_x + h_x
ETOHtx			1	8.54847	329.028	8.0163e-13	65535	0	etoh_c <=> etoh_x
FADH2tx			0	0.995296	-0.56405	65535	0.00127616	0.286373	fadh2_c <=> fadh2_x
FADtx			0	0.995296	-0.56405	65535	0.00127616	0.286373	fad_c <=> fad_x
GLYCLTtx			1	1.72342	7.98464	0.000391339	65535	8.67489e-16	glyclt_c <=> glyclt_x
GLYtx		(maker_Scaffold_97-snap-gene-0.144)	-1	0.551069	-46.5102	65535	-0.00345492	0	gly_c + h_c <=> gly_x + h_x
H2O2tx			-1	0.560594	-45.2779	65535	-0.00346187	0	h2o2_c <=> h2o2_x
METHFtx		(maker_Scaffold_300-augustus-gene-0.50)	-1	0.907358	-9.72429	65535	-5.98042e-14	1.8645e-22	methf_c <=> h_x + methf_x
NADPHtx			1	1.028	8.10466	1.71941e-14	65535	3.29674e-16	nadph_c <=> nadph_x
NADPtx			-1	0.18912	-155.164	65535	-3.61552e-13	0	nadp_c <=> nadp_x
1ACPCtm	Transport		1	1.5636	16.2543	0.0102918	65535	3.11434e-58	1acpc_c <=> 1acpc_m
23DHMBtm	Transport		-1	0.189119	-46.9953	65535	-0.00651964	0	23dhmb_c <=> 23dhmb_m
2DHPtm	Transport		-1	0.287041	-88.485	65535	-9.25943e-13	0	2dhp_c <=> 2dhp_m
2PGtm	Transport		-1	0.858929	-14.9503	65535	-15.5644	8.97208e-50	2pg_c <=> 2pg_m
34HPPt2m	Transport		0	0.982418	-1.01484	65535	0.948126	0.155116	34hpp_c + h_c <=> 34hpp_m + h_m
3MOPtm	Transport		1	1.42912	7.88645	0.000789118	65535	1.89495e-15	3mop_c <=> 3mop_m
4ABUTtm	Transport		-1	0.935413	-3.61099	65535	-2.98171	0.000154009	4abut_c <=> 4abut_m
4ABUTtmi	Transport		-1	0.846143	-6.7384	65535	-6.14073	8.91126e-12	4abut_c + h_c -> 4abut_m + h_m
4MOPtm	Transport		-1	0.859263	-3.77755	65535	-5.05214e-05	8.01109e-05	4mop_c <=> 4mop_m
5FTHFtm	Transport		-1	0.573298	-53.3495	65535	-1.59497e-13	0	5fthf_c + h_c <=> 5fthf_m + h_m
5MTAtm	Transport		-1	0.776103	-18.0235	65535	-9.0924e-14	1.03504e-70	5mta_c <=> 5mta_m
ACACtm	Transport		0	0.950806	-0.9619	65535	1.21634e-05	0.168073	acac_c <=> acac_m
ACCOAtm	Transport	(maker_Scaffold_645-augustus-gene-0.44)	-1	0.522129	-54.5578	65535	-91.0836	0	accoa_c + coa_m <=> accoa_m + coa_c
ACSERtmi	Transport	(maker_Scaffold_1412-snap-gene-0.71)	-1	0.879833	-1.6634	65535	-0.000955101	0.0481477	acser_m -> acser_c
ACtm	Transport		-1	0.527054	-53.6195	65535	-89.5311	0	ac_c <=> ac_m
ADNtm	Transport	(maker_Scaffold_995-augustus-gene-0.92)	-1	0.18422	-168.537	65535	-1.1689e-12	0	adn_c <=> adn_m
AKG(na)tm	Transport		-1	0.223213	-145.987	65535	-420.796	0	akg_c + na1_c <=> akg_m + na1_m
AKGCITtm	Transport	(maker_Scaffold_916-snap-gene-0.4)	1	1.04872	10.2198	28.7653	65535	1.39918e-24	akg_c + cit_m <=> akg_m + cit_c
AKGICITtm	Transport	(maker_Scaffold_916-snap-gene-0.4)	1	6.16404	186.632	582.15	65535	0	akg_c + icit_m <=> akg_m + icit_c
ALABtm	Transport		1	4.20687	146.62	3.80352e-12	65535	0	ala__B_c <=> ala__B_m
ALANA1tm	Transport	(genemark_Scaffold_243-abinit-gene-0.28)	1	1.04827	11.3354	30.6013	65535	9.99378e-30	ala__L_c + na1_c <=> ala__L_m + na1_m
ALAtm	Transport	(maker_Scaffold_97-snap-gene-0.144)	1	1.0548	10.9322	31.7796	65535	8.26548e-28	ala__L_c + h_c <=> ala__L_m + h_m
ALLTNtm	Transport		1	1.22475	22.3335	1.76865e-13	65535	1.07279e-105	alltn_c + h_c <=> alltn_m + 2 h_m
ALLTTtm	Transport		-1	0.646794	-37.7596	65535	-3.03193e-13	4.94022e-275	alltt_c <=> alltt_m
AMETAMtm	Transport		-1	0.382788	-94.4534	65535	-5.2242e-13	0	ametam_c <=> ametam_m
AMETt2m	Transport	(maker_Scaffold_1611-augustus-gene-0.43)	1	2.68956	49.8494	0.00569106	65535	0	ahcys_c + amet_m <=> ahcys_m + amet_c
ARG-Ltm	Transport		-1	0.820524	-6.1032	65535	-0.702055	5.59028e-10	arg__L_c <=> arg__L_m
ASNNA1tm	Transport	(genemark_Scaffold_243-abinit-gene-0.28)	1	1.02724	5.1563	12.5066	65535	1.30793e-07	asn__L_c + na1_c <=> asn__L_m + h_m + na1_m
ASNtm	Transport	(genemark_Scaffold_637-abinit-gene-0.24)	1	1.02724	5.1563	12.5066	65535	1.30793e-07	asn__L_c + h_c <=> asn__L_m + 2 h_m
ASPNA1tm	Transport		-1	0.183165	-182.946	65535	-557.679	0	asp__L_c + na1_c <=> asp__L_m + na1_m
ASPtm	Transport	(maker_Scaffold_313-snap-gene-0.153)	1	4.14553	202.441	570.003	65535	0	asp__L_c + h_c <=> asp__L_m + h_m
ATP(3h)tm	Transport	(genemark_Scaffold_637-abinit-gene-0.24) or (maker_Scaffold_807-snap-gene-0.112)	1	9.39655	136.522	90.7509	65535	0	adp_m + atp_c + 3 h_m -> adp_c + atp_m + 3 h_c
CITICITtm	Transport	(maker_Scaffold_916-snap-gene-0.4)	1	1.07222	13.7066	41.9008	65535	2.64202e-42	cit_c + icit_m <=> cit_m + icit_c
CITRLtm	Transport		-1	0.857927	-3.86795	65535	-0.326305	5.55756e-05	citr__L_c <=> citr__L_m
CO2tm	Transport		-1	0.678723	-57.8239	65535	-101.506	0	co2_c <=> co2_m
COAtm	Transport	(maker_Scaffold_500-augustus-gene-0.35)	1	1.57864	18.8226	0.0125613	65535	1.02399e-76	coa_c <=> coa_m
DATPtm	Transport	(maker_Scaffold_651-snap-gene-0.170)	1	1.18442	3.84304	0.933205	65535	6.1514e-05	dadp_c + datp_m <=> dadp_m + datp_c
DCTPtm	Transport	(maker_Scaffold_651-snap-gene-0.170)	-1	0.560212	-13.891	65535	-7.18219	2.24756e-43	dcdp_c + dctp_m <=> dcdp_m + dctp_c
DGTPtm	Transport	(maker_Scaffold_651-snap-gene-0.170)	-1	0.802675	-5.42604	65535	-2.026	3.01677e-08	dgdp_c + dgtp_m <=> dgdp_m + dgtp_c + h_m
DHORStm	Transport		-1	0.207736	-5569.36	65535	-0.00281732	0	dhor__S_c <=> dhor__S_m + h_m
DICtm	Transport		-1	0.539683	-47.2204	65535	-36.13	0	mal__L_c + succ_m <=> mal__L_m + succ_c
D-LACtm	Transport		1	1.941	69.1022	4.61423e-13	65535	0	h_c + lac__D_c <=> h_m + lac__D_m
DTTPtm	Transport	(maker_Scaffold_651-snap-gene-0.170)	-1	0.721619	-8.9425	65535	-5.10521	2.63103e-19	dtdp_c + dttp_m <=> dtdp_m + dttp_c
ETOHtm	Transport		0	0.971053	-0.44548	65535	2.04626e-05	0.327996	etoh_c <=> etoh_m
FA40COAtm	Transport		1	1.71317	143.304	0.02715	65535	0	btcoa_c <=> btcoa_m
FADH2tm	Transport		0	0.995296	-0.56405	65535	0.00127616	0.286373	fadh2_c <=> fadh2_m
FADtm	Transport		0	0.995296	-0.56405	65535	0.00127616	0.286373	fad_c <=> fad_m
FORtmi	Transport	(maker_Scaffold_134-augustus-gene-0.162)	1	1.80378	24.1568	0.0163262	65535	2.45978e-122	for_m + h_m -> for_c + h_c
FRDPtm	Transport		1	1.58367	66.0283	2.15576e-13	65535	0	frdp_c <=> frdp_m
GLNtm	Transport	(genemark_Scaffold_637-abinit-gene-0.24)	-1	0.784786	-2.36847	65535	-0.00825064	0.00894992	gln__L_c + h_c -> gln__L_m + h_m
GLU4ABUTtmi	Transport		1	1.08273	2.57464	0.95567	65535	0.00503153	4abut_c + glu__L_m -> 4abut_m + glu__L_c
GLUNA1tm	Transport		-1	0.133223	-226.642	65535	-659.542	0	glu__L_c + na1_c <=> glu__L_m + na1_m
GLUtm	Transport	(maker_Scaffold_313-snap-gene-0.153)	1	4.36274	210.477	583.413	65535	0	glu__L_c + h_c <=> glu__L_m + h_m
GLYCLTtm	Transport		-1	0.724264	-7.67998	65535	-0.000806975	9.51011e-15	glyclt_c <=> glyclt_m
GLYNA1tm	Transport	(genemark_Scaffold_243-abinit-gene-0.28)	1	1.12781	25.061	78.7798	65535	5.72731e-131	gly_c + na1_c <=> gly_m + na1_m
GLYtm	Transport	(maker_Scaffold_97-snap-gene-0.144)	1	1.12788	25.0746	78.8307	65535	4.22794e-131	gly_c + h_c <=> gly_m + h_m
GMPtm	Transport		-1	0.360664	-149.312	65535	-5.0817e-13	0	gmp_c <=> gmp_m + h_m
H2O2tm	Transport		-1	0.49594	-55.5682	65535	-0.0065173	0	h2o2_c <=> h2o2_m
H2Otm	Transport	(maker_Scaffold_899-augustus-gene-0.126)	1	1.96912	56.7694	123.078	65535	0	h2o_c <=> h2o_m
H2tm	Transport		-1	0.724264	-7.67998	65535	-0.000806975	9.51011e-15	h2_c <=> h2_m
HCO3(h)tmi	Transport		-1	0.879191	-9.1249	65535	-12.357	5.10021e-20	h_c + hco3_c -> h_m + hco3_m
HCYStm	Transport		1	1.22457	5.30979	0.00041858	65535	5.72521e-08	hcys__L_c <=> hcys__L_m
HMGCOAtm	Transport		-1	0.84539	-4.03221	65535	-3.84993e-05	2.80385e-05	hmgcoa_c <=> hmgcoa_m
ILEtm	Transport		1	3.2122	97.1619	1.69214e-13	65535	0	h_c + ile__L_c <=> h_m + ile__L_m
LEUtm	Transport		-1	0.774434	-26.5981	65535	-4.61537e-14	3.34203e-146	h_c + leu__L_c <=> h_m + leu__L_m
MAL(na)tm	Transport		-1	0.138915	-175.921	65535	-526.735	0	mal__L_c + na1_c <=> mal__L_m + na1_m
MALAKGtm	Transport	(maker_Scaffold_916-snap-gene-0.4)	1	1.04112	8.81987	23.7157	65535	7.79006e-19	akg_m + mal__L_c <=> akg_c + mal__L_m
MALCITtm	Transport	(maker_Scaffold_916-snap-gene-0.4)	-1	0.126009	-201.846	65535	-627.045	0	cit_m + mal__L_c <=> cit_c + mal__L_m
MALICITtm	Transport	(maker_Scaffold_916-snap-gene-0.4)	1	1.06212	13.4749	38.5995	65535	5.59711e-41	icit_m + mal__L_c <=> icit_c + mal__L_m
MALOAAtm	Transport	(maker_Scaffold_916-snap-gene-0.4)	0			0	0		mal__L_m + oaa_c -> mal__L_c + oaa_m
METHFtm	Transport	(maker_Scaffold_300-augustus-gene-0.50)	-1	0.753734	-42.8372	65535	-2.57072e-13	0	h_c + methf_c <=> h_m + methf_m
METtm	Transport		1	1.22457	5.30979	0.00041858	65535	5.72521e-08	met__L_c <=> met__L_m
MLTHFtm	Transport	(maker_Scaffold_300-augustus-gene-0.50)	-1	0.223476	-5476.63	65535	-0.00136272	0	h_c + mlthf_c <=> h_m + mlthf_m
NA1ATPasem	Transport	(maker_Scaffold_1766-augustus-gene-0.20) or (snap_masked_Scaffold_291-abinit-gene-0.19 and snap_masked_Scaffold_291-abinit-gene-0.6) or (snap_masked_Scaffold_961-abinit-gene-0.3)	-1	0.863352	-3.33334	65535	-0.950082	0.000432174	atp_m + h2o_m + na1_m -> adp_m + h_m + na1_c + pi_m
NA1Htm	Transport	(maker_Scaffold_208-augustus-gene-0.149)	1	1.04102	8.74573	23.9944	65535	1.49124e-18	h_m + na1_c <=> h_c + na1_m
NA1tm	Transport	(maker_Scaffold_141-augustus-gene-0.146)	-1	0.514204	-55.2721	65535	-208.142	0	na1_c <=> na1_m
NADHtm	Transport		-1	0.311384	-14.6385	65535	-1.08027	7.59209e-48	nadh_c -> nadh_m
NADtm	Transport		-1	0.311384	-14.6385	65535	-1.08027	7.59209e-48	nad_c <=> nad_m
NH4tm	Transport		-1	0.762027	-12.7769	65535	-7.47951	4.13307e-37	h_c + nh4_c <=> h_m + nh4_m
O2tmr	Transport		-1	0.701726	-144.047	65535	-0.0673081	0	o2_c <=> o2_m
OAAAKGtm	Transport	(maker_Scaffold_916-snap-gene-0.4)	-1	0.96181	-2.31352	65535	-1.0915	0.0103674	akg_m + oaa_c -> akg_c + oaa_m
OAACITtm	Transport	(maker_Scaffold_916-snap-gene-0.4)	-1	0.908343	-5.46711	65535	-6.04279	2.39828e-08	cit_m + oaa_c -> cit_c + oaa_m
OAAICITtm	Transport	(maker_Scaffold_916-snap-gene-0.4)	1	1.06419	11.1026	32.1169	65535	1.30275e-28	icit_m + oaa_c <=> icit_c + oaa_m
ORNtm	Transport	(maker_Scaffold_225-augustus-gene-0.195)	-1	0.820524	-6.10313	65535	-0.702043	5.59277e-10	arg__L_m + orn_c <=> arg__L_c + orn_m
PHEMEtm	Transport		-1	0.268039	-187.855	65535	-5.75098e-13	0	pheme_c <=> pheme_m
PIcm	Transport	(maker_Scaffold_591-augustus-gene-0.57)	1	1.63581	161.392	352.946	65535	0	pi_c <=> pi_m
PINA1tm	Transport	(genemark_Scaffold_132-abinit-gene-0.10) or (maker_Scaffold_210-snap-gene-0.15)	-1	0.295958	-136.56	65535	-416.056	0	na1_c + pi_c <=> na1_m + pi_m
PItm	Transport	(maker_Scaffold_708-augustus-gene-0.102) or (genemark_Scaffold_132-abinit-gene-0.10) or (maker_Scaffold_210-snap-gene-0.15)	1	1.03658	9.893	23.5561	65535	3.61662e-23	h_c + pi_c <=> h_m + pi_m
PMTCOAtm	Transport		1	1.71317	143.304	0.02715	65535	0	pmtcoa_m <=> pmtcoa_c
PNTORtm	Transport		1	3.86959	149.126	4.06092e-12	65535	0	pnto__R_c <=> pnto__R_m
PPAtm	Transport		1	1.07868	2.2423	3.8427e-05	65535	0.0124929	ppa_c <=> ppa_m
PPCOAtm	Transport		1	1.56931	18.7942	0.0125396	65535	1.69038e-76	ppcoa_c <=> ppcoa_m
PRONA1tm	Transport	(genemark_Scaffold_243-abinit-gene-0.28)	1	1.06414	12.4261	37.4364	65535	3.08166e-35	na1_c + pro__L_c <=> na1_m + pro__L_m
PROtm	Transport	(genemark_Scaffold_243-abinit-gene-0.28)	1	1.06414	12.4261	37.4364	65535	3.08166e-35	h_c + pro__L_c <=> h_m + pro__L_m
PTRCtmi	Transport		1	5.03983	13.5438	3.43595e-05	65535	2.26969e-41	h_c + ptrc_c -> h_m + ptrc_m
PYRtm	Transport		-1	0.942375	-2.79567	65535	-1.54661	0.00259948	pyr_c <=> pyr_m
SELTtm	Transport		1	1.4921	87.328	3.66289e-13	65535	0	selt_c <=> selt_m
SERNA1tm	Transport	(genemark_Scaffold_243-abinit-gene-0.28)	1	1.0324	6.1754	16.0754	65535	3.56073e-10	na1_c + ser__L_c <=> na1_m + ser__L_m
SERtm	Transport	(maker_Scaffold_97-snap-gene-0.144)	1	1.03228	6.157	16.0135	65535	3.99644e-10	h_c + ser__L_c <=> h_m + ser__L_m
SO4NA1tm	Transport	(genemark_Scaffold_458-abinit-gene-0.18)	-1	0.0875394	-438.509	65535	-2.19423e-12	0	na1_c + so4_c <=> na1_m + so4_m
SPMDtmi	Transport		-1	0.882601	-3.11137	65535	-0.860486	0.000936342	h_c + spmd_c -> h_m + spmd_m
SPMDtmr	Transport	(maker_Scaffold_782-augustus-gene-0.24) or (maker_Scaffold_234-augustus-gene-0.204)	-1	0.882601	-3.11137	65535	-0.860486	0.000936342	h_m + spmd_c <=> h_c + spmd_m
SUCFUMtmr	Transport	(maker_Scaffold_266-augustus-gene-0.182)	-1	0.539682	-47.2195	65535	-36.1293	0	fum_m + succ_c <=> fum_c + succ_m
THFtm	Transport		-1	0.223476	-5476.63	65535	-0.00136272	0	h_c + thf_c <=> h_m + thf_m
THRNA1tm	Transport	(genemark_Scaffold_243-abinit-gene-0.28)	1	1.1525	16.8913	57.1782	65535	1.35328e-62	na1_c + thr__L_c <=> na1_m + thr__L_m
THRtm	Transport	(maker_Scaffold_97-snap-gene-0.144)	1	1.1525	16.8913	57.1782	65535	1.35328e-62	h_c + thr__L_c <=> h_m + thr__L_m
TSULtm	Transport	(genemark_Scaffold_1758-abinit-gene-0.4 and maker_Scaffold_325-snap-gene-0.220)	-1	0.278671	-83.5228	65535	-2.02944e-13	0	atp_c + h2o_c + tsul_c -> adp_c + h_c + pi_c + tsul_m
TYRtm	Transport	(genemark_Scaffold_637-abinit-gene-0.24)	0	0.982418	-1.01484	65535	0.948126	0.155116	h_c + tyr__L_c <=> h_m + tyr__L_m
UDPtm	Transport		1	1.00927	1.6499	0.00548505	65535	0.0495129	udp_c <=> udp_m
URATEtm	Transport	(maker_Scaffold_5-augustus-gene-0.195)	1	1.688	16.9675	0.000237682	65535	3.98103e-63	h_c + urate_c <=> h_m + urate_m
UREAtm	Transport	(snap_masked_Scaffold_1283-abinit-gene-0.7)	-1	0.863891	-3.47852	65535	-0.237471	0.000254246	na1_c + urea_c <=> na1_m + urea_m
UTPtm	Transport		1	1.00927	1.6499	0.00548505	65535	0.0495129	utp_c <=> utp_m
VALtm	Transport	(maker_Scaffold_97-snap-gene-0.144)	-1	0.239009	-553.299	65535	-0.0142418	0	h_c + val__L_c <=> h_m + val__L_m
ACAROtu	Transport		-1	0.821835	-1190.8	65535	-2.97324e-05	0	acaro_h <=> acaro_u
CAROtu	Transport	(genemark_Scaffold_1057-abinit-gene-0.17)	1	2.87921	151.861	5.61617e-13	65535	0	caro_u <=> caro_h
CHLAtu	Transport		-1	0.270926	-147.992	65535	-4.47137e-13	0	chla_h <=> chla_u
CHLDA1tu	Transport	(genemark_Scaffold_52-abinit-gene-0.21)	-1	0.454941	-8.27305	65535	-0.40209	8.29045e-17	atp_h + chlda_u + h2o_h -> adp_h + chlda_h + h_h + pi_h
CHLDA2tu	Transport	(genemark_Scaffold_52-abinit-gene-0.21)	-1	0.454955	-8.27315	65535	-0.402096	8.28343e-17	atp_h + chlda_h + h2o_h -> adp_h + chlda_u + h_h + pi_h
CHLDBtu	Transport		-1	0.821836	-1190.8	65535	-9.79544e-06	0	chldb_h <=> chldb_u
GCAROtu	Transport		-1	0.821835	-1190.8	65535	-4.21789e-05	0	gcaro_h <=> gcaro_u
GGDPtu	Transport		-1	0.738886	-16.8785	65535	-1.76191e-06	1.66283e-62	ggdp_h <=> ggdp_u
GTHOXtu	Transport		-1	0.798388	-4.49339	65535	-0.000449992	3.58403e-06	gthox_h <=> gthox_u
GTHRDtu	Transport		-1	0.798388	-4.49339	65535	-0.000899983	3.58403e-06	gthrd_h <=> gthrd_u
H2Othu	Transport	(maker_Scaffold_899-augustus-gene-0.126)	1	1.00314	2.20015	0.18594	65535	0.013921	h2o_u <=> h2o_h
Htu	Transport		1	1.00337	2.3585	0.956056	65535	0.00919359	h_h <=> h_u
MG2tu	Transport		1	1.84127	78.3545	1.91717e-13	65535	0	mg2_h <=> mg2_u
NADPHtu	Transport		1	1.07088	1.94451	1.61948e-05	65535	0.0259448	nadph_h <=> nadph_u
NADPtu	Transport		1	1.07088	1.94451	1.61948e-05	65535	0.0259448	nadp_h <=> nadp_u
O2trhu	Transport		-1	0.870018	-4.25172	65535	-0.0002389	1.08001e-05	o2_h <=> o2_u
PDPtu	Transport		-1	0.829358	-119.977	65535	-1.38745e-05	0	pdp_h <=> pdp_u
PPItu	Transport		-1	0.821835	-1190.8	65535	-1.59974e-05	0	ppi_h <=> ppi_u
AAT	Amino acid metabolism	(maker_Scaffold_234-augustus-gene-0.195)	-1	0.952653	-2.17299	65535	-0.709551	0.0149139	akg_m + ala__L_m <=> glu__L_m + pyr_m
ALATL	Amino acid metabolism		1	1.90043	108.451	2.50779e-13	65535	0	ala__L_m + atp_m + trnaala_m -> alatrna_m + amp_m + 2 h_m + ppi_m
ASNTL	Amino acid metabolism	(maker_Scaffold_920-augustus-gene-0.48)	1	1.21719	17.5312	2.72981e-14	65535	3.98884e-67	asn__L_m + atp_m + trnaasn_m -> amp_m + asntrna_m + ppi_m
ASPO	Amino acid metabolism	(maker_Scaffold_1512-augustus-gene-0.87)	0	1.07092	0.84629	-4.82234e-05	65535	0.198716	asp__L_c + h2o_c + o2_c -> h2o2_c + nh4_c + oaa_c
ASPOm	Amino acid metabolism	(maker_Scaffold_1512-augustus-gene-0.87)	-1	0.536786	-7.83246	65535	-0.000493666	2.90051e-15	asp__L_m + h2o_m + o2_m -> h2o2_m + nh4_m + oaa_m
ASPTL	Amino acid metabolism	(maker_Scaffold_89-snap-gene-0.166) or (maker_Scaffold_651-augustus-gene-0.147)	-1	0.747141	-21.2989	65535	-2.64241e-14	9.98023e-97	asp__L_m + atp_m + trnaasp_m -> amp_m + asptrna_m + h_m + ppi_m
AGAT	Amino acid metabolism	(maker_Scaffold_649-augustus-gene-0.56)	-1	0.76089	-3.38753	65535	-0.000206848	0.000355351	ala__L_m + glx_m -> gly_m + pyr_m
AGATx	Amino acid metabolism	(maker_Scaffold_649-augustus-gene-0.56)	0	1.00211	0.380174	-2.73705e-15	65535	0.351916	ala__L_x + glx_x -> gly_x + pyr_x
ASPATh	Amino acid metabolism	(maker_Scaffold_1084-augustus-gene-0.39)	-1	0.55834	-82.2677	65535	-133.855	0	akg_h + asp__L_h <=> glu__L_h + oaa_h
ASPS	Amino acid metabolism	(maker_Scaffold_779-augustus-gene-0.74)	0	0.907087	-1.36587	65535	0.0246976	0.0860206	asp__L_c + atp_c + gln__L_c + h2o_c -> amp_c + asn__L_c + glu__L_c + h_c + ppi_c
ASPSE	Amino acid metabolism	(maker_Scaffold_459-snap-gene-0.212)	0	0.910159	-1.31361	65535	0.0293187	0.0945185	asn__L_x + h_x + h2o_x -> asp__L_x + nh4_x
AAPT	Carbohydrate metabolism	(maker_Scaffold_105-snap-gene-0.226)	0	1.06072	0.756305	-0.0578169	65535	0.224751	arab__L_c + atp_c -> adp_c + B__ara1p_c + h_c
ACGAM6PSi	Carbohydrate metabolism	(maker_Scaffold_33-augustus-gene-0.118)	1	1.07553	2.19781	3.16475e-06	65535	0.0140043	accoa_c + gam6p_c -> acgam6p_c + coa_c + h_c
ACGAMPM	Carbohydrate metabolism	(maker_Scaffold_1137-augustus-gene-0.117)	1	1.07553	2.19781	3.16475e-06	65535	0.0140043	acgam6p_c <=> acgam1p_c
G6PDA	Carbohydrate metabolism	(maker_Scaffold_54-augustus-gene-0.210)	0	0.897231	-1.19919	65535	0.0235752	0.115256	gam6p_c + h2o_c <=> f6p__B_c + nh4_c
GF6PTA	Carbohydrate metabolism	(maker_Scaffold_176-augustus-gene-0.187)	0	0.89728	-1.19895	65535	0.0235876	0.115302	f6p__B_c + gln__L_c -> gam6p_c + glu__L_c
UA4E	Carbohydrate metabolism	(maker_Scaffold_332-augustus-gene-0.52)	1	1.18344	1047.47	0.000208938	65535	0	udpxyl_c <=> udparab_c
UAD	Carbohydrate metabolism	(GL433836.1.246)	0	1.0609	0.759522	-0.0576077	65535	0.223788	h2o_c + udparab_c -> arab__L_c + h_c + udp_c
UDPACGLP	Carbohydrate metabolism	(maker_Scaffold_1072-snap-gene-0.41)	1	1.07553	2.19781	3.16475e-06	65535	0.0140043	acgam1p_c + h_c + utp_c <=> ppi_c + uacgam_c
UDPGALOR	Carbohydrate metabolism	(maker_Scaffold_944-augustus-gene-0.60)	1	1.06957	5.09986	8.15276e-06	65535	1.76232e-07	h2o_c + 2 nad_c + udpgal_c -> 3 h_c + 2 nadh_c + udpgalur_c
UMPU	Carbohydrate metabolism	(maker_Scaffold_657-augustus-gene-0.66)	0	1.06072	0.756305	-0.0578169	65535	0.224751	B__ara1p_c + h_c + udp_c -> pi_c + udparab_c
AAAT	Amino acid metabolism	(genemark_Scaffold_719-abinit-gene-0.20)	-1	0.556051	-7.93099	65535	-0.184696	1.33092e-15	accoa_c + glu__L_c -> acglu_c + coa_c + h_c
AABHH	Amino acid metabolism	(maker_Scaffold_20-augustus-gene-0.58)	1	1.45567	8.02953	2.84776e-05	65535	6.05045e-16	4abut_c + his__L_c -> h2o_c + hcarn_c
AGGPR	Amino acid metabolism	(maker_Scaffold_546-augustus-gene-0.13)	-1	0.710522	-7.0059	65535	-0.300934	1.38978e-12	acg5p_c + h_c + nadph_c -> acg5sa_c + nadp_c + pi_c
AGK	Amino acid metabolism	(maker_Scaffold_285-augustus-gene-0.43)	-1	0.710522	-7.0059	65535	-0.300934	1.38978e-12	acglu_c + atp_c -> acg5p_c + adp_c
AODAA	Amino acid metabolism	(maker_Scaffold_25-augustus-gene-0.72)	-1	0.60284	-5.22328	65535	-0.0926235	9.14569e-08	acorn_c + h2o_c -> ac_c + orn_c
AOTA	Amino acid metabolism	(genemark_Scaffold_617-abinit-gene-0.25)	-1	0.710522	-7.0059	65535	-0.300934	1.38978e-12	acg5sa_c + glu__L_c <=> acorn_c + akg_c
AOTAm	Amino acid metabolism	(genemark_Scaffold_617-abinit-gene-0.25)	1	1.25728	24.694	4.43918e-14	65535	1.95624e-127	acg5sa_m + glu__L_m <=> acorn_m + akg_m
ARGDI	Amino acid metabolism		0	0.849248	-1.64033	65535	0.000816784	0.0504998	arg__L_c + h_c + h2o_c -> citr__L_c + nh4_c
ARGT	Amino acid metabolism	(maker_Scaffold_2903-augustus-gene-0.12)	1	1.02717	7.05534	1.03522e-14	65535	9.78474e-13	arg__L_c + atp_c + trnaarg_c -> amp_c + argtrna_c + ppi_c
G5DH	Amino acid metabolism	(maker_Scaffold_239-augustus-gene-0.28)	-1	0.303485	-96.9979	65535	-0.00569657	0	glu5p_c + h_c + nadph_c -> glu5sa_c + nadp_c + pi_c
G5DHm	Amino acid metabolism	(maker_Scaffold_239-augustus-gene-0.28)	-1	0.210595	-270.643	65535	-7.69882e-13	0	glu5p_m + h_m + nadph_m -> glu5sa_m + nadp_m + pi_m
G5DHx	Amino acid metabolism	(maker_Scaffold_239-augustus-gene-0.28)	1	1.04276	7.00305	8.96548e-15	65535	1.4181e-12	glu5p_x + h_x + nadph_x -> glu5sa_x + nadp_x + pi_x
GACT	Amino acid metabolism	(genemark_Scaffold_1033-abinit-gene-0.25)	-1	0.807781	-3.29488	65535	-0.0802368	0.000495743	acorn_c + glu__L_c -> acglu_c + orn_c
GSC	Amino acid metabolism		-1	0.303485	-96.9979	65535	-0.00569657	0	glu5sa_c <=> 1pyr5c_c + h_c + h2o_c
NOS	Amino acid metabolism	(maker_Scaffold_2097-snap-gene-0.17)	1	2.21538	5.01133	1.21152e-05	65535	2.79595e-07	2 arg__L_c + 3 h_c + 3 nadph_c + 4 o2_c -> 2 citr__L_c + 4 h2o_c + 3 nadp_c + 2 no_c
NOS1	Amino acid metabolism	(maker_Scaffold_2097-snap-gene-0.17)	0	0.975369	-0.35384	65535	1.28457e-05	0.361737	arg__L_c + h_c + nadph_c + o2_c -> h2o_c + nadp_c + nwharg_c
NOS2	Amino acid metabolism	(maker_Scaffold_2097-snap-gene-0.17)	0	0.975369	-0.35384	65535	6.42285e-06	0.361737	h_c + nadph_c + 2 nwharg_c + 2 o2_c -> 2 citr__L_c + 2 h2o_c + nadp_c + 2 no_c
ORNTArm	Amino acid metabolism	(maker_Scaffold_1409-augustus-gene-0.42)	-1	0.710487	-7.0063	65535	-0.300956	1.38585e-12	akg_m + orn_m <=> glu5sa_m + glu__L_m
P5CR	Amino acid metabolism	(maker_Scaffold_1550-augustus-gene-0.38) or (maker_Scaffold_520-augustus-gene-0.189)	-1	0.303485	-96.9979	65535	-0.00569657	0	1pyr5c_c + 2 h_c + nadph_c -> nadp_c + pro__L_c
P5CRm	Amino acid metabolism	(maker_Scaffold_1550-augustus-gene-0.38) or (maker_Scaffold_520-augustus-gene-0.189)	-1	0.674135	-95.7695	65535	-4.14114e-13	0	1pyr5c_m + 2 h_m + nadph_m -> nadp_m + pro__L_m
PROTL	Amino acid metabolism	(maker_Scaffold_1137-augustus-gene-0.116)	1	2.34308	184.046	2.99795e-13	65535	0	atp_c + pro__L_c + trnapro_c -> amp_c + ppi_c + protrna_c
ARGSL	Amino acid metabolism	(maker_Scaffold_690-augustus-gene-0.44)	-1	0.847082	-4.21625	65535	-0.5773	1.26393e-05	argsuc_c -> arg__L_c + fum_c
ARGSS	Amino acid metabolism	(maker_Scaffold_969-augustus-gene-0.37)	-1	0.847082	-4.21625	65535	-0.5773	1.26393e-05	asp__L_c + atp_c + citr__L_c -> amp_c + argsuc_c + 2 h_c + ppi_c
GLU5K	Amino acid metabolism	(genemark_Scaffold_134-abinit-gene-0.47)	-1	0.303485	-96.9979	65535	-0.00569657	0	atp_c + glu__L_c -> adp_c + glu5p_c
OCT	Amino acid metabolism	(maker_Scaffold_93-augustus-gene-0.49)	0	0.978381	-0.252404	65535	0.0201926	0.400369	cbp_c + orn_c -> citr__L_c + pi_c
OCTh	Amino acid metabolism	(maker_Scaffold_93-augustus-gene-0.49)	1	1.05044	13.5642	2.84638e-14	65535	1.73517e-41	cbp_h + orn_h <=> citr__L_h + pi_h
OCTm	Amino acid metabolism	(maker_Scaffold_93-augustus-gene-0.49)	-1	0.857927	-3.86795	65535	-0.326305	5.55756e-05	cbp_m + orn_m <=> citr__L_m + pi_m
ASCBOR	Metabolism of cofactors and vitamins	(maker_Scaffold_1851-snap-gene-0.13)	-1	0.674074	-6.72696	65535	-0.000378275	9.63339e-12	2 ascb__L_u + o2_u -> 2 dhdascb_u + 2 h2o_u
GTHDHu	Metabolism of cofactors and vitamins	(maker_Scaffold_485-augustus-gene-0.116)	-1	0.798388	-4.49339	65535	-0.000449992	3.58403e-06	dhdascb_u + 2 gthrd_u -> ascb__L_u + gthox_u
UDPGLCURH	Metabolism of cofactors and vitamins	(maker_Scaffold_1851-snap-gene-0.13)	1	1.71567	35.0943	1.90084e-13	65535	1.07686e-241	h2o_c + udpglcur_c -> glcur_c + h_c + udp_c
APOR		(genemark_Scaffold_1312-abinit-gene-0.9) or (maker_Scaffold_609-augustus-gene-0.65)	1	1.64496	238.361	1.97579e-12	65535	0	bamppald_h + h2o_h + nad_h -> ala__B_h + 2 h_h + nadh_h
ASAPT		(maker_Scaffold_369-snap-gene-0.129)	1	2.91575	194.151	2.9205e-13	65535	0	5mta_h + h_h + sprm_h <=> ametam_h + spmd_h
BADP		(maker_Scaffold_214-augustus-gene-0.284)	-1	0.641497	-70.0796	65535	-1.1282e-13	0	ans_c + h2o_c -> ala__B_c + NPmehis_c
HIDP		(maker_Scaffold_20-augustus-gene-0.58)	-1	0.599133	-56.1452	65535	-1.41667e-13	0	carn_h + h2o_h -> ala__B_h + his__L_h
PAO		(maker_Scaffold_243-augustus-gene-0.221)	1	3.14355	780.345	3.9833e-12	65535	0	13dampp_h + h2o_h + o2_h -> bamppald_h + h2o2_h + nh4_h
PBAL		(maker_Scaffold_651-snap-gene-0.169)	-1	0.986237	-3.117	65535	-3.08419e-15	0.000918679	ala__B_c + atp_c + pant__R_c -> amp_c + 2 h_c + pnto__R_c + ppi_c
PPCOAOm		(maker_Scaffold_149-augustus-gene-0.129)	-1	0.460725	-155.609	65535	-4.51916e-13	0	fad_m + ppcoa_m <=> fadh2_m + prpncoa_m
SPDH		(maker_Scaffold_65-snap-gene-0.312)	1	3.62726	133.983	2.15475e-13	65535	0	h2o_h + o2_h + spmd_h -> 13dampp_h + 4abutn_h + h2o2_h
BUPN		(maker_Scaffold_1288-snap-gene-0.24) or (maker_Scaffold_2694-augustus-gene-0.11)	1	4.96606	291.299	6.80603e-12	65535	0	cala_c + h_c + h2o_c -> ala__B_c + co2_c + nh4_c
DHDH		(maker_Scaffold_1105-augustus-gene-0.51)	1	2.87177	176.556	4.2794e-12	65535	0	56dura_c + nadp_c <=> h_c + nadph_c + ura_c
DHPD		(maker_Scaffold_1280-augustus-gene-0.123)	1	3.44385	233.622	5.55657e-12	65535	0	56dura_c + h2o_c <=> cala_c
44MZYMMO	Lipid metabolism	(maker_Scaffold_76-augustus-gene-0.253)	-1	0.415749	-175.09	65535	-2.61281e-12	0	44mzym_c + 2 h_c + 3 nadph_c + 3 o2_c <=> 4mzym__int1_c + 4 h2o_c + 3 nadp_c
44MZYMOR	Lipid metabolism	(maker_Scaffold_1237-snap-gene-0.34)	-1	0.501375	-159.404	65535	-2.51555e-12	0	44mctr_c + h_c + nadph_c <=> 44mzym_c + nadp_c
4MZYMCODH	Lipid metabolism	(genemark_Scaffold_1698-abinit-gene-0.22)	1	1.19397	49.8034	4.71737e-13	65535	0	4mzym__int1_c + nadp_c -> 4mzym__int2_c + co2_c + nadph_c
4MZYMDM	Lipid metabolism		1	2.30481	203.844	1.08613e-12	65535	0	4mzym_c + h_c + 2 nadph_c + 2 o2_c <=> for_c + 2 h2o_c + 2 nadp_c + zymst_c
4MZYMR	Lipid metabolism	(maker_Scaffold_875-augustus-gene-0.215)	1	2.0918	172.061	1.33062e-12	65535	0	4mzym__int2_c + 2 h2o_c + nadp_c <=> 4mzym_c + h_c + nadph_c + o2_c
CAS	Lipid metabolism	(augustus_masked_Scaffold_336-abinit-gene-0.2)	1	1.07398	14.5937	9.91183e-14	65535	1.4274e-47	Ssq23epx_c <=> cyart_c
CHLSTD78I	Lipid metabolism	(maker_Scaffold_459-snap-gene-0.192) or (augustus_masked_Scaffold_234-abinit-gene-0.31)	1	4.29638	124.005	1.26435e-12	65535	0	zymstnl_c -> lthstrl_c
CHLSTI	Lipid metabolism	(maker_Scaffold_459-snap-gene-0.192) or (augustus_masked_Scaffold_234-abinit-gene-0.31)	1	1.54686	20.5512	1.59992e-13	65535	1.82467e-90	zymst_c -> chlstol_c
CHLSTR	Lipid metabolism	(maker_Scaffold_1378-augustus-gene-0.49)	1	1.60666	22.3434	1.63779e-13	65535	8.77888e-106	chlstol_c + h_c + nadph_c -> lthstrl_c + nadp_c
CMK	Lipid metabolism	(maker_Scaffold_12-augustus-gene-0.31)	-1	0.821835	-1190.8	65535	-0.000660749	0	4c2me_h + atp_h -> adp_h + h_h + pcdme_h
CMS	Lipid metabolism	(maker_Scaffold_2201-augustus-gene-0.19)	-1	0.821835	-1190.8	65535	-0.000660749	0	2me4p_h + ctp_h <=> 4c2me_h + ppi_h
CYARTMT	Lipid metabolism	(maker_Scaffold_668-snap-gene-0.19)	-1	0.87248	-22.2652	65535	-1.32818e-13	4.30244e-105	amet_c + cyart_c <=> ahcys_c + h_c + menecyart_c
CYEUOLCYCI	Lipid metabolism	(maker_Scaffold_166-snap-gene-0.265)	-1	0.552625	-169.945	65535	-8.202e-13	0	cyeuol_c <=> obfool_c
CYEUOLS	Lipid metabolism		-1	0.366463	-229.295	65535	-1.2218e-12	0	2 h_c + menecyart_c + nadph_c + 2 o2_c <=> cyeuol_c + for_c + 2 h2o_c + nadp_c
DDSMSTOLD	Lipid metabolism		1	1.65369	28.4384	1.49109e-13	65535	2.51844e-165	chlstol_c + fad_c <=> ddsmsterol_c + fadh2_c
DDSMSTOLR	Lipid metabolism	(maker_Scaffold_1378-augustus-gene-0.49)	1	1.20424	10.2224	5.13973e-14	65535	1.36235e-24	ddsmsterol_c + h_c + nadph_c -> 7dhchsterol_c + nadp_c
DSMSTOLD	Lipid metabolism		1	4.51493	165.262	4.94319e-13	65535	0	ddsmsterol_c + fadh2_c <=> dsmsterol_c + fad_c
DSMSTOLR	Lipid metabolism	(maker_Scaffold_1378-augustus-gene-0.49)	1	1.45432	73.0127	1.68068e-13	65535	0	dsmsterol_c + h_c + nadph_c -> chsterol_c + nadp_c
DXRI	Lipid metabolism	(maker_Scaffold_2326-augustus-gene-0.19)	-1	0.821835	-1190.8	65535	-0.000660749	0	dxyl5p_h + h_h + nadph_h <=> 2me4p_h + nadp_h
DXS	Lipid metabolism	(AJ007559.1)	-1	0.821835	-1190.8	65535	-0.000660749	0	g3p_h + h_h + pyr_h -> co2_h + dxyl5p_h
FPPS	Lipid metabolism	(maker_Scaffold_1117-augustus-gene-0.67)	1	3.95336	30.6178	1.78072e-05	65535	3.8013e-189	grdp_c + ipdp_c -> frdp_c + ppi_c
FPPSh	Lipid metabolism	(maker_Scaffold_1117-augustus-gene-0.67)	-1	0.800195	-291.957	65535	-0.000183196	0	grdp_h + ipdp_h -> frdp_h + h_h + ppi_h
GGDR	Lipid metabolism	(maker_Scaffold_458-augustus-gene-0.118)	-1	0.829358	-119.977	65535	-1.38745e-05	0	ggdp_h + 3 h_h + 3 nadph_h <=> 3 nadp_h + pdp_h
GGPS	Lipid metabolism	(genemark_Scaffold_1696-abinit-gene-0.4)	-1	0.821835	-1190.8	65535	-0.000165187	0	frdp_h + ipdp_h -> ggdp_h + h_h + ppi_h
GPPS	Lipid metabolism	(genemark_Scaffold_1696-abinit-gene-0.4)	1	3.68971	27.9319	1.6146e-05	65535	5.71995e-160	dmpp_c + ipdp_c -> grdp_c + ppi_c
GPPSh	Lipid metabolism	(genemark_Scaffold_1696-abinit-gene-0.4)	-1	0.801996	-288.533	65535	-0.000181531	0	dmpp_h + ipdp_h -> grdp_h + h_h + ppi_h
HDS	Lipid metabolism	(maker_Scaffold_1193-augustus-gene-0.28)	-1	0.821835	-1190.8	65535	-0.000660749	0	2mecdp_h + protdt_h <=> h_h + h2mb4p_h + h2o_h + protds_h
HPT	Lipid metabolism	(genemark_Scaffold_30-abinit-gene-0.13)	1	3.5664	120.06	4.74553e-13	65535	0	hgentis_h + pdp_h -> co2_h + mpq_h + ppi_h
IDI	Lipid metabolism	(maker_Scaffold_128-augustus-gene-0.127) or (maker_Scaffold_294-augustus-gene-0.128)	-1	0.837234	-71.3684	65535	-0.000120281	0	ipdp_c -> dmpp_c
IDIh	Lipid metabolism	(maker_Scaffold_128-augustus-gene-0.127) or (maker_Scaffold_294-augustus-gene-0.128)	-1	0.779556	-13.2371	65535	-1.47266e-05	1.22191e-39	ipdp_h -> dmpp_h
IDS1	Lipid metabolism	(FJ175675.1.1)	-1	0.824163	-416.823	65535	-0.000633672	0	h_h + h2mb4p_h + nadph_h -> h2o_h + ipdp_h + nadp_h
IDS2	Lipid metabolism	(FJ175675.1.1)	-1	0.73387	-18.1801	65535	-2.31742e-05	7.1856e-72	h_h + h2mb4p_h + nadph_h -> dmpp_h + h2o_h + nadp_h
LNS14DM	Lipid metabolism	(maker_Scaffold_1389-augustus-gene-0.53)	-1	0.603563	-127.619	65535	-1.87439e-12	0	2 h_c + lanost_c + 3 nadph_c + 3 o2_c <=> 44mctr_c + for_c + 4 h2o_c + 3 nadp_c
LS	Lipid metabolism	(augustus_masked_Scaffold_336-abinit-gene-0.2)	-1	0.672849	-103.088	65535	-1.41201e-12	0	Ssq23epx_c <=> lanost_c
LTHSTRLOR	Lipid metabolism	(maker_Scaffold_474-augustus-gene-0.106)	1	4.23982	116.814	7.75027e-13	65535	0	h_c + lthstrl_c + nadph_c + o2_c -> 7dhchsterol_c + 2 h2o_c + nadp_c
MCS	Lipid metabolism	(maker_Scaffold_223-augustus-gene-0.73)	-1	0.821835	-1190.8	65535	-0.000660749	0	pcdme_h <=> 2mecdp_h + cmp_h
MERGTROLR	Lipid metabolism	(maker_Scaffold_1237-snap-gene-0.34)	-1	0.297599	-319.19	65535	-1.15665e-12	0	h_c + mergtrol_c + nadph_c <=> mfecostrl_c + nadp_c
MPQMT	Lipid metabolism	(maker_Scaffold_3072-augustus-gene-0.8)	1	3.17559	102.121	4.71511e-13	65535	0	amet_h + mpq_h <=> ahcys_h + dmpq_h + h_h
OBFOOLOR	Lipid metabolism	(maker_Scaffold_1389-augustus-gene-0.53)	-1	0.463814	-220.027	65535	-9.55196e-13	0	2 h_c + 3 nadph_c + 3 o2_c + obfool_c -> for_c + 4 h2o_c + mergtrol_c + 3 nadp_c
PSPPS	Lipid metabolism	(maker_Scaffold_1166-augustus-gene-0.31)	1	1.69727	120.374	1.90389e-12	65535	0	2 frdp_c -> ppi_c + psqldp_c
SMO	Lipid metabolism	(maker_Scaffold_955-augustus-gene-0.102)	1	1.70587	119.49	1.90325e-12	65535	0	h_c + nadph_c + o2_c + sql_c <=> h2o_c + nadp_c + Ssq23epx_c
SS	Lipid metabolism	(maker_Scaffold_1166-augustus-gene-0.31)	1	1.80837	124.853	1.90522e-12	65535	0	h_c + nadph_c + psqldp_c -> nadp_c + ppi_c + sql_c
TCYD	Lipid metabolism	(genemark_Scaffold_1711-abinit-gene-0.7)	1	2.3277	63.3239	2.09538e-13	65535	0	mpq_h -> dvite_h
TCYG	Lipid metabolism	(genemark_Scaffold_1711-abinit-gene-0.7)	1	2.50897	74.5512	2.50214e-13	65535	0	dmpq_h -> yvite_h
TMTB	Lipid metabolism	(maker_Scaffold_635-augustus-gene-0.169)	-1	0.528596	-46.0679	65535	-1.33666e-13	0	amet_h + bvite_h -> ahcys_h + avite1_h + h_h
TMTD	Lipid metabolism	(maker_Scaffold_635-augustus-gene-0.169)	-1	0.864665	-12.3933	65535	-3.74603e-14	4.58257e-35	amet_h + dvite_h -> ahcys_h + bvite_h + h_h
TMTG	Lipid metabolism	(maker_Scaffold_635-augustus-gene-0.169)	-1	0.415582	-93.4663	65535	-3.22579e-13	0	amet_h + yvite_h -> ahcys_h + avite1_h + h_h
VITD3S	Lipid metabolism		1	1.97413	116.013	1.81408e-13	65535	0	7dhchsterol_c + photon298_c -> vitd3_c
ZYMSTR	Lipid metabolism	(maker_Scaffold_1378-augustus-gene-0.49)	1	5.26247	162.412	1.80618e-12	65535	0	h_c + nadph_c + zymst_c -> nadp_c + zymstnl_c
3OACOAR	Lipid metabolism	(maker_Scaffold_945-augustus-gene-0.41)	1	3.51297	841.354	0.0171336	65535	0	3oodcoa_c + h_c + nadph_c -> 3hodcoa_c + nadp_c
3OACOAS	Lipid metabolism	(genemark_Scaffold_898-abinit-gene-0.1)	1	3.51297	841.354	0.0171336	65535	0	malcoa_c + pmtcoa_c -> 3oodcoa_c + co2_c + coa_c
COA1819ZD9DS	Lipid metabolism	(maker_Scaffold_875-augustus-gene-0.215)	1	3.29546	696.911	0.0149707	65535	0	2 focytb5_c + 2 h_c + o2_c + stcoa_c -> 2 ficytb5_c + 2 h2o_c + ocdce9coa_c
ECOAH8	Lipid metabolism	(maker_Scaffold_435-augustus-gene-0.165)	1	3.51297	841.354	0.0171336	65535	0	3hodcoa_c -> h2o_c + od2coa_c
ECOAR	Lipid metabolism	(maker_Scaffold_208-augustus-gene-0.138)	1	3.51297	841.354	0.0171336	65535	0	h_c + nadph_c + od2coa_c -> nadp_c + stcoa_c
FACOAE160	Lipid metabolism	(maker_Scaffold_1174-snap-gene-0.56) or (augustus_masked_Scaffold_1174-abinit-gene-0.2)	0	1.06816	0.629561	-0.14699	65535	0.264505	h2o_c + pmtcoa_c -> coa_c + h_c + hdca_c
FACOAE180	Lipid metabolism	(maker_Scaffold_1174-snap-gene-0.56) or (augustus_masked_Scaffold_1174-abinit-gene-0.2)	1	8.34785	174.985	0.00214067	65535	0	h2o_c + stcoa_c -> coa_c + h_c + ocdca_c
FACOAE1819Z	Lipid metabolism	(maker_Scaffold_1174-snap-gene-0.56) or (augustus_masked_Scaffold_1174-abinit-gene-0.2)	-1	0.488554	-5.64876	65535	-0.440843	8.52749e-09	h2o_c + ocdce9coa_c -> coa_c + h_c + ocdce9a_c
FACOAE1829Z12Z	Lipid metabolism	(maker_Scaffold_1174-snap-gene-0.56) or (augustus_masked_Scaffold_1174-abinit-gene-0.2)	1	1.93051	5.8606	0.600774	65535	2.45372e-09	h2o_c + lnlccoa_c -> coa_c + h_c + lnlc_c
FACOAE1836Z9Z12Z	Lipid metabolism	(maker_Scaffold_1174-snap-gene-0.56)	1	1.94434	5.7589	0.618502	65535	4.48619e-09	h2o_c + lnlncgcoa_c -> coa_c + h_c + lnlncg_c
FACOAE1839Z12Z15Z	Lipid metabolism	(maker_Scaffold_1174-snap-gene-0.56) or (augustus_masked_Scaffold_1174-abinit-gene-0.2)	-1	0.599813	-5.80005	65535	-0.627645	3.51859e-09	h2o_c + lnlncacoa_c -> coa_c + h_c + lnlnca_c
LNLCCOAOR	Lipid metabolism	(maker_Scaffold_1346-augustus-gene-0.80) or (maker_Scaffold_978-augustus-gene-0.11)	1	1.33957	32.4446	1.86901e-13	65535	4.96036e-210	h_c + lnlccoa_c + nadh_c + o2_c -> 2 h2o_c + lnlncgcoa_c + nad_c
APLh	Carbohydrate metabolism	(maker_Scaffold_65-augustus-gene-0.278 and maker_Scaffold_2223-augustus-gene-0.15) or (maker_Scaffold_65-augustus-gene-0.278 and maker_Scaffold_93-snap-gene-0.57) or (maker_Scaffold_65-augustus-gene-0.278 and snap_masked_Scaffold_2223-abinit-gene-0.12)	-1	0.679469	-4.5768	65535	-0.000123401	2.41788e-06	2ahethmpp_h + pyr_h -> alac__S_h + thmpp_h
APLm	Carbohydrate metabolism	(maker_Scaffold_65-augustus-gene-0.278 and maker_Scaffold_2223-augustus-gene-0.15) or (maker_Scaffold_65-augustus-gene-0.278 and maker_Scaffold_93-snap-gene-0.57) or (maker_Scaffold_65-augustus-gene-0.278 and snap_masked_Scaffold_2223-abinit-gene-0.12)	-1	0.234552	-54.9179	65535	-0.002107	0	2ahethmpp_m + pyr_m -> alac__S_m + thmpp_m
BCACT	Carbohydrate metabolism		-1	0.10946	-219.867	65535	-8.22119e-13	0	ac_c + btcoa_c <=> accoa_c + but_c
BCOR	Carbohydrate metabolism	(genemark_Scaffold_888-abinit-gene-0.47)	1	1.58394	170.899	0.0200374	65535	0	btcoa_c + nad_c <=> b2coa_c + h_c + nadh_c
BNOR	Carbohydrate metabolism		-1	0.540305	-40.4666	65535	-1.80492e-13	2.94816e-310	btal_c + coa_c + nad_c -> btcoa_c + h_c + nadh_c
BNORh	Carbohydrate metabolism		-1	0.285169	-180.079	65535	-4.36626e-13	0	btal_h + coa_h + nad_h -> btcoa_h + h_h + nadh_h
BTS	Carbohydrate metabolism	(maker_Scaffold_249-augustus-gene-0.59)	1	1.1908	11.6441	6.19717e-14	65535	3.07267e-31	btal_c + h_c + nadh_c -> 1btol_c + nad_c
BTS(nadph)	Carbohydrate metabolism	(maker_Scaffold_249-augustus-gene-0.59)	0	0.998108	-0.12831	65535	7.23279e-15	0.448954	btal_c + h_c + nadph_c -> 1btol_c + nadp_c
HBCHL	Carbohydrate metabolism	(maker_Scaffold_1108-snap-gene-0.33) or (maker_Scaffold_90-augustus-gene-0.15)	1	1.58394	170.899	0.0200374	65535	0	3hbcoa_c <=> b2coa_c + h2o_c
HBCHLm	Carbohydrate metabolism	(maker_Scaffold_23-augustus-gene-0.68) or (maker_Scaffold_1108-snap-gene-0.33) or (maker_Scaffold_90-augustus-gene-0.15) or (maker_Scaffold_805-augustus-gene-0.120)	1	1.27765	25.7874	5.32962e-14	65535	4.4162e-138	3hbcoa_m <=> b2coa_m + h2o_m
HBCO	Carbohydrate metabolism	(maker_Scaffold_1108-snap-gene-0.33) or (maker_Scaffold_90-augustus-gene-0.15)	1	5.82517	338.998	703.794	65535	0	3hbcoa_c + nad_c -> aacoa_c + h_c + nadh_c
HBCO(nadp)	Carbohydrate metabolism	(maker_Scaffold_1221-augustus-gene-0.36)	1	5.82417	339.005	703.814	65535	0	aacoa_c + h_c + nadph_c <=> 3hbcoa_c + nadp_c
HBCO(nadp)m	Carbohydrate metabolism	(maker_Scaffold_1221-augustus-gene-0.36)	-1	0.94809	-4.07105	65535	-4.52898	2.37622e-05	aacoa_m + h_m + nadph_m <=> 3hbcoa_m + nadp_m
HBCOm	Carbohydrate metabolism	(maker_Scaffold_1108-snap-gene-0.33) or (maker_Scaffold_90-augustus-gene-0.15) or (maker_Scaffold_805-augustus-gene-0.120)	-1	0.94809	-4.07105	65535	-4.52898	2.37622e-05	3hbcoa_m + nad_m -> aacoa_m + h_m + nadh_m
HBNOm	Carbohydrate metabolism	(maker_Scaffold_363-augustus-gene-0.155 or maker_Scaffold_1122-snap-gene-0.30 or maker_Scaffold_102-augustus-gene-0.32)	-1	0.908678	-3.51761	65535	-5.69327e-05	0.000219662	bhb_m + nad_m <=> acac_m + h_m + nadh_m
HBNOx	Carbohydrate metabolism	(maker_Scaffold_363-augustus-gene-0.155 or maker_Scaffold_1122-snap-gene-0.30 or maker_Scaffold_102-augustus-gene-0.32)	-1	0.757436	-4.3488	65535	-2.87862e-05	6.98045e-06	bhb_x + nad_x <=> acac_x + h_x + nadh_x
SSNOh	Carbohydrate metabolism	(genemark_Scaffold_1526-abinit-gene-0.21)	-1	0.313879	-181.026	65535	-3.72008e-13	0	h2o_h + nad_h + sucsal_h -> 2 h_h + nadh_h + succ_h
SSNOm	Carbohydrate metabolism	(genemark_Scaffold_1526-abinit-gene-0.21)	1	3.20214	93.8698	1.40494e-13	65535	0	h2o_m + nad_m + sucsal_m -> 2 h_m + nadh_m + succ_m
ALAAT	Photosynthesis	(maker_Scaffold_234-augustus-gene-0.195)	0	0.961929	-1.6227	65535	0.0301277	0.0523587	akg_c + ala__L_c <=> glu__L_c + pyr_c
FBA3hi	Photosynthesis	(genemark_Scaffold_470-abinit-gene-0.19) or (maker_Scaffold_1691-augustus-gene-0.8) or (maker_Scaffold_225-augustus-gene-0.192) or (maker_Scaffold_708-augustus-gene-0.104)	-1	0.378863	-66.468	65535	-8.88586	0	dhap_h + e4p_h -> s17bp_h
GAPDH(nadp)hi	Photosynthesis	(genemark_Scaffold_1605-abinit-gene-0.9) or (maker_Scaffold_1250-snap-gene-0.71) or (maker_Scaffold_669-augustus-gene-0.32)	-1	0.736649	-22.0824	65535	-35.09	1.73735e-103	13dpg_h + h_h + nadph_h -> g3p_h + nadp_h + pi_h
HCO3Ehi	Photosynthesis	(maker_Scaffold_1114-augustus-gene-0.44)	-1	0.548862	-47.6926	65535	-48.2426	0	h_h + hco3_h -> co2_h + h2o_h
HCO3E	Photosynthesis	(maker_Scaffold_768-snap-gene-0.31) or (maker_Scaffold_418-augustus-gene-0.13)	-1	0.723344	-34.826	65535	-62.5133	2.03146e-238	h_c + hco3_c <=> co2_c + h2o_c
HCO3Em	Photosynthesis	(maker_Scaffold_1694-augustus-gene-0.45)	-1	0.88122	-8.65795	65535	-11.6202	3.19545e-18	h_m + hco3_m <=> co2_m + h2o_m
MDH(nadp)hi	Photosynthesis	(maker_Scaffold_1358-augustus-gene-0.13)	-1	0.930222	-3.38267	65535	-2.18239	0.000361685	h_h + nadph_h + oaa_h -> mal__L_h + nadp_h
MDHCm	Photosynthesis	(maker_Scaffold_1114-augustus-gene-0.44) or (maker_Scaffold_768-snap-gene-0.31)	-1	0.743903	-5.32593	65535	-0.440023	5.24183e-08	mal__L_m + nad_m -> co2_m + nadh_m + pyr_m
PPC	Photosynthesis	(maker_Scaffold_1627-augustus-gene-0.14) or (maker_Scaffold_67-augustus-gene-0.82)	-1	0.92866	-1.68977	65535	-0.0188599	0.0455675	co2_c + h2o_c + pep_c -> h_c + oaa_c + pi_c
PPDKh	Photosynthesis	(maker_Scaffold_936-snap-gene-0.67)	-1	0.396578	-139.738	65535	-0.00697728	0	atp_h + pi_h + pyr_h -> amp_h + 2 h_h + pep_h + ppi_h
PRUK	Photosynthesis	(maker_Scaffold_1221-augustus-gene-0.35)	-1	0.403954	-66.4714	65535	-8.90378	0	atp_h + ru5p__D_h -> adp_h + h_h + rb15bp_h
RBPCh	Photosynthesis		-1	0.403864	-66.4616	65535	-8.90276	0	co2_h + h2o_h + rb15bp_h -> 2 3pg_h + 2 h_h
SBP	Photosynthesis	(maker_Scaffold_106-snap-gene-0.69)	-1	0.378863	-66.468	65535	-8.88586	0	h2o_h + s17bp_h -> pi_h + s7p_h
ASPATm		(maker_Scaffold_1084-augustus-gene-0.39)	1	1.23112	45.9084	120.665	65535	0	akg_m + asp__L_m <=> glu__L_m + oaa_m
MDHC(nadp)hr	Carbohydrate metabolism	(augustus_masked_Scaffold_421-abinit-gene-0.2) or (maker_Scaffold_1352-snap-gene-0.52) or (maker_Scaffold_2411-augustus-gene-0.14) or (maker_Scaffold_352-augustus-gene-0.86)	-1	0.849342	-16.0334	65535	-16.1173	9.35856e-57	mal__L_h + nadp_h <=> co2_h + nadph_h + pyr_h
ANXANASCOR	Metabolism of terpenoids and polyketides	(genemark_Scaffold_608-abinit-gene-0.22)	0	0.846786	-1.49194	65535	3.4507e-06	0.0678896	anxan_u + ascb__L_u <=> dhdascb_u + h2o_u + zaxan_u
ANXANOR	Metabolism of terpenoids and polyketides	(maker_Scaffold_198-snap-gene-0.165)	1	1.47469	5.03111	0.000168739	65535	2.5236e-07	anxan_u + h_u + nadph_u + o2_u -> h2o_u + nadp_u + vioxan_u
BCAROH	Metabolism of terpenoids and polyketides	(maker_Scaffold_1824-augustus-gene-0.9)	-1	0.821835	-1190.8	65535	-3.0267e-05	0	caro_u + h_u + nadph_u + o2_u <=> bcrptxan_u + h2o_u + nadp_u
BCAROKT	Metabolism of terpenoids and polyketides	(maker_Scaffold_1065-augustus-gene-0.34)	1	1.71907	135.557	3.04826e-13	65535	0	caro_u + o2_u <=> echn_u + h2o_u
BCRPTXANH	Metabolism of terpenoids and polyketides	(maker_Scaffold_1824-augustus-gene-0.9)	-1	0.821835	-1190.8	65535	-3.0267e-05	0	bcrptxan_u + h_u + nadph_u + o2_u <=> h2o_u + nadp_u + zaxan_u
CHYA1	Metabolism of terpenoids and polyketides	(maker_Scaffold_1824-augustus-gene-0.9)	-1	0.724545	-24.2555	65535	-6.65063e-06	2.8915e-123	acaro_u + h_u + nadph_u + o2_u -> h2o_u + nadp_u + zxan_u
CHYA2	Metabolism of terpenoids and polyketides	(augustus_masked_Scaffold_777-abinit-gene-0.7) or (maker_Scaffold_648-augustus-gene-0.90) or (maker_Scaffold_67-augustus-gene-0.72)	-1	0.83968	-76.096	65535	-2.21496e-05	0	acaro_u + h_u + nadph_u + o2_u -> crpxan_u + h2o_u + nadp_u
CXHY	Metabolism of terpenoids and polyketides	(maker_Scaffold_1824-augustus-gene-0.9)	-1	0.83968	-76.096	65535	-2.21496e-05	0	crpxan_u + h_u + nadph_u + o2_u -> h2o_u + lut_u + nadp_u
LCYA	Metabolism of terpenoids and polyketides	(maker_Scaffold_308-augustus-gene-0.94)	-1	0.821835	-1190.8	65535	-3.2416e-05	0	dcaro_h <=> acaro_h
LCYB	Metabolism of terpenoids and polyketides	(maker_Scaffold_308-augustus-gene-0.94)	-1	0.821835	-1190.8	65535	-4.21789e-05	0	gcaro_u <=> caro_u
LCYD	Metabolism of terpenoids and polyketides	(maker_Scaffold_143-augustus-gene-0.218)	-1	0.821835	-1190.8	65535	-3.2416e-05	0	lyc_h <=> dcaro_h
LCYE	Metabolism of terpenoids and polyketides	(maker_Scaffold_143-augustus-gene-0.218)	1	1.41372	20.9165	2.92126e-14	65535	1.67938e-93	dcaro_h <=> ecaro_h
LCYG	Metabolism of terpenoids and polyketides	(maker_Scaffold_308-augustus-gene-0.94)	-1	0.821835	-1190.8	65535	-4.21789e-05	0	lyc_h <=> gcaro_h
LUTH	Metabolism of terpenoids and polyketides		-1	0.821835	-1190.8	65535	-3.48814e-06	0	h_u + lut_u + nadph_u + o2_u <=> h2o_u + loroxan_u + nadp_u
NEOXANS	Metabolism of terpenoids and polyketides	(maker_Scaffold_308-augustus-gene-0.94) or (maker_Scaffold_143-augustus-gene-0.218)	-1	0.821835	-1190.8	65535	-1.72552e-05	0	vioxan_u <=> neoxan_u
NOR	Metabolism of terpenoids and polyketides	(maker_Scaffold_134-augustus-gene-0.159)	-1	0.821835	-1190.8	65535	-7.45949e-05	0	norsp_h + o2_h + pqh2_h <=> 2 h2o_h + lyc_h + pq_h
PDS1	Metabolism of terpenoids and polyketides	(maker_Scaffold_134-augustus-gene-0.159)	-1	0.821835	-1190.8	65535	-7.45949e-05	0	phyto_h + pq_h <=> phytfl_h + pqh2_h
PDS2	Metabolism of terpenoids and polyketides	(maker_Scaffold_134-augustus-gene-0.159)	-1	0.821835	-1190.8	65535	-7.45949e-05	0	phytfl_h + pq_h <=> pqh2_h + zcaro_h
PSY	Metabolism of terpenoids and polyketides	(maker_Scaffold_13-augustus-gene-0.157)	-1	0.821835	-1190.8	65535	-7.45949e-05	0	2 ggdp_h -> 2 h_h + phyto_h + 2 ppi_h
VIOXANOR	Metabolism of terpenoids and polyketides	(genemark_Scaffold_608-abinit-gene-0.22)	1	1.56374	4.95645	0.000164351	65535	3.70821e-07	ascb__L_u + vioxan_u <=> anxan_u + dhdascb_u + h2o_u
ZAXANOR	Metabolism of terpenoids and polyketides	(maker_Scaffold_198-snap-gene-0.165)	0	0.933093	-0.703578	65535	2.14335e-05	0.240864	h_u + nadph_u + o2_u + zaxan_u -> anxan_u + h2o_u + nadp_u
ZDS	Metabolism of terpenoids and polyketides	(maker_Scaffold_134-augustus-gene-0.159)	-1	0.821835	-1190.8	65535	-7.45949e-05	0	o2_h + pqh2_h + zcaro_h <=> 2 h2o_h + norsp_h + pq_h
ZHY	Metabolism of terpenoids and polyketides	(augustus_masked_Scaffold_777-abinit-gene-0.7) or (maker_Scaffold_648-augustus-gene-0.90) or (maker_Scaffold_67-augustus-gene-0.72)	-1	0.724545	-24.2555	65535	-6.65063e-06	2.8917e-123	h_u + nadph_u + o2_u + zxan_u -> h2o_u + lut_u + nadp_u
ETF	Metabolism of cofactors and vitamins	(maker_Scaffold_1839-snap-gene-0.18)	-1	0.85588	-11.9366	65535	-19.5455	1.04756e-32	etfox_m + fadh2_m -> etfrd_m + fad_m
ETFQO	Metabolism of cofactors and vitamins	(genemark_Scaffold_1016-abinit-gene-0.16)	-1	0.85588	-11.9366	65535	-19.5455	1.04756e-32	etfrd_m + q8_m -> etfox_m + q8h2_m
3SPYRSPh	Amino acid metabolism		1	1.17541	2.65141	3.7876e-05	65535	0.00402047	3snpyr_h + h2o_h -> hso3_h + pyr_h
3SPYRSPm	Amino acid metabolism		-1	0.415538	-234.506	65535	-1.03555e-12	0	3snpyr_m + h2o_m -> hso3_m + pyr_m
ACSERSULL	Amino acid metabolism	(maker_Scaffold_732-augustus-gene-0.46) or (augustus_masked_Scaffold_13-abinit-gene-0.17) or (maker_Scaffold_1404-augustus-gene-0.24) or (maker_Scaffold_338-augustus-gene-0.67) or (maker_Scaffold_86-augustus-gene-0.117) or (maker_Scaffold_1860-snap-gene-0.39)	-1	0.47379	-114.872	65535	-2.32803e-13	0	acser_c + tsul_c -> ac_c + h_c + scys__L_c
ACSERSULLh	Amino acid metabolism	(augustus_masked_Scaffold_13-abinit-gene-0.17) or (maker_Scaffold_1404-augustus-gene-0.24) or (maker_Scaffold_338-augustus-gene-0.67) or (maker_Scaffold_86-augustus-gene-0.117) or (maker_Scaffold_1860-snap-gene-0.39)	-1	0.187771	-174.692	65535	-3.31524e-13	0	acser_h + tsul_h -> ac_h + h_h + scys__L_h
ACSERSULLm	Amino acid metabolism	(augustus_masked_Scaffold_13-abinit-gene-0.17) or (maker_Scaffold_1404-augustus-gene-0.24) or (maker_Scaffold_338-augustus-gene-0.67) or (maker_Scaffold_86-augustus-gene-0.117)	-1	0.465542	-54.5314	65535	-7.12816e-14	0	acser_m + tsul_m -> ac_m + h_m + scys__L_m
CYSTAm	Amino acid metabolism	(maker_Scaffold_1084-augustus-gene-0.39)	-1	0.901087	-7.95233	65535	-11.9462	1.12292e-15	akg_m + cys__L_m <=> glu__L_m + mercppyr_m
SHSL1h	Amino acid metabolism	(maker_Scaffold_1860-snap-gene-0.39)	-1	0.749917	-23.99	65535	-1.26105e-13	9.04885e-121	cys__L_h + suchms_h -> cyst__L_h + h_h + succ_h
SHSL2h	Amino acid metabolism	(maker_Scaffold_1860-snap-gene-0.39) or (genemark_Scaffold_366-abinit-gene-0.45) or (maker_Scaffold_501-augustus-gene-0.122)	-1	0.704082	-25.0455	65535	-1.2625e-13	8.09079e-131	h2s_h + suchms_h -> hcys__L_h + succ_h
SHSL4h	Amino acid metabolism	(maker_Scaffold_1860-snap-gene-0.39)	-1	0.290516	-112.083	65535	-1.11512e-12	0	h2o_h + suchms_h -> 2obut_h + h_h + nh4_h + succ_h
AATC	Amino acid metabolism	(maker_Scaffold_1084-augustus-gene-0.39)	1	1.8135	114.24	1.8048e-13	65535	0	akg_h + Lcyst_h <=> 3spyr_h + glu__L_h
AATCm	Amino acid metabolism	(maker_Scaffold_1084-augustus-gene-0.39)	-1	0.086903	-270.273	65535	-8.66336e-13	0	akg_m + Lcyst_m <=> 3spyr_m + glu__L_m
AATG	Amino acid metabolism	(maker_Scaffold_1084-augustus-gene-0.39)	1	1.17541	2.65141	3.7876e-05	65535	0.00402047	3sala_h + akg_h -> 3snpyr_h + glu__L_h
AATGm	Amino acid metabolism	(maker_Scaffold_1084-augustus-gene-0.39)	-1	0.249121	-330.204	65535	-1.25932e-12	0	3sala_m + akg_m -> 3snpyr_m + glu__L_m
CTINBL	Amino acid metabolism	(maker_Scaffold_875-augustus-gene-0.232)	-1	0.326749	-108.747	65535	-1.50581e-13	0	h2o_h + Lcystin_h -> nh4_h + pyr_h + thcys_h
CYSATm	Amino acid metabolism	(maker_Scaffold_1084-augustus-gene-0.39)	-1	0.901087	-7.95233	65535	-11.9462	1.12292e-15	glu__L_m + mercppyr_m -> akg_m + cys__L_m
CYSAT	Amino acid metabolism	(maker_Scaffold_1084-augustus-gene-0.39)	1	4.32773	130.005	2.2084e-13	65535	0	glu__L_h + mercppyr_h -> akg_h + cys__L_h
CYSDO	Amino acid metabolism	(maker_Scaffold_459-snap-gene-0.207)	1	1.17541	2.65141	3.7876e-05	65535	0.00402047	cys__L_h + o2_h -> 3sala_h + h_h
CYSS	Amino acid metabolism	(maker_Scaffold_732-augustus-gene-0.46) or (augustus_masked_Scaffold_13-abinit-gene-0.17) or (maker_Scaffold_1404-augustus-gene-0.24) or (maker_Scaffold_338-augustus-gene-0.67) or (maker_Scaffold_86-augustus-gene-0.117)	1	1.83703	5.13573	7.08161e-05	65535	1.45863e-07	acser_h + h2s_h -> ac_h + cys__L_h
CYSS(trdrd)	Amino acid metabolism	(maker_Scaffold_324-augustus-gene-0.51 and augustus_masked_Scaffold_13-abinit-gene-0.17) or (maker_Scaffold_86-augustus-gene-0.117) or (maker_Scaffold_324-augustus-gene-0.51 and maker_Scaffold_732-augustus-gene-0.46) or (maker_Scaffold_1404-augustus-gene-0.24) or (maker_Scaffold_338-augustus-gene-0.67) or (maker_Scaffold_1792-snap-gene-0.41 and augustus_masked_Scaffold_13-abinit-gene-0.17) or (ma…	1	2.63258	61.6341	4.0927e-13	65535	0	acser_h + trdrd_h + tsul_h -> ac_h + cys__L_h + h_h + hso3_h + trdox_h
CYSTBL	Amino acid metabolism	(maker_Scaffold_875-augustus-gene-0.232)	-1	0.0783371	-108.505	65535	-0.00292107	0	h_h + h2s_h + nh4_h + pyr_h -> cys__L_h + h2o_h
CYSTL	Amino acid metabolism	(maker_Scaffold_25-augustus-gene-0.62) or (genemark_Scaffold_54-abinit-gene-0.48)	-1	0.60796	-84.7253	65535	-1.03042e-13	0	atp_c + cys__L_c + trnacys_c -> amp_c + cystrna_c + ppi_c
SAT		(maker_Scaffold_1599-augustus-gene-0.12) or (maker_Scaffold_234-augustus-gene-0.185)	-1	0.690378	-3.44423	65535	-0.0363998	0.000288695	accoa_h + ser__L_h -> acser_h + coa_h
SATm		(maker_Scaffold_1599-augustus-gene-0.12) or (maker_Scaffold_234-augustus-gene-0.185)	-1	0.879833	-1.6634	65535	-0.000955101	0.0481477	accoa_m + ser__L_m -> acser_m + coa_m
CITALALDOR			1	1.31037	16.9495	2.67115e-14	65535	5.3191e-63	citalald_c + h2o_c + o2_c -> citalppa_c + h_c + h2o2_c
CITALDM		(genemark_Scaffold_2976-abinit-gene-0.2)	-1	0.401029	-107.203	65535	-4.79059e-13	0	cital_c + o2_c -> dmcital_c + for_c + h_c
CITALMO		(genemark_Scaffold_2976-abinit-gene-0.2)	-1	0.571607	-114.233	65535	-2.42176e-13	0	cital_c + nadh_c + o2_c -> citalo_c + h2o_c + nad_c
CITALOR		(maker_Scaffold_228-augustus-gene-0.53)	-1	0.874411	-24.5377	65535	-5.13535e-14	6.09069e-126	cital_c + h2o_c + o2_c -> citalald_c + dma_c + h2o2_c
DDMCITALOR		(maker_Scaffold_228-augustus-gene-0.53)	-1	0.175369	-121.427	65535	-1.23118e-12	0	ddmcital_c + h2o_c + o2_c -> citalald_c + h2o2_c + nh4_c
DMCITALDM		(genemark_Scaffold_2976-abinit-gene-0.3)	-1	0.900298	-6.47129	65535	-4.32016e-14	5.32314e-11	dmcital_c + o2_c -> ddmcital_c + for_c + h_c
DMCITALOR		(maker_Scaffold_732-augustus-gene-0.46) or (maker_Scaffold_228-augustus-gene-0.53)	-1	0.74741	-21.9129	65535	-2.07133e-13	5.23954e-102	dmcital_c + h2o_c + o2_c -> citalald_c + h2o2_c + mma_c
LIDOAMH		(genemark_Scaffold_64-abinit-gene-0.49)	1	3.23285	119.561	2.13992e-13	65535	0	h2o_e + lido_e -> 26dmani_e + degly_e + h_e
LIDODM		(genemark_Scaffold_2976-abinit-gene-0.2)	1	1.7313	97.9285	4.29801e-13	65535	0	lido_c + 2 o2_c -> 2 for_c + 2 h_c + meglyxyl_c
LIDOMO		(genemark_Scaffold_2976-abinit-gene-0.2)	-1	0.261676	-214.832	65535	-5.80204e-13	0	h_c + lido_c + nadph_c + o2_c -> 3hlido_c + h2o_c + nadp_c
MEGLYXYLAMH		(genemark_Scaffold_64-abinit-gene-0.49)	1	1.83587	41.3015	7.49027e-14	65535	2.26282e-321	h2o_e + meglyxyl_e -> 26dmani_e + egly_e + h_e
56DH5FLURAAMH		(maker_Scaffold_1280-augustus-gene-0.123)	-1	0.511034	-92.7083	65535	-3.08914e-13	0	56dh5flura_c + h_c + h2o_c -> aflburppa_c
5FLURAOR		(maker_Scaffold_1105-augustus-gene-0.51)	1	1.15018	21.0091	8.67704e-14	65535	2.80736e-94	5flura_c + nadph_c -> 56dh5flura_c + nadp_c
5FLURAPRT		(genemark_Scaffold_756-abinit-gene-0.11)	-1	0.40213	-122.072	65535	-3.03662e-13	0	5flura_c + prpp_c -> 5flurimp_c + h_c + ppi_c
6MPURPRT		(augustus_masked_Scaffold_311-abinit-gene-0.9)	-1	0.67407	-25.7203	65535	-7.47354e-14	2.03371e-137	6mpur_c + prpp_c -> 6tins5mp_c + ppi_c
6TINS5MPOR		(genemark_Scaffold_1744-abinit-gene-0.8)	-1	0.417397	-151.241	65535	-5.81386e-13	0	6tins5mp_c + h2o_c + nad_c -> 6txan5mp_c + h_c + nadh_c
6TXAN5MPAML		(maker_Scaffold_472-augustus-gene-0.38)	-1	0.289833	-116.047	65535	-3.49577e-13	0	6txan5mp_c + atp_c + gln__L_c + h2o_c -> 6tgsnmp_c + amp_c + glu__L_c + 2 h_c + ppi_c
AFLBURPPAAMH		(maker_Scaffold_1288-snap-gene-0.24) or (maker_Scaffold_2694-augustus-gene-0.11)	-1	0.155953	-208.052	65535	-6.13357e-13	0	aflburppa_c + h_c + h2o_c -> aflbala_c + co2_c + nh4_c
CYTP450R		(genemark_Scaffold_763-abinit-gene-0.11)	-1	0.129763	-203.776	65535	-6.35928e-13	0	cytP450o_c + h_c + nadph_c <=> cytP450r_c + nadp_c
TEGAMO		(genemark_Scaffold_2976-abinit-gene-0.2)	1	2.20707	67.637	1.19825e-13	65535	0	cytP450r_c + h_c + o2_c + tega_c -> 5flura_c + cytP450o_c + h2o_c + sucald_c
TGUAPRT		(augustus_masked_Scaffold_311-abinit-gene-0.9)	-1	0.424456	-89.5878	65535	-3.32801e-13	0	prpp_c + tgua_c -> 6tgsnmp_c + ppi_c
3HAD100	Lipid metabolism	(genemark_Scaffold_793-abinit-gene-0.10)	1	1.51251	16.3134	0.00108444	65535	1.24474e-58	3hdecACP_h <=> h2o_h + tdec2eACP_h
3HAD120	Lipid metabolism	(genemark_Scaffold_793-abinit-gene-0.10)	1	1.51251	16.3134	0.00108444	65535	1.24474e-58	3hddecACP_h <=> h2o_h + tddec2eACP_h
3HAD140	Lipid metabolism	(genemark_Scaffold_793-abinit-gene-0.10)	1	1.51251	16.3134	0.00108444	65535	1.24474e-58	3hmrsACP_h <=> h2o_h + tmrs2eACP_h
3HAD160	Lipid metabolism	(genemark_Scaffold_793-abinit-gene-0.10)	1	1.53369	16.482	0.00109692	65535	8.94191e-60	3hpalmACP_h <=> h2o_h + tpalm2eACP_h
3HAD180	Lipid metabolism	(genemark_Scaffold_793-abinit-gene-0.10)	1	5.70579	60.1149	0.00116576	65535	0	3hoctaACP_h -> h2o_h + toctd2eACP_h
3HAD181	Lipid metabolism	(genemark_Scaffold_793-abinit-gene-0.10)	1	6.12017	6283.47	0.00597087	65535	0	3hcvac11eACP_h -> h2o_h + t3c11vaceACP_h
3HAD40	Lipid metabolism	(genemark_Scaffold_793-abinit-gene-0.10)	1	1.51251	16.3134	0.00108444	65535	1.24474e-58	3hbutACP_h <=> but2eACP_h + h2o_h
3HAD60	Lipid metabolism	(genemark_Scaffold_793-abinit-gene-0.10)	1	1.51251	16.3134	0.00108444	65535	1.24474e-58	3hhexACP_h <=> h2o_h + thex2eACP_h
3HAD80	Lipid metabolism	(genemark_Scaffold_793-abinit-gene-0.10)	1	1.51251	16.3134	0.00108444	65535	1.24474e-58	3hoctACP_h <=> h2o_h + toct2eACP_h
3OAR100	Lipid metabolism	(maker_Scaffold_945-augustus-gene-0.41) or (maker_Scaffold_102-augustus-gene-0.32)	1	1.51251	16.3134	0.00108444	65535	1.24474e-58	3odecACP_h + h_h + nadph_h <=> 3hdecACP_h + nadp_h
3OAR120	Lipid metabolism	(maker_Scaffold_945-augustus-gene-0.41) or (maker_Scaffold_102-augustus-gene-0.32)	1	1.51251	16.3134	0.00108444	65535	1.24474e-58	3oddecACP_h + h_h + nadph_h <=> 3hddecACP_h + nadp_h
3OAR140	Lipid metabolism	(maker_Scaffold_945-augustus-gene-0.41) or (maker_Scaffold_102-augustus-gene-0.32)	1	1.51251	16.3134	0.00108444	65535	1.24474e-58	3omrsACP_h + h_h + nadph_h <=> 3hmrsACP_h + nadp_h
3OAR160	Lipid metabolism	(maker_Scaffold_945-augustus-gene-0.41) or (maker_Scaffold_102-augustus-gene-0.32)	1	1.53369	16.482	0.00109692	65535	8.94191e-60	3opalmACP_h + h_h + nadph_h <=> 3hpalmACP_h + nadp_h
3OAR180	Lipid metabolism	(maker_Scaffold_945-augustus-gene-0.41) or (maker_Scaffold_102-augustus-gene-0.32)	1	5.70579	60.1149	0.00116576	65535	0	3ooctdACP_h + h_h + nadph_h -> 3hoctaACP_h + nadp_h
3OAR181	Lipid metabolism	(maker_Scaffold_945-augustus-gene-0.41) or (maker_Scaffold_102-augustus-gene-0.32)	1	6.12017	6283.47	0.00597087	65535	0	3ocvac11eACP_h + h_h + nadph_h -> 3hcvac11eACP_h + nadp_h
3OAR40	Lipid metabolism	(maker_Scaffold_945-augustus-gene-0.41) or (maker_Scaffold_102-augustus-gene-0.32)	1	1.51251	16.3134	0.00108444	65535	1.24474e-58	actACP_h + h_h + nadph_h <=> 3hbutACP_h + nadp_h
3OAR60	Lipid metabolism	(maker_Scaffold_945-augustus-gene-0.41) or (maker_Scaffold_102-augustus-gene-0.32)	1	1.51251	16.3134	0.00108444	65535	1.24474e-58	3ohexACP_h + h_h + nadph_h <=> 3hhexACP_h + nadp_h
3OAR80	Lipid metabolism	(maker_Scaffold_945-augustus-gene-0.41) or (maker_Scaffold_102-augustus-gene-0.32)	1	1.51251	16.3134	0.00108444	65535	1.24474e-58	3ooctACP_h + h_h + nadph_h <=> 3hoctACP_h + nadp_h
3OAS100	Lipid metabolism	(genemark_Scaffold_2003-abinit-gene-0.4) or (maker_Scaffold_805-augustus-gene-0.126) or (maker_Scaffold_3095-snap-gene-0.8)	1	1.51251	16.3134	0.00108444	65535	1.24474e-58	malACP_h + ocACP_h -> 3odecACP_h + ACP_h + co2_h
3OAS120	Lipid metabolism	(genemark_Scaffold_2003-abinit-gene-0.4) or (maker_Scaffold_805-augustus-gene-0.126) or (maker_Scaffold_3095-snap-gene-0.8)	1	1.51251	16.3134	0.00108444	65535	1.24474e-58	dcaACP_h + malACP_h -> 3oddecACP_h + ACP_h + co2_h
3OAS140	Lipid metabolism	(genemark_Scaffold_2003-abinit-gene-0.4) or (maker_Scaffold_805-augustus-gene-0.126) or (maker_Scaffold_3095-snap-gene-0.8)	1	1.51251	16.3134	0.00108444	65535	1.24474e-58	ddcaACP_h + malACP_h -> 3omrsACP_h + ACP_h + co2_h
3OAS160	Lipid metabolism	(genemark_Scaffold_2003-abinit-gene-0.4) or (maker_Scaffold_805-augustus-gene-0.126) or (maker_Scaffold_3095-snap-gene-0.8)	1	1.53369	16.482	0.00109692	65535	8.94191e-60	malACP_h + myrsACP_h -> 3opalmACP_h + ACP_h + co2_h
3OAS180	Lipid metabolism	(genemark_Scaffold_2003-abinit-gene-0.4) or (maker_Scaffold_805-augustus-gene-0.126) or (maker_Scaffold_3095-snap-gene-0.8)	1	5.70579	60.1149	0.00116576	65535	0	malACP_h + palmACP_h -> 3ooctdACP_h + ACP_h + co2_h
3OAS181	Lipid metabolism	(genemark_Scaffold_2003-abinit-gene-0.4) or (maker_Scaffold_805-augustus-gene-0.126) or (maker_Scaffold_3095-snap-gene-0.8)	1	6.12017	6283.47	0.00597087	65535	0	hdeACP_h + malACP_h -> 3ocvac11eACP_h + ACP_h + co2_h
3OAS60	Lipid metabolism	(genemark_Scaffold_2003-abinit-gene-0.4) or (maker_Scaffold_805-augustus-gene-0.126) or (maker_Scaffold_3095-snap-gene-0.8)	1	1.51251	16.3134	0.00108444	65535	1.24474e-58	butACP_h + malACP_h -> 3ohexACP_h + ACP_h + co2_h
3OAS80	Lipid metabolism	(genemark_Scaffold_2003-abinit-gene-0.4) or (maker_Scaffold_805-augustus-gene-0.126) or (maker_Scaffold_3095-snap-gene-0.8)	1	1.51251	16.3134	0.00108444	65535	1.24474e-58	hexACP_h + malACP_h -> 3ooctACP_h + ACP_h + co2_h
ACCOAC	Lipid metabolism	(snap_masked_Scaffold_1320-abinit-gene-0.2) or (maker_Scaffold_756-augustus-gene-0.65)	1	1.83254	27.4722	0.0131859	65535	3.61476e-155	accoa_h + cbtnCCP_h <=> btnCCP_h + malcoa_h
ACOATA	Lipid metabolism	(maker_Scaffold_89-snap-gene-1.302)	1	1.51251	16.3134	0.00108444	65535	1.24474e-58	accoa_h + ACP_h -> acACP_h + coa_h
ACP1619ZD9DS	Lipid metabolism	(maker_Scaffold_1751-augustus-gene-0.11) or (maker_Scaffold_1276-augustus-gene-0.38)	1	6.40004	6324.84	0.006515	65535	0	2 fdxrd_h + 2 h_h + o2_h + palmACP_h -> 2 fdxox_h + 2 h2o_h + hdeACP_h
ACP1819ZD9DS	Lipid metabolism	(maker_Scaffold_1751-augustus-gene-0.11) or (maker_Scaffold_1276-augustus-gene-0.38)	1	8.09124	78.3146	0.00162241	65535	0	2 fdxrd_h + 2 h_h + o2_h + ocdcaACP_h -> 2 fdxox_h + 2 h2o_h + octe9ACP_h
BTNC	Lipid metabolism	(maker_Scaffold_178-augustus-gene-0.124)	1	1.83254	27.4722	0.0131859	65535	3.61476e-155	atp_h + btnCCP_h + hco3_h -> adp_h + cbtnCCP_h + pi_h
EAR100x	Lipid metabolism	(maker_Scaffold_224-augustus-gene-0.64)	1	38.8682	44.8843	0.00320034	65535	0	h_h + nadh_h + tdec2eACP_h -> dcaACP_h + nad_h
EAR100y	Lipid metabolism		-1	0.0659969	-39.844	65535	-0.00202866	4.82566e-302	h_h + nadph_h + tdec2eACP_h -> dcaACP_h + nadp_h
EAR120x	Lipid metabolism	(maker_Scaffold_224-augustus-gene-0.64)	1	35.4946	45.2162	0.00318614	65535	0	h_h + nadh_h + tddec2eACP_h -> ddcaACP_h + nad_h
EAR120y	Lipid metabolism		-1	0.0695719	-39.623	65535	-0.00201316	3.84046e-299	h_h + nadph_h + tddec2eACP_h -> ddcaACP_h + nadp_h
EAR140x	Lipid metabolism	(maker_Scaffold_224-augustus-gene-0.64)	1	31.216	44.6108	0.00320819	65535	0	h_h + nadh_h + tmrs2eACP_h -> myrsACP_h + nad_h
EAR140y	Lipid metabolism		-1	0.0526434	-40.7748	65535	-0.00203922	2.38992e-314	h_h + nadph_h + tmrs2eACP_h -> myrsACP_h + nadp_h
EAR160x	Lipid metabolism	(maker_Scaffold_224-augustus-gene-0.64)	1	54.6032	44.6001	0.00318805	65535	0	h_h + nadh_h + tpalm2eACP_h -> nad_h + palmACP_h
EAR160y	Lipid metabolism		-1	0.058477	-39.1374	65535	-0.00200368	8.45415e-293	h_h + nadph_h + tpalm2eACP_h -> nadp_h + palmACP_h
EAR180x	Lipid metabolism	(maker_Scaffold_224-augustus-gene-0.64)	1	5.70579	60.1149	0.00116576	65535	0	h_h + nadh_h + toctd2eACP_h -> nad_h + ocdcaACP_h
EAR181x	Lipid metabolism	(maker_Scaffold_224-augustus-gene-0.64)	1	33.1018	632.343	0.00605339	65535	0	h_h + nadh_h + t3c11vaceACP_h -> nad_h + octeACP_h
EAR181y	Lipid metabolism		-1	0.901012	-10.2419	65535	-8.12093e-05	1.1184e-24	h_h + nadph_h + t3c11vaceACP_h -> nadp_h + octeACP_h
EAR40x	Lipid metabolism	(maker_Scaffold_224-augustus-gene-0.64)	1	32.1827	44.3597	0.00316576	65535	0	but2eACP_h + h_h + nadh_h -> butACP_h + nad_h
EAR40y	Lipid metabolism		-1	0.0739488	-39.6116	65535	-0.00199517	5.41566e-299	but2eACP_h + h_h + nadph_h -> butACP_h + nadp_h
EAR60x	Lipid metabolism	(maker_Scaffold_224-augustus-gene-0.64)	1	59.4409	45.6991	0.00326122	65535	0	h_h + nadh_h + thex2eACP_h -> hexACP_h + nad_h
EAR60y	Lipid metabolism		-1	0.051606	-41.11	65535	-0.00208982	8.1719e-319	h_h + nadph_h + thex2eACP_h -> hexACP_h + nadp_h
EAR80x	Lipid metabolism	(maker_Scaffold_224-augustus-gene-0.64)	1	61.9732	45.4139	0.00322482	65535	0	h_h + nadh_h + toct2eACP_h -> nad_h + ocACP_h
EAR80y	Lipid metabolism		-1	0.0689348	-39.936	65535	-0.00205181	2.97637e-303	h_h + nadph_h + toct2eACP_h -> nadp_h + ocACP_h
FA100ACPHi	Lipid metabolism	(maker_Scaffold_329-augustus-gene-0.180)	-1	0.316847	-184.933	65535	-5.52616e-13	0	dcaACP_h + h2o_h -> ACP_h + dca_h + h_h
FA120ACPHi	Lipid metabolism	(maker_Scaffold_329-augustus-gene-0.180)	1	2.90182	202.473	4.81403e-13	65535	0	ddcaACP_h + h2o_h -> ACP_h + ddca_h + h_h
FA140ACPHi	Lipid metabolism	(maker_Scaffold_329-augustus-gene-0.180)	0	0.904352	-1.22926	65535	0.0223711	0.109517	h2o_h + myrsACP_h -> ACP_h + h_h + ttdca_h
FA160ACPHi	Lipid metabolism	(maker_Scaffold_329-augustus-gene-0.180)	-1	0.486345	-7.70727	65535	-0.495604	7.70182e-15	h2o_h + palmACP_h -> ACP_h + h_h + hdca_h
FA161ACPHi	Lipid metabolism	(maker_Scaffold_329-augustus-gene-0.180)	1	14.2849	128.63	26.7895	65535	0	h2o_h + hdeACP_h -> ACP_h + h_h + hdcea_h
FA180ACPHi	Lipid metabolism	(maker_Scaffold_329-augustus-gene-0.180)	-1	0.502128	-6.80351	65535	-0.257158	5.70483e-12	h2o_h + ocdcaACP_h -> ACP_h + h_h + ocdca_h
FA1819ZACPH	Lipid metabolism	(maker_Scaffold_329-augustus-gene-0.180)	-1	0.440737	-8.06265	65535	-0.432202	4.63275e-16	h2o_h + octe9ACP_h -> ACP_h + h_h + ocdce9a_h
FA181ACPHi	Lipid metabolism	(maker_Scaffold_329-augustus-gene-0.180)	-1	0.655545	-5.0211	65535	-0.196393	2.6581e-07	h2o_h + octeACP_h -> ACP_h + h_h + ocdcea_h
FA80ACPHi	Lipid metabolism	(maker_Scaffold_329-augustus-gene-0.180)	-1	0.685214	-50.6447	65535	-8.42879e-14	0	h2o_h + ocACP_h -> ACP_h + h_h + octa_h
KAS14	Lipid metabolism	(maker_Scaffold_3095-snap-gene-0.8) or (maker_Scaffold_805-augustus-gene-0.126) or (genemark_Scaffold_2003-abinit-gene-0.4)	1	1.51251	16.3134	0.00108444	65535	1.24474e-58	acACP_h + malACP_h -> ACP_h + actACP_h + co2_h
MCOATA	Lipid metabolism	(genemark_Scaffold_2199-abinit-gene-0.5) or (maker_Scaffold_1114-augustus-gene-0.42)	1	1.87668	30.1329	0.0147728	65535	9.67057e-184	ACP_h + malcoa_h <=> coa_h + malACP_h
ACACT2m	Lipid metabolism	(maker_Scaffold_53-snap-gene-0.110)	1	1.71317	143.304	0.02715	65535	0	accoa_m + btcoa_m -> 3ohcoa_m + coa_m
ACACT3m	Lipid metabolism	(maker_Scaffold_53-snap-gene-0.110)	1	1.71317	143.304	0.02715	65535	0	accoa_m + hxcoa_m -> 3oocoa_m + coa_m
ACACT4m	Lipid metabolism	(maker_Scaffold_53-snap-gene-0.110)	1	1.71317	143.304	0.02715	65535	0	accoa_m + occoa_m -> 3odcoa_m + coa_m
ACACT5m	Lipid metabolism	(maker_Scaffold_53-snap-gene-0.110)	1	1.71317	143.304	0.02715	65535	0	accoa_m + dcacoa_m -> 3oddcoa_m + coa_m
ACACT6m	Lipid metabolism	(maker_Scaffold_53-snap-gene-0.110)	1	1.71317	143.304	0.02715	65535	0	accoa_m + ddcacoa_m -> 3otdcoa_m + coa_m
ACACT7m	Lipid metabolism	(maker_Scaffold_53-snap-gene-0.110)	1	1.71317	143.304	0.02715	65535	0	accoa_m + tdcoa_m -> 3ohdcoa_m + coa_m
ACOAR2m	Lipid metabolism	(maker_Scaffold_208-augustus-gene-0.138)	1	1.71317	143.304	0.02715	65535	0	h_m + hx2coa_m + nadph_m -> hxcoa_m + nadp_m
ACOAR3m	Lipid metabolism	(maker_Scaffold_208-augustus-gene-0.138)	1	1.71317	143.304	0.02715	65535	0	h_m + nadph_m + oc2coa_m -> nadp_m + occoa_m
ACOAR4m	Lipid metabolism	(maker_Scaffold_208-augustus-gene-0.138)	1	1.71317	143.304	0.02715	65535	0	dc2coa_m + h_m + nadph_m -> dcacoa_m + nadp_m
ACOAR5m	Lipid metabolism	(maker_Scaffold_208-augustus-gene-0.138)	1	1.71317	143.304	0.02715	65535	0	dd2coa_m + h_m + nadph_m -> ddcacoa_m + nadp_m
ACOAR6m	Lipid metabolism	(maker_Scaffold_208-augustus-gene-0.138)	1	1.71317	143.304	0.02715	65535	0	h_m + nadph_m + td2coa_m -> nadp_m + tdcoa_m
ACOAR7m	Lipid metabolism	(maker_Scaffold_208-augustus-gene-0.138)	1	1.71317	143.304	0.02715	65535	0	h_m + hdd2coa_m + nadph_m -> nadp_m + pmtcoa_m
ECOAH2m	Lipid metabolism	(maker_Scaffold_23-augustus-gene-0.68)	1	1.71317	143.304	0.02715	65535	0	3hhcoa_m <=> h2o_m + hx2coa_m
ECOAH3m	Lipid metabolism	(maker_Scaffold_23-augustus-gene-0.68)	1	1.71317	143.304	0.02715	65535	0	3hocoa_m <=> h2o_m + oc2coa_m
ECOAH4m	Lipid metabolism	(maker_Scaffold_23-augustus-gene-0.68)	1	1.71317	143.304	0.02715	65535	0	3hdcoa_m <=> dc2coa_m + h2o_m
ECOAH5m	Lipid metabolism	(maker_Scaffold_23-augustus-gene-0.68)	1	1.71317	143.304	0.02715	65535	0	3hddcoa_m <=> dd2coa_m + h2o_m
ECOAH6m	Lipid metabolism	(maker_Scaffold_23-augustus-gene-0.68)	1	1.71317	143.304	0.02715	65535	0	3htdcoa_m <=> h2o_m + td2coa_m
ECOAH7m	Lipid metabolism	(maker_Scaffold_23-augustus-gene-0.68)	1	1.71317	143.304	0.02715	65535	0	3hhdcoa_m <=> h2o_m + hdd2coa_m
HACD2m	Lipid metabolism	(maker_Scaffold_1108-snap-gene-0.33) or (maker_Scaffold_1221-augustus-gene-0.36)	1	1.71317	143.304	0.02715	65535	0	3ohcoa_m + h_m + nadh_m <=> 3hhcoa_m + nad_m
HACD3m	Lipid metabolism	(maker_Scaffold_1108-snap-gene-0.33) or (maker_Scaffold_1221-augustus-gene-0.36)	1	1.71317	143.304	0.02715	65535	0	3oocoa_m + h_m + nadh_m <=> 3hocoa_m + nad_m
HACD4m	Lipid metabolism	(maker_Scaffold_1108-snap-gene-0.33) or (maker_Scaffold_1221-augustus-gene-0.36)	1	1.71317	143.304	0.02715	65535	0	3odcoa_m + h_m + nadh_m <=> 3hdcoa_m + nad_m
HACD5m	Lipid metabolism	(maker_Scaffold_1108-snap-gene-0.33) or (maker_Scaffold_1221-augustus-gene-0.36)	1	1.71317	143.304	0.02715	65535	0	3oddcoa_m + h_m + nadh_m <=> 3hddcoa_m + nad_m
HACD6m	Lipid metabolism	(maker_Scaffold_1108-snap-gene-0.33) or (maker_Scaffold_1221-augustus-gene-0.36)	1	1.71317	143.304	0.02715	65535	0	3otdcoa_m + h_m + nadh_m <=> 3htdcoa_m + nad_m
HACD7m	Lipid metabolism	(maker_Scaffold_1108-snap-gene-0.33) or (maker_Scaffold_1221-augustus-gene-0.36)	1	1.71317	143.304	0.02715	65535	0	3ohdcoa_m + h_m + nadh_m <=> 3hhdcoa_m + nad_m
AACP1819ZS	Lipid metabolism	(genemark_Scaffold_2156-abinit-gene-0.5 and maker_Scaffold_1801-augustus-gene-0.22)	-1	0.447329	-7.99379	65535	-0.427561	8.06182e-16	ACP_h + atp_h + ocdce9a_h -> amp_h + h_h + octe9ACP_h + ppi_h
AACPS1	Lipid metabolism	(genemark_Scaffold_2156-abinit-gene-0.5 and maker_Scaffold_1801-augustus-gene-0.22)	0	0.90436	-1.22902	65535	0.0223836	0.10956	ACP_h + atp_h + ttdca_h -> amp_h + h_h + myrsACP_h + ppi_h
AACPS3	Lipid metabolism	(genemark_Scaffold_2156-abinit-gene-0.5 and maker_Scaffold_1801-augustus-gene-0.22)	-1	0.49699	-7.61204	65535	-0.487822	1.60273e-14	ACP_h + atp_h + hdca_h -> amp_h + h_h + palmACP_h + ppi_h
AACPS4	Lipid metabolism	(genemark_Scaffold_2156-abinit-gene-0.5 and maker_Scaffold_1801-augustus-gene-0.22)	1	14.2849	128.63	26.7895	65535	0	ACP_h + atp_h + hdcea_h -> amp_h + h_h + hdeACP_h + ppi_h
AACPS5	Lipid metabolism	(genemark_Scaffold_2156-abinit-gene-0.5 and maker_Scaffold_1801-augustus-gene-0.22)	-1	0.649643	-5.10217	65535	-0.201109	1.74103e-07	ACP_h + atp_h + ocdcea_h -> amp_h + h_h + octeACP_h + ppi_h
AACPS6	Lipid metabolism	(genemark_Scaffold_2156-abinit-gene-0.5 and maker_Scaffold_1801-augustus-gene-0.22)	-1	0.502786	-6.79428	65535	-0.256699	6.07842e-12	ACP_h + atp_h + ocdca_h -> amp_h + h_h + ocdcaACP_h + ppi_h
ACACT1	Lipid metabolism	(genemark_Scaffold_467-abinit-gene-0.7)	-1	0.627728	-54.7943	65535	-0.00610598	0	aacoa_x + coa_x <=> 2 accoa_x
ACACT2	Lipid metabolism	(maker_Scaffold_53-snap-gene-0.110)	1	1.04516	4.98179	0.00062837	65535	3.25601e-07	3ohcoa_x + coa_x <=> accoa_x + btcoa_x
ACACT3	Lipid metabolism	(maker_Scaffold_53-snap-gene-0.110)	1	1.04516	4.98179	0.00062837	65535	3.25601e-07	3oocoa_x + coa_x <=> accoa_x + hxcoa_x
ACACT4	Lipid metabolism	(maker_Scaffold_53-snap-gene-0.110)	1	1.04516	4.98179	0.00062837	65535	3.25601e-07	3odcoa_x + coa_x <=> accoa_x + occoa_x
ACACT5	Lipid metabolism	(maker_Scaffold_53-snap-gene-0.110)	1	1.04516	4.98179	0.00062837	65535	3.25601e-07	3oddcoa_x + coa_x <=> accoa_x + dcacoa_x
ACACT6	Lipid metabolism	(maker_Scaffold_53-snap-gene-0.110)	1	1.04516	4.98179	0.00062837	65535	3.25601e-07	3otdcoa_x + coa_x <=> accoa_x + ddcacoa_x
ACACT7	Lipid metabolism	(maker_Scaffold_53-snap-gene-0.110)	1	1.04516	4.98179	0.00062837	65535	3.25601e-07	3ohdcoa_x + coa_x <=> accoa_x + tdcoa_x
ACOA100OR	Lipid metabolism	(genemark_Scaffold_97-abinit-gene-0.20) or (maker_Scaffold_58-augustus-gene-0.54) or (maker_Scaffold_245-augustus-gene-0.27) or (genemark_Scaffold_1220-abinit-gene-0.13)	1	1.04516	4.98179	0.00062837	65535	3.25601e-07	dcacoa_x + fad_x -> dc2coa_x + fadh2_x
ACOA120OR	Lipid metabolism	(genemark_Scaffold_97-abinit-gene-0.20) or (maker_Scaffold_58-augustus-gene-0.54) or (maker_Scaffold_245-augustus-gene-0.27) or (genemark_Scaffold_1220-abinit-gene-0.13)	1	1.04516	4.98179	0.00062837	65535	3.25601e-07	ddcacoa_x + fad_x -> dd2coa_x + fadh2_x
ACOA140OR	Lipid metabolism	(genemark_Scaffold_97-abinit-gene-0.20) or (maker_Scaffold_58-augustus-gene-0.54) or (maker_Scaffold_245-augustus-gene-0.27) or (genemark_Scaffold_1220-abinit-gene-0.13)	1	1.04516	4.98179	0.00062837	65535	3.25601e-07	fad_x + tdcoa_x -> fadh2_x + td2coa_x
ACOA160OR	Lipid metabolism	(genemark_Scaffold_97-abinit-gene-0.20) or (maker_Scaffold_58-augustus-gene-0.54) or (maker_Scaffold_245-augustus-gene-0.27) or (genemark_Scaffold_1220-abinit-gene-0.13)	1	1.04516	4.98179	0.00062837	65535	3.25601e-07	fad_x + pmtcoa_x -> fadh2_x + hdd2coa_x
ACOA40OR	Lipid metabolism	(genemark_Scaffold_97-abinit-gene-0.20) or (maker_Scaffold_58-augustus-gene-0.54) or (maker_Scaffold_245-augustus-gene-0.27) or (genemark_Scaffold_1220-abinit-gene-0.13)	-1	0.627728	-54.7943	65535	-0.00610598	0	btcoa_x + fad_x -> b2coa_x + fadh2_x
ACOA60OR	Lipid metabolism	(genemark_Scaffold_97-abinit-gene-0.20) or (maker_Scaffold_58-augustus-gene-0.54) or (maker_Scaffold_245-augustus-gene-0.27) or (genemark_Scaffold_1220-abinit-gene-0.13)	1	1.04516	4.98179	0.00062837	65535	3.25601e-07	fad_x + hxcoa_x -> fadh2_x + hx2coa_x
ACOA80OR	Lipid metabolism	(genemark_Scaffold_97-abinit-gene-0.20) or (maker_Scaffold_58-augustus-gene-0.54) or (maker_Scaffold_245-augustus-gene-0.27) or (genemark_Scaffold_1220-abinit-gene-0.13)	1	1.04516	4.98179	0.00062837	65535	3.25601e-07	fad_x + occoa_x -> fadh2_x + oc2coa_x
CACOAL	Lipid metabolism	(augustus_masked_Scaffold_1561-abinit-gene-0.1) or (maker_Scaffold_1111-augustus-gene-0.38) or (maker_Scaffold_255-augustus-gene-0.122)	-1	0.724299	-11.4878	65535	-7.40106	1.81212e-30	atp_c + ca_c + coa_c -> amp_c + cacoa_c + h_c + ppi_c
CYTP450Rh	Lipid metabolism	(genemark_Scaffold_763-abinit-gene-0.11)	-1	0.821835	-1190.8	65535	-6.22863e-06	0	cytP450o_h + h_h + nadph_h <=> cytP450r_h + nadp_h
ECOAH1	Lipid metabolism	(maker_Scaffold_1108-snap-gene-0.33) or (maker_Scaffold_1221-augustus-gene-0.36)	-1	0.627728	-54.7943	65535	-0.00610598	0	b2coa_x + h2o_x <=> 3hbcoa_x
ECOAH2	Lipid metabolism	(maker_Scaffold_1108-snap-gene-0.33) or (maker_Scaffold_1221-augustus-gene-0.36)	1	1.04516	4.98179	0.00062837	65535	3.25601e-07	h2o_x + hx2coa_x <=> 3hhcoa_x
ECOAH3	Lipid metabolism	(maker_Scaffold_1108-snap-gene-0.33) or (maker_Scaffold_1221-augustus-gene-0.36)	1	1.04516	4.98179	0.00062837	65535	3.25601e-07	h2o_x + oc2coa_x <=> 3hocoa_x
ECOAH4	Lipid metabolism	(maker_Scaffold_1108-snap-gene-0.33) or (maker_Scaffold_1221-augustus-gene-0.36)	1	1.04516	4.98179	0.00062837	65535	3.25601e-07	dc2coa_x + h2o_x <=> 3hdcoa_x
ECOAH5	Lipid metabolism	(maker_Scaffold_1108-snap-gene-0.33) or (maker_Scaffold_1221-augustus-gene-0.36)	1	1.04516	4.98179	0.00062837	65535	3.25601e-07	dd2coa_x + h2o_x <=> 3hddcoa_x
ECOAH6	Lipid metabolism	(maker_Scaffold_1108-snap-gene-0.33) or (maker_Scaffold_1221-augustus-gene-0.36)	1	1.04516	4.98179	0.00062837	65535	3.25601e-07	h2o_x + td2coa_x <=> 3htdcoa_x
ECOAH7	Lipid metabolism	(maker_Scaffold_1108-snap-gene-0.33) or (maker_Scaffold_1221-augustus-gene-0.36)	1	1.04516	4.98179	0.00062837	65535	3.25601e-07	h2o_x + hdd2coa_x <=> 3hhdcoa_x
FACOAL160	Lipid metabolism	(augustus_masked_Scaffold_1561-abinit-gene-0.1) or (maker_Scaffold_1111-augustus-gene-0.38) or (maker_Scaffold_255-augustus-gene-0.122)	-1	0.713469	-20.8474	65535	-22.3866	6.35371e-93	atp_c + coa_c + hdca_c -> amp_c + pmtcoa_c + ppi_c
FAH120	Lipid metabolism	(maker_Scaffold_875-augustus-gene-0.215)	1	5.00701	197.021	2.95496e-13	65535	0	cytP450r_h + ddca_h + o2_h -> cytP450o_h + h2o_h + whddca_h
FAH140	Lipid metabolism	(maker_Scaffold_875-augustus-gene-0.215)	-1	0.821835	-1190.8	65535	-6.22863e-06	0	cytP450r_h + o2_h + ttdca_h -> cytP450o_h + h2o_h + whttdca_h
FAH160	Lipid metabolism	(maker_Scaffold_875-augustus-gene-0.215)	-1	0.101661	-371.213	65535	-5.05461e-13	0	cytP450r_h + hdca_h + o2_h -> cytP450o_h + h2o_h + whhdca_h
FAH1819Z	Lipid metabolism	(maker_Scaffold_875-augustus-gene-0.215)	1	1.32909	71.0014	1.08592e-13	65535	0	cytP450r_h + o2_h + ocdce9a_h -> cytP450o_h + h2o_h + whodce9a_h
FAH1829Z12Z	Lipid metabolism	(maker_Scaffold_875-augustus-gene-0.215)	1	1.42562	84.0341	1.72765e-13	65535	0	cytP450r_h + lnlc_h + o2_h -> cytP450o_h + h2o_h + whlnlc_h
HACD1	Lipid metabolism	(maker_Scaffold_1108-snap-gene-0.33) or (maker_Scaffold_1221-augustus-gene-0.36)	-1	0.627728	-54.7943	65535	-0.00610598	0	3hbcoa_x + nad_x <=> aacoa_x + h_x + nadh_x
HACD2	Lipid metabolism	(maker_Scaffold_1108-snap-gene-0.33) or (maker_Scaffold_1221-augustus-gene-0.36)	1	1.04516	4.98179	0.00062837	65535	3.25601e-07	3hhcoa_x + nad_x <=> 3ohcoa_x + h_x + nadh_x
HACD3	Lipid metabolism	(maker_Scaffold_1108-snap-gene-0.33) or (maker_Scaffold_1221-augustus-gene-0.36)	1	1.04516	4.98179	0.00062837	65535	3.25601e-07	3hocoa_x + nad_x <=> 3oocoa_x + h_x + nadh_x
HACD4	Lipid metabolism	(maker_Scaffold_1108-snap-gene-0.33) or (maker_Scaffold_1221-augustus-gene-0.36)	1	1.04516	4.98179	0.00062837	65535	3.25601e-07	3hdcoa_x + nad_x <=> 3odcoa_x + h_x + nadh_x
HACD5	Lipid metabolism	(maker_Scaffold_1108-snap-gene-0.33) or (maker_Scaffold_1221-augustus-gene-0.36)	1	1.04516	4.98179	0.00062837	65535	3.25601e-07	3hddcoa_x + nad_x <=> 3oddcoa_x + h_x + nadh_x
HACD6	Lipid metabolism	(maker_Scaffold_1108-snap-gene-0.33) or (maker_Scaffold_1221-augustus-gene-0.36)	1	1.04516	4.98179	0.00062837	65535	3.25601e-07	3htdcoa_x + nad_x <=> 3otdcoa_x + h_x + nadh_x
HACD7	Lipid metabolism	(maker_Scaffold_1108-snap-gene-0.33) or (maker_Scaffold_1221-augustus-gene-0.36)	1	1.04516	4.98179	0.00062837	65535	3.25601e-07	3hhdcoa_x + nad_x <=> 3ohdcoa_x + h_x + nadh_x
LNLCCOAL	Lipid metabolism	(augustus_masked_Scaffold_1561-abinit-gene-0.1) or (maker_Scaffold_1111-augustus-gene-0.38) or (maker_Scaffold_255-augustus-gene-0.122)	1	1.0926	2.06147	0.208542	65535	0.0196549	atp_c + coa_c + lnlc_c -> amp_c + lnlccoa_c + ppi_c
LNLNCACOAL	Lipid metabolism	(augustus_masked_Scaffold_1561-abinit-gene-0.1) or (maker_Scaffold_1111-augustus-gene-0.38) or (maker_Scaffold_255-augustus-gene-0.122)	-1	0.599813	-5.80005	65535	-0.627645	3.51859e-09	atp_c + coa_c + lnlnca_c -> amp_c + lnlncacoa_c + ppi_c
LNLNCGCOAL	Lipid metabolism	(augustus_masked_Scaffold_1561-abinit-gene-0.1) or (maker_Scaffold_1111-augustus-gene-0.38) or (maker_Scaffold_255-augustus-gene-0.122)	1	1.94434	5.7589	0.618502	65535	4.48619e-09	atp_c + coa_c + lnlncg_c -> amp_c + lnlncgcoa_c + ppi_c
PACOAL	Lipid metabolism	(augustus_masked_Scaffold_1561-abinit-gene-0.1) or (maker_Scaffold_1111-augustus-gene-0.38) or (maker_Scaffold_255-augustus-gene-0.122)	-1	0.905991	-3.47757	65535	-1.56608	0.000255142	atp_c + coa_c + pa_c -> amp_c + pacoa_c + ppi_c
10FTHFGLULL		(maker_Scaffold_2187-snap-gene-0.47) or (genemark_Scaffold_89-abinit-gene-0.34)	1	1.90432	227.49	7.99088e-13	65535	0	10fthf_c + atp_c + glu__L_c -> 10fthfglu__L_c + adp_c + pi_c
10FTHFGLULLm		(genemark_Scaffold_89-abinit-gene-0.34) or (maker_Scaffold_2187-snap-gene-0.47)	-1	0.383112	-103.344	65535	-3.55553e-13	0	10fthf_m + atp_m + glu__L_m -> 10fthfglu__L_m + adp_m + pi_m
ADCL		(augustus_masked_Scaffold_1048-abinit-gene-0.1)	-1	0.697402	-20.3063	65535	-4.89506e-14	1.86763e-88	4adcho_c -> 4abz_c + h_c + pyr_c
ADCS		(genemark_Scaffold_325-abinit-gene-0.38)	1	1.45471	58.4062	1.3303e-13	65535	0	chor_c + gln__L_c -> 4adcho_c + glu__L_c
AKP1		(maker_Scaffold_37-snap-gene-0.50)	1	1.93877	46.0518	1.86484e-13	65535	0	ahdt_c + 3 h2o_c -> dhnpt_c + h_c + 3 pi_c
DHFOR		(maker_Scaffold_2594-augustus-gene-0.16)	-1	0.660357	-38.6447	65535	-2.12593e-13	2.08428e-286	fol_c + h_c + nadh_c -> dhf_c + nad_c
DHFS		(maker_Scaffold_2187-snap-gene-0.47) or (genemark_Scaffold_89-abinit-gene-0.34)	1	4.67524	146.272	4.30284e-13	65535	0	atp_c + dhpt_c + glu__L_c -> adp_c + dhf_c + h_c + pi_c
DHNPAr		(maker_Scaffold_1351-augustus-gene-0.52)	-1	0.633899	-78.1953	65535	-1.59126e-13	0	dhnpt_c <=> 2ahhmp_c + gcald_c
DHPS			-1	0.859015	-12.4146	65535	-5.68455e-14	3.53922e-35	2ahhmp_c + 4abz_c -> dhpt_c + h2o_c
DNMPPA		(maker_Scaffold_58-snap-gene-0.59)	1	1.17615	10.1173	2.9811e-14	65535	3.92115e-24	dhpmp_c + h2o_c -> dhnpt_c + pi_c
DNTPPA		(maker_Scaffold_58-snap-gene-0.59)	1	1.57677	34.4662	1.34629e-13	65535	4.76338e-234	ahdt_c + h2o_c -> dhpmp_c + ppi_c
FOLD3			-1	0.424778	-60.8271	65535	-3.08656e-13	0	2ahhmd_c + 4abz_c -> dhpt_c + h_c + ppi_c
GTPCI		(augustus_masked_Scaffold_899-abinit-gene-0.23)	1	3.06809	100.578	4.37484e-13	65535	0	gtp_c + h2o_c -> ahdt_c + for_c + 2 h_c
HPPK		(GL433872.1.18)	-1	0.835507	-12.3732	65535	-4.82393e-14	5.84439e-35	2ahhmp_c + atp_c -> 2ahhmd_c + amp_c
THFGLUH		(maker_Scaffold_1600-augustus-gene-0.4) or (maker_Scaffold_374-snap-gene-0.188)	1	1.65662	4.47897	0.153601	65535	3.83371e-06	h2o_c + thfglu_c -> glu__L_c + h_c + thf_c
THFGLUS		(maker_Scaffold_2187-snap-gene-0.47) or (genemark_Scaffold_89-abinit-gene-0.34)	1	1.65662	4.47897	0.153601	65535	3.83371e-06	atp_c + glu__L_c + thf_c -> adp_c + pi_c + thfglu_c
THFOR1		(maker_Scaffold_2594-augustus-gene-0.16)	-1	0.564225	-41.9127	65535	-2.5064e-13	0	fol_c + 2 h_c + 2 nadh_c -> 2 nad_c + thf_c
THFOR2		(maker_Scaffold_2594-augustus-gene-0.16)	1	1.2186	13.458	1.06299e-13	65535	6.97393e-41	fol_c + 2 h_c + 2 nadph_c -> 2 nadp_c + thf_c
AF1PT	Carbohydrate metabolism	(maker_Scaffold_363-snap-gene-0.184)	1	1.7559	121.753	3.83066e-13	65535	0	atp_h + fru__B_h -> adp_h + f1p_h + h_h
AGAKI	Carbohydrate metabolism	(genemark_Scaffold_37-abinit-gene-0.8)	-1	0.127537	-310.481	65535	-684.805	0	glc__A_h <=> fru__B_h
AM6PT	Carbohydrate metabolism	(maker_Scaffold_772-augustus-gene-0.100)	-1	0.611055	-7.51871	65535	-0.78621	3.25957e-14	atp_c + man_c -> adp_c + h_c + man6p_c
AM6PTh	Carbohydrate metabolism	(maker_Scaffold_772-augustus-gene-0.100)	1	2.96692	144.707	3.86474e-13	65535	0	atp_h + man_h -> adp_h + h_h + man6p_h
BFBP	Carbohydrate metabolism	(maker_Scaffold_992-augustus-gene-0.143)	0	0.988906	-0.129462	65535	0.0781468	0.448499	fdp__B_c + h2o_c -> f6p__B_c + pi_c
BFBPh	Carbohydrate metabolism	(maker_Scaffold_657-augustus-gene-0.60)	1	1.26883	3.37556	0.225811	65535	0.000371139	fdp__B_h + h2o_h -> f6p__B_h + pi_h
F2PP	Carbohydrate metabolism		1	3.45111	186.204	3.7481e-13	65535	0	f2p_h + h2o_h -> fru__B_h + pi_h
FBPPH	Carbohydrate metabolism	(maker_Scaffold_484-snap-gene-0.42)	0	1.03741	0.41521	-0.063224	65535	0.339003	f26bp_c + h2o_c -> f6p__B_c + pi_c
FPGPL	Carbohydrate metabolism	(genemark_Scaffold_470-abinit-gene-0.19) or (maker_Scaffold_1691-augustus-gene-0.8) or (maker_Scaffold_225-augustus-gene-0.192) or (maker_Scaffold_708-augustus-gene-0.104)	1	8.73892	304.391	4.72349e-13	65535	0	f1p_h <=> dhap_h + glyald_h
GAMPG	Carbohydrate metabolism	(genemark_Scaffold_1008-abinit-gene-0.11)	1	1.07553	2.19781	1.42414e-05	65535	0.0140043	gtp_c + h_c + man1p_c -> gdpmann_c + ppi_c
MAKI	Carbohydrate metabolism		-1	0.611694	-7.50815	65535	-0.784797	3.53045e-14	man_h <=> fru__B_h
MPAKI	Carbohydrate metabolism	(GL433858.1.123)	-1	0.610922	-7.51908	65535	-0.786261	3.25046e-14	man6p_c <=> f6p__B_c
MPPM	Carbohydrate metabolism	(genemark_Scaffold_198-abinit-gene-0.37)	1	1.07553	2.19781	1.42414e-05	65535	0.0140043	man6p_c <=> man1p_c
PFK26	Carbohydrate metabolism	(maker_Scaffold_484-snap-gene-0.42)	0	1.03741	0.41521	-0.063224	65535	0.339003	atp_c + f6p__B_c -> adp_c + f26bp_c + h_c
SBTRh	Carbohydrate metabolism	(maker_Scaffold_719-augustus-gene-0.114)	-1	0.136761	-336.682	65535	-698.829	0	nadp_h + sbt__D_h <=> glc__A_h + h_h + nadph_h
AGMIS	Carbohydrate metabolism	(maker_Scaffold_2929-augustus-gene-0.12)	-1	0.368257	-47.8186	65535	-0.000438171	0	1Dgali_c + sucr_c -> inost_c + raffin_c
GALK	Carbohydrate metabolism	(genemark_Scaffold_1519-abinit-gene-0.39)	1	7.05921	333.974	7.70294e-13	65535	0	atp_c + gal_c -> adp_c + gal1p_c + h_c
GALKh	Carbohydrate metabolism	(genemark_Scaffold_1519-abinit-gene-0.39)	-1	0.471778	-148.639	65535	-2.41727e-13	0	atp_h + gal_h -> adp_h + gal1p_h + h_h
IAGT	Carbohydrate metabolism	(maker_Scaffold_332-augustus-gene-0.46)	-1	0.486013	-322.74	65535	-0.00333236	0	inost_c + udpgal_c -> 1Dgali_c + h_c + udp_c
LCGH	Carbohydrate metabolism	(GL433837.1.286)	-1	0.564056	-50.5947	65535	-7.4989e-14	0	h2o_h + lcts_h -> gal_h + glc__A_h
UG4E	Carbohydrate metabolism	(maker_Scaffold_332-augustus-gene-0.52)	1	1.13507	504.175	0.00140752	65535	0	udpg_c <=> udpgal_c
ARGD	Amino acid metabolism	(maker_Scaffold_5-augustus-gene-0.206) or (maker_Scaffold_1178-snap-gene-0.51) or (maker_Scaffold_698-snap-gene-0.29)	0	0.989155	-0.133399	65535	2.34202e-06	0.446942	glu__L_c + h_c -> 4abut_c + co2_c
ARGDh	Amino acid metabolism	(maker_Scaffold_698-snap-gene-0.29)	1	2.90316	5.39396	5.67457e-06	65535	3.60474e-08	glu__L_h + h_h -> 4abut_h + co2_h
GAL	Amino acid metabolism	(genemark_Scaffold_1767-abinit-gene-0.4) or (maker_Scaffold_352-augustus-gene-0.92)	-1	0.546463	-81.9179	65535	-91.2812	0	atp_c + glu__L_c + nh4_c -> adp_c + gln__L_c + h_c + pi_c
GAM	Amino acid metabolism		-1	0.507072	-73.3324	65535	-50.6127	0	gln__L_h + h2o_h -> glu__L_h + nh4_h
GDR	Amino acid metabolism	(maker_Scaffold_371-augustus-gene-0.139)	-1	0.623134	-17.0522	65535	-0.000592589	1.01577e-63	gthox_c + h_c + nadh_c -> 2 gthrd_c + nad_c
GDR(nadp)	Amino acid metabolism	(maker_Scaffold_371-augustus-gene-0.139)	-1	0.689913	-33.9633	65535	-0.00226063	5.4703e-228	gthox_c + h_c + nadph_c -> 2 gthrd_c + nadp_c
GDR(nadp)h	Amino acid metabolism	(maker_Scaffold_371-augustus-gene-0.139)	-1	0.109661	-41.3189	65535	-0.00532045	1.31916e-321	gthox_h + h_h + nadph_h -> 2 gthrd_h + nadp_h
GDR(nadp)m	Amino acid metabolism	(maker_Scaffold_371-augustus-gene-0.139)	-1	0.592236	-37.9025	65535	-2.36119e-13	7.35549e-277	gthox_m + h_m + nadph_m -> 2 gthrd_m + nadp_m
GDRh	Amino acid metabolism	(maker_Scaffold_371-augustus-gene-0.139)	1	5.12255	31.5429	0.00395203	65535	1.27213e-199	gthox_h + h_h + nadh_h -> 2 gthrd_h + nad_h
GDRm	Amino acid metabolism	(maker_Scaffold_371-augustus-gene-0.139)	1	2.37331	69.3098	4.67184e-13	65535	0	gthox_m + h_m + nadh_m -> 2 gthrd_m + nad_m
GLNTL	Amino acid metabolism	(maker_Scaffold_41-augustus-gene-0.144)	1	3.75976	210.206	3.14962e-13	65535	0	atp_c + gln__L_c + trnagln_c -> amp_c + glntrna_c + ppi_c
GLUS(ferr)	Amino acid metabolism		1	25.9299	111.932	0.0510005	65535	0	akg_h + 2 fdxrd_h + gln__L_h + 2 h_h -> 2 fdxox_h + 2 glu__L_h
GLUTL	Amino acid metabolism	(genemark_Scaffold_874-abinit-gene-0.9) or (genemark_Scaffold_1261-abinit-gene-0.21)	-1	0.299228	-143.711	65535	-2.33973e-13	0	atp_c + glu__L_c + trnaglu_c -> amp_c + glutrna_c + ppi_c
PRDPARh	Amino acid metabolism	(maker_Scaffold_719-augustus-gene-0.120)	1	4.06776	168.766	6.49472e-13	65535	0	gln__L_h + h2o_h + prpp_h -> glu__L_h + 2 h_h + ppi_h + pram_h
GDHm		(maker_Scaffold_102-augustus-gene-0.30)	-1	0.75553	-12.3018	65535	-6.97455	1.3823e-34	glu__L_m + h2o_m + nad_m -> akg_m + h_m + nadh_m + nh4_m
GCL		(maker_Scaffold_2346-augustus-gene-0.12)	-1	0.394632	-93.5942	65535	-6.17528e-13	0	atp_h + cys__L_h + glu__L_h -> adp_h + glucys_h + h_h + pi_h
GTHS		(maker_Scaffold_214-augustus-gene-0.266)	-1	0.815431	-32.863	65535	-2.12502e-13	6.32083e-215	atp_h + glucys_h + gly_h -> adp_h + gthrd_h + 2 h_h + pi_h
GALh	Nitrogen metabolism	(maker_Scaffold_352-augustus-gene-0.92)	-1	0.795635	-13.1821	65535	-9.4616	2.47529e-39	atp_h + glu__L_h + nh4_h -> adp_h + gln__L_h + h_h + pi_h
GALm	Nitrogen metabolism	(maker_Scaffold_352-augustus-gene-0.92)	-1	0.8597	-3.71193	65535	-0.302681	0.000103962	atp_m + glu__L_m + nh4_m -> adp_m + gln__L_m + h_m + pi_m
GLUS	Nitrogen metabolism		1	1.31394	14.7308	13.1859	65535	2.05808e-48	akg_h + gln__L_h + h_h + nadh_h -> 2 glu__L_h + nad_h
GDH		(maker_Scaffold_102-augustus-gene-0.30)	1	1.14547	2.34002	0.216539	65535	0.00966082	glu__L_h + h2o_h + nad_h -> akg_h + h_h + nadh_h + nh4_h
GDH(nadp)		(maker_Scaffold_102-augustus-gene-0.30)	-1	0.725181	-6.31451	65535	-2.17095	1.47239e-10	glu__L_h + h2o_h + nadp_h -> akg_h + h_h + nadph_h + nh4_h
GTHAMPOR	Amino acid metabolism	(maker_Scaffold_346-augustus-gene-0.126)	-1	0.649456	-66.9181	65535	-0.0029681	0	amp_c + gthox_c + h_c + hso3_c <=> aps_c + 2 gthrd_c
GTHAMPORh	Amino acid metabolism	(maker_Scaffold_346-augustus-gene-0.126)	-1	0.370432	-112.709	65535	-3.08587e-13	0	amp_h + gthox_h + h_h + hso3_h <=> aps_h + 2 gthrd_h
GTHAMPORm	Amino acid metabolism	(maker_Scaffold_346-augustus-gene-0.126)	-1	0.605129	-71.6415	65535	-2.37874e-13	0	amp_m + gthox_m + h_m + hso3_m <=> aps_m + 2 gthrd_m
GTHP	Amino acid metabolism	(genemark_Scaffold_208-abinit-gene-0.38) or (maker_Scaffold_1196-augustus-gene-0.85)	0	1.01572	0.20897	-7.79314e-05	65535	0.41724	2 gthrd_c + h2o2_c -> gthox_c + 2 h2o_c
GTHPDSOR	Amino acid metabolism	(maker_Scaffold_321-augustus-gene-0.111)	-1	0.821835	-1190.8	65535	-0.000660749	0	gthox_h + protdt_h <=> 2 gthrd_h + protds_h
ACOADAGAT16018111Z160	Lipid metabolism	(genemark_Scaffold_211-abinit-gene-0.14)	0	0.973522	-0.291786	65535	0.294273	0.385231	12dgr16018111Z_c + pmtcoa_c -> coa_c + tag16018111Z160_c
ACOADAGAT16018111Z180	Lipid metabolism	(genemark_Scaffold_211-abinit-gene-0.14)	-1	0.744735	-2.71671	65535	-0.252232	0.00330808	12dgr16018111Z_c + ocdccoa_c -> coa_c + tag16018111Z180_c
ACOADAGAT16018111Z18111Z	Lipid metabolism	(genemark_Scaffold_211-abinit-gene-0.14)	0	1.04532	0.541316	-0.229529	65535	0.294157	12dgr16018111Z_c + ocdcecoa_c -> coa_c + tag16018111Z18111Z_c
ACOADAGAT16018111Z1819Z	Lipid metabolism	(genemark_Scaffold_211-abinit-gene-0.14)	0	1.1274	0.892421	-0.145414	65535	0.186105	12dgr16018111Z_c + ocdce9coa_c -> coa_c + tag16018111Z1819Z_c
ACOADAGAT16018111Z1835Z9Z12Z	Lipid metabolism	(genemark_Scaffold_211-abinit-gene-0.14)	0	0.953624	-0.559078	65535	0.317915	0.288067	12dgr16018111Z_c + pacoa_c -> coa_c + tag16018111Z1835Z9Z12Z_c
ACOADAGAT16018111Z1845Z9Z12Z15Z	Lipid metabolism	(genemark_Scaffold_211-abinit-gene-0.14)	0	0.872437	-1.63368	65535	0.00320923	0.0511946	12dgr16018111Z_c + cacoa_c -> coa_c + tag16018111Z1845Z9Z12Z15Z_c
ACOADAGAT1601819Z160	Lipid metabolism	(genemark_Scaffold_211-abinit-gene-0.14)	1	1.54149	4.60678	0.634751	65535	2.09552e-06	12dgr1601819Z_c + pmtcoa_c -> coa_c + tag1601819Z160_c
ACOADAGAT1601819Z180	Lipid metabolism	(genemark_Scaffold_211-abinit-gene-0.14)	0	0.914194	-1.06013	65535	0.196688	0.144568	12dgr1601819Z_c + ocdccoa_c -> coa_c + tag1601819Z180_c
ACOADAGAT1601819Z18111Z	Lipid metabolism	(genemark_Scaffold_211-abinit-gene-0.14)	0	1.00401	0.0360084	-0.309165	65535	0.485639	12dgr1601819Z_c + ocdcecoa_c -> coa_c + tag1601819Z18111Z_c
ACOADAGAT1601819Z1819Z	Lipid metabolism	(genemark_Scaffold_211-abinit-gene-0.14)	0	0.98844	-0.114906	65535	0.115266	0.454262	12dgr1601819Z_c + ocdce9coa_c -> coa_c + tag1601819Z1819Z_c
ACOADAGAT1601819Z1835Z9Z12Z	Lipid metabolism	(genemark_Scaffold_211-abinit-gene-0.14)	-1	0.702607	-3.43317	65535	-0.511121	0.000300701	12dgr1601819Z_c + pacoa_c -> coa_c + tag1601819Z1835Z9Z12Z_c
ACOADAGAT1601819Z1845Z9Z12Z15Z	Lipid metabolism	(genemark_Scaffold_211-abinit-gene-0.14)	-1	0.454026	-8.24259	65535	-1.7371	1.06634e-16	12dgr1601819Z_c + cacoa_c -> coa_c + tag1601819Z1845Z9Z12Z15Z_c
ACOADAGAT1801819Z160	Lipid metabolism	(genemark_Scaffold_211-abinit-gene-0.14)	1	3.09816	8.38489	1.40399	65535	3.26583e-17	12dgr1801819Z_c + pmtcoa_c -> coa_c + tag1801819Z160_c
ACOADAGAT1801819Z180	Lipid metabolism	(genemark_Scaffold_211-abinit-gene-0.14)	-1	0.443568	-9.41202	65535	-1.78025	3.61819e-21	12dgr1801819Z_c + ocdccoa_c -> coa_c + tag1801819Z180_c
ACOADAGAT1801819Z18111Z	Lipid metabolism	(genemark_Scaffold_211-abinit-gene-0.14)	-1	0.72286	-2.89085	65535	-0.314054	0.00192928	12dgr1801819Z_c + ocdcecoa_c -> coa_c + tag1801819Z18111Z_c
ACOADAGAT1801819Z1819Z	Lipid metabolism	(genemark_Scaffold_211-abinit-gene-0.14)	1	1.96979	5.23056	0.434869	65535	8.79448e-08	12dgr1801819Z_c + ocdce9coa_c -> coa_c + tag1801819Z1819Z_c
ACOADAGAT1801819Z1835Z9Z12Z	Lipid metabolism	(genemark_Scaffold_211-abinit-gene-0.14)	-1	0.852088	-1.89144	65535	-0.0590505	0.0293119	12dgr1801819Z_c + pacoa_c -> coa_c + tag1801819Z1835Z9Z12Z_c
ACOADAGAT1801819Z1845Z9Z12Z15Z	Lipid metabolism	(genemark_Scaffold_211-abinit-gene-0.14)	-1	0.735507	-3.87623	65535	-0.445839	5.37225e-05	12dgr1801819Z_c + cacoa_c -> coa_c + tag1801819Z1845Z9Z12Z15Z_c
ACOADAGAT18111Z18111Z160	Lipid metabolism	(genemark_Scaffold_211-abinit-gene-0.14)	1	2.12971	7.54891	1.0439	65535	2.59304e-14	12dgr18111Z18111Z_c + pmtcoa_c -> coa_c + tag18111Z18111Z160_c
ACOADAGAT18111Z18111Z180	Lipid metabolism	(genemark_Scaffold_211-abinit-gene-0.14)	-1	0.494014	-8.27798	65535	-1.69627	7.95895e-17	12dgr18111Z18111Z_c + ocdccoa_c -> coa_c + tag18111Z18111Z180_c
ACOADAGAT18111Z18111Z18111Z	Lipid metabolism	(genemark_Scaffold_211-abinit-gene-0.14)	1	1.3363	2.63719	0.170198	65535	0.00419268	12dgr18111Z18111Z_c + ocdcecoa_c -> coa_c + tag18111Z18111Z18111Z_c
ACOADAGAT18111Z18111Z1819Z	Lipid metabolism	(genemark_Scaffold_211-abinit-gene-0.14)	-1	0.246845	-9.3863	65535	-1.65305	4.60019e-21	12dgr18111Z18111Z_c + ocdce9coa_c -> coa_c + tag18111Z18111Z1819Z_c
ACOADAGAT18111Z18111Z1835Z9Z12Z	Lipid metabolism	(genemark_Scaffold_211-abinit-gene-0.14)	0	0.921195	-0.899562	65535	0.150413	0.184198	12dgr18111Z18111Z_c + pacoa_c -> coa_c + tag18111Z18111Z1835Z9Z12Z_c
ACOADAGAT18111Z18111Z1845Z9Z12Z15Z	Lipid metabolism	(genemark_Scaffold_211-abinit-gene-0.14)	0	0.882873	-1.48012	65535	0.0550184	0.0694519	12dgr18111Z18111Z_c + cacoa_c -> coa_c + tag18111Z18111Z1845Z9Z12Z15Z_c
ACOADAGAT18111Z1819Z160	Lipid metabolism	(genemark_Scaffold_211-abinit-gene-0.14)	0	1.09107	0.992588	-0.12947	65535	0.160479	12dgr18111Z1819Z_c + pmtcoa_c -> coa_c + tag18111Z1819Z160_c
ACOADAGAT18111Z1819Z180	Lipid metabolism	(genemark_Scaffold_211-abinit-gene-0.14)	-1	0.575016	-5.75634	65535	-1.12577	4.55428e-09	12dgr18111Z1819Z_c + ocdccoa_c -> coa_c + tag18111Z1819Z180_c
ACOADAGAT18111Z1819Z18111Z	Lipid metabolism	(genemark_Scaffold_211-abinit-gene-0.14)	0	1.13848	1.17035	-0.10298	65535	0.120958	12dgr18111Z1819Z_c + ocdcecoa_c -> coa_c + tag18111Z1819Z18111Z_c
ACOADAGAT18111Z1819Z1819Z	Lipid metabolism	(genemark_Scaffold_211-abinit-gene-0.14)	-1	0.555551	-4.7738	65535	-0.442708	9.29693e-07	12dgr18111Z1819Z_c + ocdce9coa_c -> coa_c + tag18111Z1819Z1819Z_c
ACOADAGAT18111Z1819Z1835Z9Z12Z	Lipid metabolism	(genemark_Scaffold_211-abinit-gene-0.14)	0	0.874749	-1.37199	65535	0.0573836	0.0850633	12dgr18111Z1819Z_c + pacoa_c -> coa_c + tag18111Z1819Z1835Z9Z12Z_c
ACOADAGAT18111Z1819Z1845Z9Z12Z15Z	Lipid metabolism	(genemark_Scaffold_211-abinit-gene-0.14)	-1	0.352345	-10.7282	65535	-2.09208	7.28978e-27	12dgr18111Z1819Z_c + cacoa_c -> coa_c + tag18111Z1819Z1845Z9Z12Z15Z_c
ACOADAGAT1819Z18111Z160	Lipid metabolism	(genemark_Scaffold_211-abinit-gene-0.14)	-1	0.505131	-6.24647	65535	-1.44934	2.27301e-10	12dgr1819Z18111Z_c + pmtcoa_c -> coa_c + tag1819Z18111Z160_c
ACOADAGAT1819Z18111Z180	Lipid metabolism	(genemark_Scaffold_211-abinit-gene-0.14)	1	1.55327	4.99804	0.717368	65535	2.99465e-07	12dgr1819Z18111Z_c + ocdccoa_c -> coa_c + tag1819Z18111Z180_c
ACOADAGAT1819Z18111Z18111Z	Lipid metabolism	(genemark_Scaffold_211-abinit-gene-0.14)	0	1.10171	0.893825	-0.140631	65535	0.185729	12dgr1819Z18111Z_c + ocdcecoa_c -> coa_c + tag1819Z18111Z18111Z_c
ACOADAGAT1819Z18111Z1819Z	Lipid metabolism	(genemark_Scaffold_211-abinit-gene-0.14)	1	1.46744	3.25871	0.240923	65535	0.000563343	12dgr1819Z18111Z_c + ocdce9coa_c -> coa_c + tag1819Z18111Z1819Z_c
ACOADAGAT1819Z18111Z1835Z9Z12Z	Lipid metabolism	(genemark_Scaffold_211-abinit-gene-0.14)	0	0.883487	-1.09007	65535	0.159174	0.137867	12dgr1819Z18111Z_c + pacoa_c -> coa_c + tag1819Z18111Z1835Z9Z12Z_c
ACOADAGAT1819Z18111Z1845Z9Z12Z15Z	Lipid metabolism	(genemark_Scaffold_211-abinit-gene-0.14)	-1	0.706779	-3.85364	65535	-0.473289	5.89167e-05	12dgr1819Z18111Z_c + cacoa_c -> coa_c + tag1819Z18111Z1845Z9Z12Z15Z_c
ACOADAGAT1819Z1819Z160	Lipid metabolism	(genemark_Scaffold_211-abinit-gene-0.14)	-1	0.477674	-6.76978	65535	-1.1353	7.19113e-12	12dgr1819Z1819Z_c + pmtcoa_c -> coa_c + tag1819Z1819Z160_c
ACOADAGAT1819Z1819Z180	Lipid metabolism	(genemark_Scaffold_211-abinit-gene-0.14)	-1	0.755271	-3.09599	65535	-0.482174	0.00098623	12dgr1819Z1819Z_c + ocdccoa_c -> coa_c + tag1819Z1819Z180_c
ACOADAGAT1819Z1819Z18111Z	Lipid metabolism	(genemark_Scaffold_211-abinit-gene-0.14)	-1	0.77773	-2.42946	65535	-0.235342	0.00757823	12dgr1819Z1819Z_c + ocdcecoa_c -> coa_c + tag1819Z1819Z18111Z_c
ACOADAGAT1819Z1819Z1819Z	Lipid metabolism	(genemark_Scaffold_211-abinit-gene-0.14)	-1	0.730771	-2.4202	65535	-0.117129	0.00777365	12dgr1819Z1819Z_c + ocdce9coa_c -> coa_c + tag1819Z1819Z1819Z_c
ACOADAGAT1819Z1819Z1835Z9Z12Z	Lipid metabolism	(genemark_Scaffold_211-abinit-gene-0.14)	-1	0.791903	-2.79686	65535	-0.267934	0.00258998	12dgr1819Z1819Z_c + pacoa_c -> coa_c + tag1819Z1819Z1835Z9Z12Z_c
ACOADAGAT1819Z1819Z1845Z9Z12Z15Z	Lipid metabolism	(genemark_Scaffold_211-abinit-gene-0.14)	1	1.36884	3.3968	0.317442	65535	0.00034355	12dgr1819Z1819Z_c + cacoa_c -> coa_c + tag1819Z1819Z1845Z9Z12Z15Z_c
ACPT16018111Z	Lipid metabolism	(augustus_masked_Scaffold_79-abinit-gene-0.2)	-1	0.204306	-209.701	65535	-6.98018e-13	0	12dgr16018111Z_c + amet_c -> 5mta_c + dghs16018111Z_c + h_c
ACPT1601819Z	Lipid metabolism	(augustus_masked_Scaffold_79-abinit-gene-0.2)	-1	0.164769	-165.537	65535	-6.39655e-13	0	12dgr1601819Z_c + amet_c -> 5mta_c + dghs1601819Z_c + h_c
ACPT18111Z18111Z	Lipid metabolism	(augustus_masked_Scaffold_79-abinit-gene-0.2)	1	1.58779	69.0295	2.01947e-13	65535	0	12dgr18111Z18111Z_c + amet_c -> 5mta_c + dghs18111Z18111Z_c + h_c
ACPT18111Z1819Z	Lipid metabolism	(augustus_masked_Scaffold_79-abinit-gene-0.2)	1	1.62812	52.8922	1.85662e-13	65535	0	12dgr18111Z1819Z_c + amet_c -> 5mta_c + dghs18111Z1819Z_c + h_c
ACPT1819Z18111Z	Lipid metabolism	(augustus_masked_Scaffold_79-abinit-gene-0.2)	-1	0.821835	-1190.8	65535	-1.09341e-06	0	12dgr1819Z18111Z_c + amet_c -> 5mta_c + dghs1819Z18111Z_c + h_c
ACPT1819Z1819Z	Lipid metabolism	(augustus_masked_Scaffold_79-abinit-gene-0.2)	-1	0.821835	-1190.8	65535	-1.29655e-05	0	12dgr1819Z1819Z_c + amet_c -> 5mta_c + dghs1819Z1819Z_c + h_c
AGPAT1601819Zh	Lipid metabolism	(maker_Scaffold_1801-augustus-gene-0.22 and maker_Scaffold_3256-snap-gene-0.9)	1	2.7234	111.59	3.99823e-13	65535	0	1hdecg3p_h + octe9ACP_h -> ACP_h + pa1601819Z_h
AGPAT160h	Lipid metabolism	(maker_Scaffold_1801-augustus-gene-0.22 and maker_Scaffold_3256-snap-gene-0.9)	-1	0.245918	-5341.19	65535	-0.00286244	0	1hdecg3p_h + palmACP_h -> ACP_h + pa160_h
AGPAT1801819Zh	Lipid metabolism	(maker_Scaffold_1801-augustus-gene-0.22 and maker_Scaffold_3256-snap-gene-0.9)	1	4.51871	279.288	1.65349e-12	65535	0	1odecg3p_h + octe9ACP_h -> ACP_h + pa1801819Z_h
AGPAT18111Z160h	Lipid metabolism	(maker_Scaffold_1801-augustus-gene-0.22 and maker_Scaffold_3256-snap-gene-0.9)	1	4.66139	5971.53	0.00125587	65535	0	1odec11eg3p_h + palmACP_h -> ACP_h + pa18111Z160_h
AGPAT18111Z1819Zh	Lipid metabolism	(maker_Scaffold_1801-augustus-gene-0.22 and maker_Scaffold_3256-snap-gene-0.9)	1	1.22892	21.7691	5.73675e-14	65535	9.27266e-101	1odec11eg3p_h + octe9ACP_h -> ACP_h + pa18111Z1819Z_h
AGPAT1819Z160h	Lipid metabolism	(maker_Scaffold_1801-augustus-gene-0.22 and maker_Scaffold_3256-snap-gene-0.9)	1	2.70401	4870.12	0.00575234	65535	0	1odec9eg3p_h + palmACP_h -> ACP_h + pa1819Z160_h
AGPAT1819Z1619Zh	Lipid metabolism	(maker_Scaffold_1801-augustus-gene-0.22 and maker_Scaffold_3256-snap-gene-0.9)	1	14.4943	6785.09	0.000544128	65535	0	1odec9eg3p_h + hdeACP_h -> ACP_h + pa1819Z1619Z_h
AGPAT1819Z18111Zh	Lipid metabolism	(maker_Scaffold_1801-augustus-gene-0.22 and maker_Scaffold_3256-snap-gene-0.9)	-1	0.644245	-55.1933	65535	-2.10491e-13	0	1odec9eg3p_h + octeACP_h -> ACP_h + pa1819Z18111Z_h
AGPAT1819Z1819Zh	Lipid metabolism	(maker_Scaffold_1801-augustus-gene-0.22 and maker_Scaffold_3256-snap-gene-0.9)	-1	0.572727	-111.86	65535	-9.88662e-13	0	1odec9eg3p_h + octe9ACP_h -> ACP_h + pa1819Z1819Z_h
AGPATCOA16018111Z	Lipid metabolism	(maker_Scaffold_3256-snap-gene-0.9)	1	1.07128	2.01635	0.305232	65535	0.0219082	1hdecg3p_c + ocdcecoa_c -> coa_c + pa16018111Z_c
AGPATCOA1601819Z	Lipid metabolism	(maker_Scaffold_3256-snap-gene-0.9)	-1	0.610146	-13.6056	65535	-8.6846	1.00561e-41	1hdecg3p_c + ocdce9coa_c -> coa_c + pa1601819Z_c
AGPATCOA1801819Z	Lipid metabolism	(maker_Scaffold_3256-snap-gene-0.9)	1	1.0581	1.74221	0.0805544	65535	0.0407665	1odecg3p_c + ocdce9coa_c -> coa_c + pa1801819Z_c
AGPATCOA18111Z160	Lipid metabolism	(maker_Scaffold_3256-snap-gene-0.9)	1	1.13217	3.72263	1.47688	65535	9.96651e-05	1odec11eg3p_c + pmtcoa_c -> coa_c + pa18111Z160_c
AGPATCOA18111Z18111Z	Lipid metabolism	(maker_Scaffold_3256-snap-gene-0.9)	1	1.24427	6.18004	3.72488	65535	3.45838e-10	1odec11eg3p_c + ocdcecoa_c -> coa_c + pa18111Z18111Z_c
AGPATCOA18111Z1819Z	Lipid metabolism	(maker_Scaffold_3256-snap-gene-0.9)	0	0.981791	-0.544051	65535	0.767464	0.293215	1odec11eg3p_c + ocdce9coa_c -> coa_c + pa18111Z1819Z_c
AGPATCOA1819Z160	Lipid metabolism	(maker_Scaffold_3256-snap-gene-0.9)	-1	0.753991	-8.14277	65535	-4.87347	2.41792e-16	1odec9eg3p_c + pmtcoa_c -> coa_c + pa1819Z160_c
AGPATCOA1819Z18111Z	Lipid metabolism	(maker_Scaffold_3256-snap-gene-0.9)	0	1.01939	0.55614	-0.875906	65535	0.28907	1odec9eg3p_c + ocdcecoa_c -> coa_c + pa1819Z18111Z_c
AGPATCOA1819Z1819Z	Lipid metabolism	(maker_Scaffold_3256-snap-gene-0.9)	-1	0.885412	-3.99242	65535	-1.86926	3.31707e-05	1odec9eg3p_c + ocdce9coa_c -> coa_c + pa1819Z1819Z_c
ALCD19	Lipid metabolism	(genemark_Scaffold_52-abinit-gene-0.26) or (maker_Scaffold_169-snap-gene-0.75) or (maker_Scaffold_532-augustus-gene-0.59)	1	6.05289	339.61	708.704	65535	0	glyald_c + h_c + nadh_c <=> glyc_c + nad_c
ALCD19y	Lipid metabolism	(genemark_Scaffold_52-abinit-gene-0.26) or (maker_Scaffold_169-snap-gene-0.75) or (maker_Scaffold_532-augustus-gene-0.59)	1	6.04828	339.618	708.869	65535	0	glyald_c + h_c + nadph_c <=> glyc_c + nadp_c
ASQDCADS1829Z12Z160	Lipid metabolism	(maker_Scaffold_1346-augustus-gene-0.80) or (maker_Scaffold_89-augustus-gene-0.152)	1	3.54212	5517.02	0.000514984	65535	0	asqdca1819Z160_c + 2 fdxrd_c + 2 h_c + o2_c -> asqdca1829Z12Z160_c + 2 fdxox_c + 2 h2o_c
ASQDCADS1839Z12Z15Z160	Lipid metabolism	(maker_Scaffold_1346-augustus-gene-0.80) or (maker_Scaffold_89-augustus-gene-0.152)	1	3.7645	5632.94	0.000252946	65535	0	asqdca1829Z12Z160_c + 2 fdxrd_c + 2 h_c + o2_c -> asqdca1839Z12Z15Z160_c + 2 fdxox_c + 2 h2o_c
ASQDPADS1829Z12Z160	Lipid metabolism	(maker_Scaffold_1346-augustus-gene-0.80) or (maker_Scaffold_89-augustus-gene-0.152)	1	2.06327	3947.61	0.000186272	65535	0	asqdpa1819Z160_c + 2 fdxrd_c + 2 h_c + o2_c -> asqdpa1829Z12Z160_c + 2 fdxox_c + 2 h2o_c
ASQDPADS1839Z12Z15Z160	Lipid metabolism	(maker_Scaffold_1346-augustus-gene-0.80) or (maker_Scaffold_89-augustus-gene-0.152)	1	1.87818	3550.44	9.0317e-05	65535	0	asqdpa1829Z12Z160_c + 2 fdxrd_c + 2 h_c + o2_c -> asqdpa1839Z12Z15Z160_c + 2 fdxox_c + 2 h2o_c
DAGAH16018111Z	Lipid metabolism	(genemark_Scaffold_1035-abinit-gene-0.23)	1	1.82299	4.92742	0.126214	65535	4.3007e-07	12dgr16018111Z_c + h2o_c -> h_c + mag160_c + ocdcea_c
DAGAH1601819Z	Lipid metabolism	(genemark_Scaffold_1035-abinit-gene-0.23)	-1	0.471626	-6.06754	65535	-0.215565	6.97264e-10	12dgr1601819Z_c + h2o_c -> h_c + mag160_c + ocdce9a_c
DAGAH1801819Z	Lipid metabolism	(genemark_Scaffold_1035-abinit-gene-0.23)	0	1.0914	1.0477	-0.0420236	65535	0.147414	12dgr1801819Z_c + h2o_c -> h_c + mag180_c + ocdce9a_c
DAGAH18111Z18111Z	Lipid metabolism	(genemark_Scaffold_1035-abinit-gene-0.23)	0	0.971961	-0.213031	65535	0.0675778	0.415656	12dgr18111Z18111Z_c + h2o_c -> h_c + mag18111Z_c + ocdcea_c
DAGAH18111Z1819Z	Lipid metabolism	(genemark_Scaffold_1035-abinit-gene-0.23)	1	1.29261	2.77914	0.0669561	65535	0.00273533	12dgr18111Z1819Z_c + h2o_c -> h_c + mag18111Z_c + ocdce9a_c
DAGAH1819Z18111Z	Lipid metabolism	(genemark_Scaffold_1035-abinit-gene-0.23)	1	1.71481	3.63405	0.0733958	65535	0.000140905	12dgr1819Z18111Z_c + h2o_c -> h_c + mag1819Z_c + ocdcea_c
DAGAH1819Z1819Z	Lipid metabolism	(genemark_Scaffold_1035-abinit-gene-0.23)	1	1.28816	3.9591	0.155737	65535	3.81396e-05	12dgr1819Z1819Z_c + h2o_c -> h_c + mag1819Z_c + ocdce9a_c
DAGK16018111Z	Lipid metabolism	(maker_Scaffold_1614-snap-gene-0.26) or (maker_Scaffold_1527-augustus-gene-0.24)	1	1.69115	4.2183	0.190848	65535	1.25254e-05	12dgr16018111Z_c + atp_c -> adp_c + h_c + pa16018111Z_c
DAGK1601819Z	Lipid metabolism	(maker_Scaffold_1614-snap-gene-0.26) or (maker_Scaffold_1527-augustus-gene-0.24)	-1	0.672881	-3.86525	65535	-0.111347	5.61908e-05	12dgr1601819Z_c + atp_c -> adp_c + h_c + pa1601819Z_c
DAGK1601819Zh	Lipid metabolism	(maker_Scaffold_1614-snap-gene-0.26) or (maker_Scaffold_1527-augustus-gene-0.24)	0	1.05815	0.623334	-0.132416	65535	0.266547	12dgr1601819Z_h + atp_h -> adp_h + h_h + pa1601819Z_h
DAGK160h	Lipid metabolism	(maker_Scaffold_1614-snap-gene-0.26) or (maker_Scaffold_1527-augustus-gene-0.24)	-1	0.68641	-4.85483	65535	-0.551816	6.20808e-07	12dgr160_h + atp_h -> adp_h + h_h + pa160_h
DAGK1801819Z	Lipid metabolism	(maker_Scaffold_1614-snap-gene-0.26) or (maker_Scaffold_1527-augustus-gene-0.24)	-1	0.785669	-2.03032	65535	-0.0225657	0.0211883	12dgr1801819Z_c + atp_c -> adp_c + h_c + pa1801819Z_c
DAGK1801819Zh	Lipid metabolism	(maker_Scaffold_1614-snap-gene-0.26) or (maker_Scaffold_1527-augustus-gene-0.24)	-1	0.628119	-6.16599	65535	-0.75567	3.77754e-10	12dgr1801819Z_h + atp_h -> adp_h + h_h + pa1801819Z_h
DAGK181	Lipid metabolism	(maker_Scaffold_1614-snap-gene-0.26) or (maker_Scaffold_1527-augustus-gene-0.24)	0	0.9735	-0.223077	65535	0.0842561	0.411742	12dgr18111Z18111Z_c + atp_c -> adp_c + h_c + pa18111Z18111Z_c
DAGK18111Z160h	Lipid metabolism	(maker_Scaffold_1614-snap-gene-0.26) or (maker_Scaffold_1527-augustus-gene-0.24)	0	1.01369	0.17882	-0.270856	65535	0.429043	12dgr18111Z160_h + atp_h -> adp_h + h_h + pa18111Z160_h
DAGK18111Z1819Z	Lipid metabolism	(maker_Scaffold_1614-snap-gene-0.26) or (maker_Scaffold_1527-augustus-gene-0.24)	-1	0.615556	-4.52063	65535	-0.153433	3.15395e-06	12dgr18111Z1819Z_c + atp_c -> adp_c + h_c + pa18111Z1819Z_c
DAGK18111Z1819Zh	Lipid metabolism	(maker_Scaffold_1614-snap-gene-0.26) or (maker_Scaffold_1527-augustus-gene-0.24)	-1	0.240806	-17.4302	65535	-3.07711	2.11762e-66	12dgr18111Z1819Z_h + atp_h -> adp_h + h_h + pa18111Z1819Z_h
DAGK1819Z160h	Lipid metabolism	(maker_Scaffold_1614-snap-gene-0.26) or (maker_Scaffold_1527-augustus-gene-0.24)	0	1.04371	0.514325	-0.161517	65535	0.303524	12dgr1819Z160_h + atp_h -> adp_h + h_h + pa1819Z160_h
DAGK1819Z1619Zh	Lipid metabolism	(maker_Scaffold_1614-snap-gene-0.26) or (maker_Scaffold_1527-augustus-gene-0.24)	-1	0.844315	-2.17139	65535	-0.0843548	0.0149741	12dgr1819Z1619Z_h + atp_h -> adp_h + h_h + pa1819Z1619Z_h
DAGK1819Z18111Z	Lipid metabolism	(maker_Scaffold_1614-snap-gene-0.26) or (maker_Scaffold_1527-augustus-gene-0.24)	0	1.03108	0.352262	-0.0433337	65535	0.362328	12dgr1819Z18111Z_c + atp_c -> adp_c + h_c + pa1819Z18111Z_c
DAGK1819Z18111Zh	Lipid metabolism	(maker_Scaffold_1614-snap-gene-0.26) or (maker_Scaffold_1527-augustus-gene-0.24)	-1	0.757327	-3.81678	65535	-0.326759	6.84192e-05	12dgr1819Z18111Z_h + atp_h -> adp_h + h_h + pa1819Z18111Z_h
DAGK1819Z1819Z	Lipid metabolism	(maker_Scaffold_1614-snap-gene-0.26) or (maker_Scaffold_1527-augustus-gene-0.24)	0	1.15598	1.52179	-0.00698652	65535	0.0640628	12dgr1819Z1819Z_c + atp_c -> adp_c + h_c + pa1819Z1819Z_c
DAGK1819Z1819Zh	Lipid metabolism	(maker_Scaffold_1614-snap-gene-0.26) or (maker_Scaffold_1527-augustus-gene-0.24)	-1	0.687692	-4.98925	65535	-0.389304	3.13341e-07	12dgr1819Z1819Z_h + atp_h -> adp_h + h_h + pa1819Z1819Z_h
DGDGD4DS1819Z1634Z7Z10Z	Lipid metabolism	(maker_Scaffold_1065-augustus-gene-0.34) or (augustus_masked_Scaffold_724-abinit-gene-0.14) or (augustus_masked_Scaffold_10-abinit-gene-0.1)	1	10.6677	333.039	0.000175738	65535	0	dgdg1819Z1627Z10Z_h + 2 fdxrd_h + 2 h_h + o2_h -> dgdg1819Z1634Z7Z10Z_h + 2 fdxox_h + 2 h2o_h
DGDGD4DS1829Z12Z1634Z7Z10Z	Lipid metabolism	(maker_Scaffold_1065-augustus-gene-0.34) or (augustus_masked_Scaffold_724-abinit-gene-0.14) or (augustus_masked_Scaffold_10-abinit-gene-0.1)	1	1.62838	50.7439	3.05679e-05	65535	0	dgdg1829Z12Z1627Z10Z_h + 2 fdxrd_h + 2 h_h + o2_h -> dgdg1829Z12Z1634Z7Z10Z_h + 2 fdxox_h + 2 h2o_h
DGDGD4DS1839Z12Z15Z1634Z7Z10Z	Lipid metabolism	(maker_Scaffold_1065-augustus-gene-0.34) or (augustus_masked_Scaffold_724-abinit-gene-0.14) or (augustus_masked_Scaffold_10-abinit-gene-0.1)	1	1.56352	111.024	3.95799e-05	65535	0	dgdg1839Z12Z15Z1627Z10Z_h + 2 fdxrd_h + 2 h_h + o2_h -> dgdg1839Z12Z15Z1634Z7Z10Z_h + 2 fdxox_h + 2 h2o_h
DGDGD4DS1839Z12Z15Z1644Z7Z10Z13Z	Lipid metabolism	(maker_Scaffold_1065-augustus-gene-0.34) or (augustus_masked_Scaffold_724-abinit-gene-0.14) or (augustus_masked_Scaffold_10-abinit-gene-0.1)	0	1.02433	0.43152	-2.76608e-07	65535	0.333055	dgdg1839Z12Z15Z1634Z7Z10Z_h + 2 fdxrd_h + 2 h_h + o2_h -> dgdg1839Z12Z15Z1644Z7Z10Z13Z_h + 2 fdxox_h + 2 h2o_h
DGDGD7DS1819Z1617Z	Lipid metabolism	(maker_Scaffold_875-augustus-gene-0.215 and maker_Scaffold_1065-augustus-gene-0.34) or (maker_Scaffold_875-augustus-gene-0.215 and augustus_masked_Scaffold_10-abinit-gene-0.1) or (maker_Scaffold_875-augustus-gene-0.215 and augustus_masked_Scaffold_116-abinit-gene-0.3) or (maker_Scaffold_875-augustus-gene-0.215 and augustus_masked_Scaffold_724-abinit-gene-0.14)	1	4.27097	237.188	0.000817562	65535	0	dgdg1819Z160_h + 2 fdxrd_h + 2 h_h + o2_h -> dgdg1819Z1617Z_h + 2 fdxox_h + 2 h2o_h
DGDGD7DS1829Z12Z1617Z	Lipid metabolism	(maker_Scaffold_875-augustus-gene-0.215 and maker_Scaffold_1065-augustus-gene-0.34) or (maker_Scaffold_875-augustus-gene-0.215 and augustus_masked_Scaffold_10-abinit-gene-0.1) or (maker_Scaffold_875-augustus-gene-0.215 and augustus_masked_Scaffold_116-abinit-gene-0.3) or (maker_Scaffold_875-augustus-gene-0.215 and augustus_masked_Scaffold_724-abinit-gene-0.14)	1	1.75296	132.013	0.00027889	65535	0	dgdg1829Z12Z160_h + 2 fdxrd_h + 2 h_h + o2_h -> dgdg1829Z12Z1617Z_h + 2 fdxox_h + 2 h2o_h
DGDGGH1819Z160	Lipid metabolism	(augustus_masked_Scaffold_151-abinit-gene-0.1) or (maker_Scaffold_78-snap-gene-0.313)	-1	0.265459	-45.0949	65535	-0.000285061	0	dgdg1819Z160_h + h2o_h -> gal_h + mgdg1819Z160_h
DGDGGH1819Z1617Z	Lipid metabolism	(augustus_masked_Scaffold_151-abinit-gene-0.1) or (maker_Scaffold_78-snap-gene-0.313)	1	1.90038	16.5286	1.89447e-05	65535	4.30291e-60	dgdg1819Z1617Z_h + h2o_h -> gal_h + mgdg1819Z1617Z_h
DGDGGH1819Z1619Z	Lipid metabolism	(augustus_masked_Scaffold_151-abinit-gene-0.1) or (maker_Scaffold_78-snap-gene-0.313)	-1	0.395994	-33.3932	65535	-0.000221985	3.46729e-221	dgdg1819Z1619Z_h + h2o_h -> gal_h + mgdg1819Z1619Z_h
DGDGGH1819Z1627Z10Z	Lipid metabolism	(augustus_masked_Scaffold_151-abinit-gene-0.1) or (maker_Scaffold_78-snap-gene-0.313)	1	1.18962	5.2536	3.08714e-06	65535	7.76732e-08	dgdg1819Z1627Z10Z_h + h2o_h -> gal_h + mgdg1819Z1627Z10Z_h
DGDGGH1819Z1637Z10Z13Z	Lipid metabolism	(augustus_masked_Scaffold_151-abinit-gene-0.1) or (maker_Scaffold_78-snap-gene-0.313)	1	2.07343	18.5953	7.55882e-06	65535	5.51333e-75	dgdg1819Z1637Z10Z13Z_h + h2o_h -> gal_h + mgdg1819Z1637Z10Z13Z_h
DGDGGH1829Z12Z160	Lipid metabolism	(augustus_masked_Scaffold_151-abinit-gene-0.1) or (maker_Scaffold_78-snap-gene-0.313)	1	3.58105	28.3594	2.74627e-05	65535	1.74012e-164	dgdg1829Z12Z160_h + h2o_h -> gal_h + mgdg1829Z12Z160_h
DGDGGH1829Z12Z1617Z	Lipid metabolism	(augustus_masked_Scaffold_151-abinit-gene-0.1) or (maker_Scaffold_78-snap-gene-0.313)	1	2.79548	21.7884	2.43859e-05	65535	6.29906e-101	dgdg1829Z12Z1617Z_h + h2o_h -> gal_h + mgdg1829Z12Z1617Z_h
DGDGGH1829Z12Z1619Z	Lipid metabolism	(augustus_masked_Scaffold_151-abinit-gene-0.1) or (maker_Scaffold_78-snap-gene-0.313)	1	32.6537	54.9341	1.06087e-05	65535	0	dgdg1829Z12Z1619Z_h + h2o_h -> gal_h + mgdg1829Z12Z1619Z_h
DGDGGH1829Z12Z1627Z10Z	Lipid metabolism	(augustus_masked_Scaffold_151-abinit-gene-0.1) or (maker_Scaffold_78-snap-gene-0.313)	1	2.17576	24.1083	2.71584e-05	65535	7.03757e-122	dgdg1829Z12Z1627Z10Z_h + h2o_h -> gal_h + mgdg1829Z12Z1627Z10Z_h
DGDGGH1829Z12Z1634Z7Z10Z	Lipid metabolism	(augustus_masked_Scaffold_151-abinit-gene-0.1) or (maker_Scaffold_78-snap-gene-0.313)	1	1.63584	18.0481	8.18685e-06	65535	6.81395e-71	dgdg1829Z12Z1634Z7Z10Z_h + h2o_h -> gal_h + mgdg1829Z12Z1634Z7Z10Z_h
DGDGGH1829Z12Z1637Z10Z13Z	Lipid metabolism	(augustus_masked_Scaffold_151-abinit-gene-0.1) or (maker_Scaffold_78-snap-gene-0.313)	1	2.14766	22.2544	9.71042e-06	65535	5.35183e-105	dgdg1829Z12Z1637Z10Z13Z_h + h2o_h -> gal_h + mgdg1829Z12Z1637Z10Z13Z_h
DGDGGH1839Z12Z15Z160	Lipid metabolism	(augustus_masked_Scaffold_151-abinit-gene-0.1) or (maker_Scaffold_78-snap-gene-0.313)	1	2.18089	25.7467	2.77362e-06	65535	1.11611e-137	dgdg1839Z12Z15Z160_h + h2o_h -> gal_h + mgdg1839Z12Z15Z160_h
DGDGGH1839Z12Z15Z1627Z10Z	Lipid metabolism	(augustus_masked_Scaffold_151-abinit-gene-0.1) or (maker_Scaffold_78-snap-gene-0.313)	1	1.32187	9.87582	4.34347e-06	65535	4.27904e-23	dgdg1839Z12Z15Z1627Z10Z_h + h2o_h -> gal_h + mgdg1839Z12Z15Z1627Z10Z_h
DGDGGH1839Z12Z15Z1634Z7Z10Z	Lipid metabolism	(augustus_masked_Scaffold_151-abinit-gene-0.1) or (maker_Scaffold_78-snap-gene-0.313)	-1	0.880655	-3.92818	65535	-8.38489e-07	4.33721e-05	dgdg1839Z12Z15Z1634Z7Z10Z_h + h2o_h -> gal_h + mgdg1839Z12Z15Z1634Z7Z10Z_h
DGDGGH1839Z12Z15Z1637Z10Z13Z	Lipid metabolism	(augustus_masked_Scaffold_151-abinit-gene-0.1) or (maker_Scaffold_78-snap-gene-0.313)	1	1.09099	2.53681	3.12094e-07	65535	0.00560852	dgdg1839Z12Z15Z1637Z10Z13Z_h + h2o_h -> gal_h + mgdg1839Z12Z15Z1637Z10Z13Z_h
DGDGGH1839Z12Z15Z1644Z7Z10Z13Z	Lipid metabolism	(augustus_masked_Scaffold_151-abinit-gene-0.1) or (maker_Scaffold_78-snap-gene-0.313)	0	0.957832	-1.27548	65535	1.36161e-07	0.1011	dgdg1839Z12Z15Z1644Z7Z10Z13Z_h + h2o_h -> gal_h + mgdg1839Z12Z15Z1644Z7Z10Z13Z_h
DGDGS1819Z160	Lipid metabolism	(augustus_masked_Scaffold_852-abinit-gene-0.3)	1	1.99738	151.838	0.00118241	65535	0	mgdg1819Z160_h + udpgal_h -> dgdg1819Z160_h + h_h + udp_h
DGDGS1819Z1619Z	Lipid metabolism	(augustus_masked_Scaffold_852-abinit-gene-0.3)	0	0.993744	-0.375267	65535	8.90746e-06	0.353739	mgdg1819Z1619Z_h + udpgal_h -> dgdg1819Z1619Z_h + h_h + udp_h
DGDGW3DS1819Z1637Z10Z13Z	Lipid metabolism	(maker_Scaffold_1346-augustus-gene-0.80)	1	8.60658	264.472	0.000181719	65535	0	dgdg1819Z1627Z10Z_h + 2 fdxrd_h + 2 h_h + o2_h -> dgdg1819Z1637Z10Z13Z_h + 2 fdxox_h + 2 h2o_h
DGDGW3DS1829Z12Z1637Z10Z13Z	Lipid metabolism	(maker_Scaffold_1346-augustus-gene-0.80)	1	1.81965	61.2126	3.6067e-05	65535	0	dgdg1829Z12Z1627Z10Z_h + 2 fdxrd_h + 2 h_h + o2_h -> dgdg1829Z12Z1637Z10Z13Z_h + 2 fdxox_h + 2 h2o_h
DGDGW3DS1839Z12Z15Z160	Lipid metabolism	(maker_Scaffold_1346-augustus-gene-0.80)	1	2.82368	811.786	9.35561e-05	65535	0	dgdg1829Z12Z160_h + 2 fdxrd_h + 2 h_h + o2_h -> dgdg1839Z12Z15Z160_h + 2 fdxox_h + 2 h2o_h
DGDGW3DS1839Z12Z15Z1627Z10Z	Lipid metabolism	(maker_Scaffold_1346-augustus-gene-0.80)	1	1.58785	173.746	0.000151624	65535	0	dgdg1829Z12Z1627Z10Z_h + 2 fdxrd_h + 2 h_h + o2_h -> dgdg1839Z12Z15Z1627Z10Z_h + 2 fdxox_h + 2 h2o_h
DGDGW3DS1839Z12Z15Z1634Z7Z10Z	Lipid metabolism	(maker_Scaffold_1346-augustus-gene-0.80)	1	1.14201	7.54098	2.7877e-06	65535	2.75365e-14	dgdg1829Z12Z1634Z7Z10Z_h + 2 fdxrd_h + 2 h_h + o2_h -> dgdg1839Z12Z15Z1634Z7Z10Z_h + 2 fdxox_h + 2 h2o_h
DGDGW3DS1839Z12Z15Z1637Z10Z13Z1	Lipid metabolism	(maker_Scaffold_1346-augustus-gene-0.80)	1	1.23838	12.8356	4.80643e-06	65535	1.98653e-37	dgdg1829Z12Z1637Z10Z13Z_h + 2 fdxrd_h + 2 h_h + o2_h -> dgdg1839Z12Z15Z1637Z10Z13Z_h + 2 fdxox_h + 2 h2o_h
DGDGW3DS1839Z12Z15Z1637Z10Z13Z2	Lipid metabolism	(maker_Scaffold_1346-augustus-gene-0.80)	1	1.53908	94.0517	3.91941e-05	65535	0	dgdg1839Z12Z15Z1627Z10Z_h + 2 fdxrd_h + 2 h_h + o2_h -> dgdg1839Z12Z15Z1637Z10Z13Z_h + 2 fdxox_h + 2 h2o_h
DGDGW3DS1839Z12Z15Z1644Z7Z10Z13Z	Lipid metabolism	(maker_Scaffold_1346-augustus-gene-0.80)	-1	0.919963	-1.94222	65535	-8.68948e-08	0.0260834	dgdg1839Z12Z15Z1637Z10Z13Z_h + 2 fdxrd_h + 2 h_h + o2_h -> dgdg1839Z12Z15Z1644Z7Z10Z13Z_h + 2 fdxox_h + 2 h2o_h
DGDGW6DS1819Z1627Z10Z	Lipid metabolism	(maker_Scaffold_1346-augustus-gene-0.80)	1	4.76419	249.903	0.000583727	65535	0	dgdg1819Z1617Z_h + 2 fdxrd_h + 2 h_h + o2_h -> dgdg1819Z1627Z10Z_h + 2 fdxox_h + 2 h2o_h
DGDGW6DS1829Z12Z160	Lipid metabolism	(maker_Scaffold_1346-augustus-gene-0.80)	1	1.96596	194.119	0.000472164	65535	0	dgdg1819Z160_h + 2 fdxrd_h + 2 h_h + o2_h -> dgdg1829Z12Z160_h + 2 fdxox_h + 2 h2o_h
DGDGW6DS1829Z12Z1617Z	Lipid metabolism	(maker_Scaffold_1346-augustus-gene-0.80)	1	1.64436	21.6787	3.91444e-05	65535	5.58966e-100	dgdg1819Z1617Z_h + 2 fdxrd_h + 2 h_h + o2_h -> dgdg1829Z12Z1617Z_h + 2 fdxox_h + 2 h2o_h
DGDGW6DS1829Z12Z1619Z	Lipid metabolism	(maker_Scaffold_1346-augustus-gene-0.80)	1	3.11516	294.6	5.825e-05	65535	0	dgdg1819Z1619Z_h + 2 fdxrd_h + 2 h_h + o2_h -> dgdg1829Z12Z1619Z_h + 2 fdxox_h + 2 h2o_h
DGDGW6DS1829Z12Z1627Z10Z1	Lipid metabolism	(maker_Scaffold_1346-augustus-gene-0.80)	1	1.65523	23.1992	3.40877e-05	65535	1.82257e-113	dgdg1819Z1627Z10Z_h + 2 fdxrd_h + 2 h_h + o2_h -> dgdg1829Z12Z1627Z10Z_h + 2 fdxox_h + 2 h2o_h
DGDGW6DS1829Z12Z1627Z10Z2	Lipid metabolism	(maker_Scaffold_1346-augustus-gene-0.80)	1	1.62882	122.05	0.00024737	65535	0	dgdg1829Z12Z1617Z_h + 2 fdxrd_h + 2 h_h + o2_h -> dgdg1829Z12Z1627Z10Z_h + 2 fdxox_h + 2 h2o_h
DGDGW6DS1829Z12Z1634Z7Z10Z	Lipid metabolism	(maker_Scaffold_1346-augustus-gene-0.80)	1	1.58266	16.3472	7.80359e-06	65535	7.3553e-59	dgdg1819Z1634Z7Z10Z_h + 2 fdxrd_h + 2 h_h + o2_h -> dgdg1829Z12Z1634Z7Z10Z_h + 2 fdxox_h + 2 h2o_h
DGDGW6DS1829Z12Z1637Z10Z13Z	Lipid metabolism	(maker_Scaffold_1346-augustus-gene-0.80)	1	1.51252	14.6442	5.886e-06	65535	7.01392e-48	dgdg1819Z1637Z10Z13Z_h + 2 fdxrd_h + 2 h_h + o2_h -> dgdg1829Z12Z1637Z10Z13Z_h + 2 fdxox_h + 2 h2o_h
DGTSD5DS1601835Z9Z12Z	Lipid metabolism	(maker_Scaffold_1346-augustus-gene-0.80) or (maker_Scaffold_89-augustus-gene-0.152)	1	2.15989	124.247	3.10691e-13	65535	0	dgts1601829Z12Z_c + 2 fdxrd_c + 2 h_c + o2_c -> dgts1601835Z9Z12Z_c + 2 fdxox_c + 2 h2o_c
DGTSD5DS18111Z1835Z9Z12Z	Lipid metabolism	(maker_Scaffold_1346-augustus-gene-0.80) or (maker_Scaffold_89-augustus-gene-0.152)	-1	0.598434	-51.9399	65535	-1.30402e-13	0	dgts18111Z1829Z12Z_c + 2 fdxrd_c + 2 h_c + o2_c -> dgts18111Z1835Z9Z12Z_c + 2 fdxox_c + 2 h2o_c
DGTSD5DS1819Z1835Z9Z12Z	Lipid metabolism	(maker_Scaffold_1346-augustus-gene-0.80) or (maker_Scaffold_89-augustus-gene-0.152)	-1	0.801795	-42.3497	65535	-2.92595e-06	0	dgts1819Z1829Z12Z_c + 2 fdxrd_c + 2 h_c + o2_c -> dgts1819Z1835Z9Z12Z_c + 2 fdxox_c + 2 h2o_c
DGTSD5DS1829Z12Z1835Z9Z12Z	Lipid metabolism	(maker_Scaffold_1346-augustus-gene-0.80) or (maker_Scaffold_89-augustus-gene-0.152)	-1	0.829108	-99.1953	65535	-7.11233e-06	0	dgts1829Z12Z1829Z12Z_c + 2 fdxrd_c + 2 h_c + o2_c -> dgts1829Z12Z1835Z9Z12Z_c + 2 fdxox_c + 2 h2o_c
DGTSDS1601829Z12Z	Lipid metabolism	(maker_Scaffold_1346-augustus-gene-0.80) or (maker_Scaffold_89-augustus-gene-0.152)	-1	0.386205	-151.616	65535	-4.97338e-13	0	dgts1601819Z_c + 2 fdxrd_c + 2 h_c + o2_c -> dgts1601829Z12Z_c + 2 fdxox_c + 2 h2o_c
DGTSDS1601845Z9Z12Z15Z	Lipid metabolism	(maker_Scaffold_1346-augustus-gene-0.80) or (maker_Scaffold_89-augustus-gene-0.152)	1	1.21158	47.4832	1.1382e-13	65535	0	dgts1601835Z9Z12Z_c + 2 fdxrd_c + 2 h_c + o2_c -> dgts1601845Z9Z12Z15Z_c + 2 fdxox_c + 2 h2o_c
DGTSDS18111Z1829Z12Z	Lipid metabolism	(maker_Scaffold_1346-augustus-gene-0.80) or (maker_Scaffold_89-augustus-gene-0.152)	1	1.70401	36.6134	8.80709e-14	65535	1.59932e-260	dgts18111Z1819Z_c + 2 fdxrd_c + 2 h_c + o2_c -> dgts18111Z1829Z12Z_c + 2 fdxox_c + 2 h2o_c
DGTSDS18111Z1845Z9Z12Z15Z	Lipid metabolism	(maker_Scaffold_1346-augustus-gene-0.80) or (maker_Scaffold_89-augustus-gene-0.152)	-1	0.332192	-224.154	65535	-5.77207e-13	0	dgts18111Z1835Z9Z12Z_c + 2 fdxrd_c + 2 h_c + o2_c -> dgts18111Z1845Z9Z12Z15Z_c + 2 fdxox_c + 2 h2o_c
DGTSDS1819Z1829Z12Z	Lipid metabolism	(maker_Scaffold_1346-augustus-gene-0.80) or (maker_Scaffold_89-augustus-gene-0.152)	-1	0.782411	-52.4571	65535	-4.93515e-06	0	dgts1819Z1819Z_c + 2 fdxrd_c + 2 h_c + o2_c -> dgts1819Z1829Z12Z_c + 2 fdxox_c + 2 h2o_c
DGTSDS1819Z1845Z9Z12Z15Z	Lipid metabolism	(maker_Scaffold_1346-augustus-gene-0.80) or (maker_Scaffold_89-augustus-gene-0.152)	-1	0.815681	-97.6437	65535	-8.12331e-07	0	dgts1819Z1835Z9Z12Z_c + 2 fdxrd_c + 2 h_c + o2_c -> dgts1819Z1845Z9Z12Z15Z_c + 2 fdxox_c + 2 h2o_c
DGTSDS1829Z12Z18111Z	Lipid metabolism	(maker_Scaffold_1346-augustus-gene-0.80) or (maker_Scaffold_89-augustus-gene-0.152)	-1	0.821835	-1190.8	65535	-1.09341e-06	0	dgts1819Z18111Z_c + 2 fdxrd_c + 2 h_c + o2_c -> dgts1829Z12Z18111Z_c + 2 fdxox_c + 2 h2o_c
DGTSDS1829Z12Z1819Z	Lipid metabolism	(maker_Scaffold_1346-augustus-gene-0.80) or (maker_Scaffold_89-augustus-gene-0.152)	-1	0.840501	-79.8308	65535	-7.7259e-06	0	dgts1819Z1819Z_c + 2 fdxrd_c + 2 h_c + o2_c -> dgts1829Z12Z1819Z_c + 2 fdxox_c + 2 h2o_c
DGTSDS1829Z12Z1829Z12Z1	Lipid metabolism	(maker_Scaffold_1346-augustus-gene-0.80) or (maker_Scaffold_89-augustus-gene-0.152)	-1	0.843149	-68.8812	65535	-6.63128e-06	0	dgts1829Z12Z1819Z_c + 2 fdxrd_c + 2 h_c + o2_c -> dgts1829Z12Z1829Z12Z_c + 2 fdxox_c + 2 h2o_c
DGTSDS1829Z12Z1829Z12Z2	Lipid metabolism	(maker_Scaffold_1346-augustus-gene-0.80) or (maker_Scaffold_89-augustus-gene-0.152)	-1	0.699887	-20.7086	65535	-1.39404e-06	9.08606e-92	dgts1819Z1829Z12Z_c + 2 fdxrd_c + 2 h_c + o2_c -> dgts1829Z12Z1829Z12Z_c + 2 fdxox_c + 2 h2o_c
DGTSDS1829Z12Z1835Z9Z12Z	Lipid metabolism	(maker_Scaffold_1346-augustus-gene-0.80) or (maker_Scaffold_89-augustus-gene-0.152)	-1	0.763929	-16.413	65535	-1.02783e-06	2.63313e-59	dgts1819Z1835Z9Z12Z_c + 2 fdxrd_c + 2 h_c + o2_c -> dgts1829Z12Z1835Z9Z12Z_c + 2 fdxox_c + 2 h2o_c
DGTSDS1829Z12Z1845Z9Z12Z15Z1	Lipid metabolism	(maker_Scaffold_1346-augustus-gene-0.80) or (maker_Scaffold_89-augustus-gene-0.152)	-1	0.760152	-12.6679	65535	-9.33417e-08	1.59582e-36	dgts1819Z1845Z9Z12Z15Z_c + 2 fdxrd_c + 2 h_c + o2_c -> dgts1829Z12Z1845Z9Z12Z15Z_c + 2 fdxox_c + 2 h2o_c
DGTSDS1829Z12Z1845Z9Z12Z15Z2	Lipid metabolism	(maker_Scaffold_1346-augustus-gene-0.80) or (maker_Scaffold_89-augustus-gene-0.152)	-1	0.7881	-37.4885	65535	-3.52105e-07	1.40545e-271	dgts1829Z12Z1835Z9Z12Z_c + 2 fdxrd_c + 2 h_c + o2_c -> dgts1829Z12Z1845Z9Z12Z15Z_c + 2 fdxox_c + 2 h2o_c
DGTSDS1839Z12Z15Z18111Z	Lipid metabolism	(maker_Scaffold_1346-augustus-gene-0.80) or (maker_Scaffold_89-augustus-gene-0.152)	-1	0.821835	-1190.8	65535	-8.9511e-07	0	dgts1829Z12Z18111Z_c + 2 fdxrd_c + 2 h_c + o2_c -> dgts1839Z12Z15Z18111Z_c + 2 fdxox_c + 2 h2o_c
DGTSDS1839Z12Z15Z1819Z	Lipid metabolism	(maker_Scaffold_1346-augustus-gene-0.80) or (maker_Scaffold_89-augustus-gene-0.152)	-1	0.821835	-1190.8	65535	-8.9511e-07	0	dgts1829Z12Z1819Z_c + 2 fdxrd_c + 2 h_c + o2_c -> dgts1839Z12Z15Z1819Z_c + 2 fdxox_c + 2 h2o_c
DGTSDS1839Z12Z15Z1835Z9Z12Z	Lipid metabolism	(maker_Scaffold_1346-augustus-gene-0.80) or (maker_Scaffold_89-augustus-gene-0.152)	-1	0.825901	-311.682	65535	-3.67299e-06	0	dgts1829Z12Z1835Z9Z12Z_c + 2 fdxrd_c + 2 h_c + o2_c -> dgts1839Z12Z15Z1835Z9Z12Z_c + 2 fdxox_c + 2 h2o_c
DGTSDS1839Z12Z15Z1845Z9Z12Z15Z1	Lipid metabolism	(maker_Scaffold_1346-augustus-gene-0.80) or (maker_Scaffold_89-augustus-gene-0.152)	-1	0.740622	-24.9168	65535	-2.5718e-07	1.41508e-129	dgts1829Z12Z1845Z9Z12Z15Z_c + 2 fdxrd_c + 2 h_c + o2_c -> dgts1839Z12Z15Z1845Z9Z12Z15Z_c + 2 fdxox_c + 2 h2o_c
DGTSDS1839Z12Z15Z1845Z9Z12Z15Z2	Lipid metabolism	(maker_Scaffold_1346-augustus-gene-0.80) or (maker_Scaffold_89-augustus-gene-0.152)	-1	0.838997	-72.376	65535	-7.90487e-07	0	dgts1839Z12Z15Z1835Z9Z12Z_c + 2 fdxrd_c + 2 h_c + o2_c -> dgts1839Z12Z15Z1845Z9Z12Z15Z_c + 2 fdxox_c + 2 h2o_c
FACOAL180	Lipid metabolism	(genemark_Scaffold_2156-abinit-gene-0.5) or (maker_Scaffold_1111-augustus-gene-0.38) or (augustus_masked_Scaffold_1561-abinit-gene-0.1) or (maker_Scaffold_255-augustus-gene-0.122)	-1	0.737248	-9.59893	65535	-5.55216	6.19973e-22	atp_c + coa_c + ocdca_c -> amp_c + ocdccoa_c + ppi_c
FACOAL181	Lipid metabolism	(genemark_Scaffold_2156-abinit-gene-0.5) or (maker_Scaffold_1111-augustus-gene-0.38) or (augustus_masked_Scaffold_1561-abinit-gene-0.1) or (maker_Scaffold_255-augustus-gene-0.122)	-1	0.901008	-7.46968	65535	-8.94514	4.71717e-14	atp_c + coa_c + ocdce9a_c -> amp_c + ocdce9coa_c + ppi_c
FACOAL18111Z	Lipid metabolism	(genemark_Scaffold_2156-abinit-gene-0.5) or (maker_Scaffold_1111-augustus-gene-0.38) or (augustus_masked_Scaffold_1561-abinit-gene-0.1) or (maker_Scaffold_255-augustus-gene-0.122)	1	1.0822	4.73053	4.4547	65535	1.15051e-06	atp_c + coa_c + ocdcea_c -> amp_c + ocdcecoa_c + ppi_c
G3PAT160	Lipid metabolism	(maker_Scaffold_1801-augustus-gene-0.22)	-1	0.866693	-1.82456	65535	-0.0103586	0.0340633	glyc3p_c + pmtcoa_c -> 1hdecg3p_c + coa_c
G3PAT160h	Lipid metabolism	(maker_Scaffold_1801-augustus-gene-0.22)	-1	0.245918	-5341.19	65535	-0.00286244	0	glyc3p_h + palmACP_h -> 1hdecg3p_h + ACP_h
G3PAT180	Lipid metabolism	(maker_Scaffold_1801-augustus-gene-0.22)	0	1.11283	1.4768	-0.0120308	65535	0.0698961	glyc3p_c + ocdccoa_c -> 1odecg3p_c + coa_c
G3PAT180h	Lipid metabolism	(maker_Scaffold_1801-augustus-gene-0.22)	1	7.52249	296.889	2.48892e-12	65535	0	glyc3p_h + ocdcaACP_h -> 1odecg3p_h + ACP_h
G3PAT181	Lipid metabolism	(maker_Scaffold_1801-augustus-gene-0.22)	0	1.10903	1.46612	-0.0138271	65535	0.0713395	glyc3p_c + ocdcecoa_c -> 1odec11eg3p_c + coa_c
G3PAT1819Z	Lipid metabolism	(maker_Scaffold_1801-augustus-gene-0.22)	1	1.25548	4.44623	0.229883	65535	4.46416e-06	glyc3p_c + ocdce9coa_c -> 1odec9eg3p_c + coa_c
G3PAT1819Zh	Lipid metabolism	(maker_Scaffold_1801-augustus-gene-0.22)	1	2.84316	5008.78	0.00629647	65535	0	glyc3p_h + octe9ACP_h -> 1odec9eg3p_h + ACP_h
G3PAT181h	Lipid metabolism	(maker_Scaffold_1801-augustus-gene-0.22)	1	4.66139	5971.53	0.00125587	65535	0	glyc3p_h + octeACP_h -> 1odec11eg3p_h + ACP_h
GLYALDOR	Lipid metabolism	(genemark_Scaffold_1312-abinit-gene-0.9) or (maker_Scaffold_609-augustus-gene-0.65)	1	2.01522	14.1696	0.146078	65535	5.13681e-45	glyc__R_c + 2 h_c + nadh_c <=> glyald_c + h2o_c + nad_c
GLYK	Lipid metabolism	(maker_Scaffold_65-augustus-gene-0.293)	1	1.10298	2.48722	0.120811	65535	0.00645352	atp_c + glyc_c -> adp_c + glyc3p_c + h_c
MAGAH160	Lipid metabolism	(genemark_Scaffold_335-abinit-gene-0.8)	-1	0.865465	-1.84071	65535	-0.011291	0.0328614	h2o_c + mag160_c -> glyc_c + h_c + hdca_c
MAGAH180	Lipid metabolism	(genemark_Scaffold_335-abinit-gene-0.8)	0	1.0914	1.0477	-0.0420236	65535	0.147414	h2o_c + mag180_c -> glyc_c + h_c + ocdca_c
MAGAH18111Z	Lipid metabolism	(genemark_Scaffold_335-abinit-gene-0.8)	1	1.16756	2.0406	0.0298514	65535	0.0206715	h2o_c + mag18111Z_c -> glyc_c + h_c + ocdcea_c
MAGAH1819Z	Lipid metabolism	(genemark_Scaffold_335-abinit-gene-0.8)	1	1.36012	5.24824	0.275003	65535	7.99527e-08	h2o_c + mag1819Z_c -> glyc_c + h_c + ocdce9a_c
MGDGD4DS1819Z1644Z7Z10Z13Z	Lipid metabolism	(maker_Scaffold_1065-augustus-gene-0.34) or (augustus_masked_Scaffold_724-abinit-gene-0.14) or (augustus_masked_Scaffold_10-abinit-gene-0.1) or (augustus_masked_Scaffold_116-abinit-gene-0.3)	0	1.04787	1.32519	-9.39836e-08	65535	0.0925839	2 fdxrd_h + 2 h_h + mgdg1819Z1637Z10Z13Z_h + o2_h -> 2 fdxox_h + 2 h2o_h + mgdg1819Z1644Z7Z10Z13Z_h
MGDGD4DS1829Z12Z1634Z7Z10Z	Lipid metabolism	(maker_Scaffold_1065-augustus-gene-0.34) or (augustus_masked_Scaffold_724-abinit-gene-0.14) or (augustus_masked_Scaffold_10-abinit-gene-0.1) or (augustus_masked_Scaffold_116-abinit-gene-0.3)	1	2.90888	354.247	0.000293821	65535	0	2 fdxrd_h + 2 h_h + mgdg1829Z12Z1627Z10Z_h + o2_h -> 2 fdxox_h + 2 h2o_h + mgdg1829Z12Z1634Z7Z10Z_h
MGDGD4DS1829Z12Z1644Z7Z10Z13Z	Lipid metabolism	(maker_Scaffold_1065-augustus-gene-0.34) or (augustus_masked_Scaffold_724-abinit-gene-0.14) or (augustus_masked_Scaffold_10-abinit-gene-0.1) or (augustus_masked_Scaffold_116-abinit-gene-0.3)	-1	0.700756	-16.8464	65535	-7.71889e-06	2.77857e-62	2 fdxrd_h + 2 h_h + mgdg1829Z12Z1637Z10Z13Z_h + o2_h -> 2 fdxox_h + 2 h2o_h + mgdg1829Z12Z1644Z7Z10Z13Z_h
MGDGD4DS1839Z12Z15Z1634Z7Z10Z	Lipid metabolism	(maker_Scaffold_1065-augustus-gene-0.34) or (augustus_masked_Scaffold_724-abinit-gene-0.14) or (augustus_masked_Scaffold_10-abinit-gene-0.1) or (augustus_masked_Scaffold_116-abinit-gene-0.3)	-1	0.29293	-138.491	65535	-7.5874e-05	0	2 fdxrd_h + 2 h_h + mgdg1839Z12Z15Z1627Z10Z_h + o2_h -> 2 fdxox_h + 2 h2o_h + mgdg1839Z12Z15Z1634Z7Z10Z_h
MGDGD4DS1839Z12Z15Z1644Z7Z10Z13Z	Lipid metabolism	(maker_Scaffold_1065-augustus-gene-0.34) or (augustus_masked_Scaffold_724-abinit-gene-0.14) or (augustus_masked_Scaffold_10-abinit-gene-0.1) or (augustus_masked_Scaffold_116-abinit-gene-0.3)	-1	0.751864	-15.4861	65535	-8.40411e-06	3.58002e-53	2 fdxrd_h + 2 h_h + mgdg1839Z12Z15Z1634Z7Z10Z_h + o2_h -> 2 fdxox_h + 2 h2o_h + mgdg1839Z12Z15Z1644Z7Z10Z13Z_h
MGDGD7DS1819Z1617Z	Lipid metabolism	(maker_Scaffold_875-augustus-gene-0.215)	-1	0.615807	-125.785	65535	-0.000426894	0	2 fdxrd_h + 2 h_h + mgdg1819Z160_h + o2_h -> 2 fdxox_h + 2 h2o_h + mgdg1819Z1617Z_h
MGDGD7DS1829Z12Z1617Z	Lipid metabolism	(maker_Scaffold_875-augustus-gene-0.215)	1	18.9138	433.927	0.0016153	65535	0	2 fdxrd_h + 2 h_h + mgdg1829Z12Z160_h + o2_h -> 2 fdxox_h + 2 h2o_h + mgdg1829Z12Z1617Z_h
MGDGS1819Z160	Lipid metabolism	(GL433847.1.100)	1	2.43057	4543.42	0.00301145	65535	0	12dgr1819Z160_h + udpgal_h -> h_h + mgdg1819Z160_h + udp_h
MGDGS1819Z1619Z	Lipid metabolism	(GL433847.1.100)	1	14.4943	6785.09	0.000544128	65535	0	12dgr1819Z1619Z_h + udpgal_h -> h_h + mgdg1819Z1619Z_h + udp_h
MGDGW3DS1819Z1637Z10Z13Z	Lipid metabolism	(maker_Scaffold_1346-augustus-gene-0.80)	1	2.28222	153.716	0.000118878	65535	0	2 fdxrd_h + 2 h_h + mgdg1819Z1627Z10Z_h + o2_h -> 2 fdxox_h + 2 h2o_h + mgdg1819Z1637Z10Z13Z_h
MGDGW3DS1829Z12Z1637Z10Z13Z	Lipid metabolism	(maker_Scaffold_1346-augustus-gene-0.80)	1	2.51817	199.875	0.000164295	65535	0	2 fdxrd_h + 2 h_h + mgdg1829Z12Z1627Z10Z_h + o2_h -> 2 fdxox_h + 2 h2o_h + mgdg1829Z12Z1637Z10Z13Z_h
MGDGW3DS1829Z12Z1644Z7Z10Z13Z	Lipid metabolism	(maker_Scaffold_1346-augustus-gene-0.80)	-1	0.753684	-30.8064	65535	-1.39486e-05	2.8911e-191	2 fdxrd_h + 2 h_h + mgdg1829Z12Z1634Z7Z10Z_h + o2_h -> 2 fdxox_h + 2 h2o_h + mgdg1829Z12Z1644Z7Z10Z13Z_h
MGDGW3DS1839Z12Z15Z160	Lipid metabolism	(maker_Scaffold_1346-augustus-gene-0.80)	1	2.05989	512.369	5.97882e-05	65535	0	2 fdxrd_h + 2 h_h + mgdg1829Z12Z160_h + o2_h -> 2 fdxox_h + 2 h2o_h + mgdg1839Z12Z15Z160_h
MGDGW3DS1839Z12Z15Z1627Z10Z	Lipid metabolism	(maker_Scaffold_1346-augustus-gene-0.80)	1	1.00343	1.73497	1.254e-07	65535	0.0414041	2 fdxrd_h + 2 h_h + mgdg1829Z12Z1627Z10Z_h + o2_h -> 2 fdxox_h + 2 h2o_h + mgdg1839Z12Z15Z1627Z10Z_h
MGDGW3DS1839Z12Z15Z1634Z7Z10Z	Lipid metabolism	(maker_Scaffold_1346-augustus-gene-0.80)	1	5.39168	224.655	0.000127861	65535	0	2 fdxrd_h + 2 h_h + mgdg1829Z12Z1634Z7Z10Z_h + o2_h -> 2 fdxox_h + 2 h2o_h + mgdg1839Z12Z15Z1634Z7Z10Z_h
MGDGW3DS1839Z12Z15Z1637Z10Z13Z1	Lipid metabolism	(maker_Scaffold_1346-augustus-gene-0.80)	1	1.13787	7.63216	3.85834e-06	65535	1.37377e-14	2 fdxrd_h + 2 h_h + mgdg1829Z12Z1637Z10Z13Z_h + o2_h -> 2 fdxox_h + 2 h2o_h + mgdg1839Z12Z15Z1637Z10Z13Z_h
MGDGW3DS1839Z12Z15Z1637Z10Z13Z2	Lipid metabolism	(maker_Scaffold_1346-augustus-gene-0.80)	1	1.00625	2.20069	6.24008e-07	65535	0.0139019	2 fdxrd_h + 2 h_h + mgdg1839Z12Z15Z1627Z10Z_h + o2_h -> 2 fdxox_h + 2 h2o_h + mgdg1839Z12Z15Z1637Z10Z13Z_h
MGDGW3DS1839Z12Z15Z1644Z7Z10Z13Z1	Lipid metabolism	(maker_Scaffold_1346-augustus-gene-0.80)	-1	0.703157	-21.6944	65535	-1.31764e-05	4.09849e-100	2 fdxrd_h + 2 h_h + mgdg1829Z12Z1644Z7Z10Z13Z_h + o2_h -> 2 fdxox_h + 2 h2o_h + mgdg1839Z12Z15Z1644Z7Z10Z13Z_h
MGDGW3DS1839Z12Z15Z1644Z7Z10Z13Z2	Lipid metabolism	(maker_Scaffold_1346-augustus-gene-0.80)	-1	0.842644	-61.0776	65535	-5.03078e-05	0	2 fdxrd_h + 2 h_h + mgdg1839Z12Z15Z1637Z10Z13Z_h + o2_h -> 2 fdxox_h + 2 h2o_h + mgdg1839Z12Z15Z1644Z7Z10Z13Z_h
MGDGW6DS1819Z1627Z10Z	Lipid metabolism	(maker_Scaffold_1346-augustus-gene-0.80)	1	2.187	115.324	0.000264557	65535	0	2 fdxrd_h + 2 h_h + mgdg1819Z1617Z_h + o2_h -> 2 fdxox_h + 2 h2o_h + mgdg1819Z1627Z10Z_h
MGDGW6DS1829Z12Z160	Lipid metabolism	(maker_Scaffold_1346-augustus-gene-0.80)	1	12.4896	463.843	0.00184182	65535	0	2 fdxrd_h + 2 h_h + mgdg1819Z160_h + o2_h -> 2 fdxox_h + 2 h2o_h + mgdg1829Z12Z160_h
MGDGW6DS1829Z12Z1617Z	Lipid metabolism	(maker_Scaffold_1346-augustus-gene-0.80)	-1	0.126884	-277.8	65535	-0.000801227	0	2 fdxrd_h + 2 h_h + mgdg1819Z1617Z_h + o2_h -> 2 fdxox_h + 2 h2o_h + mgdg1829Z12Z1617Z_h
MGDGW6DS1829Z12Z1619Z	Lipid metabolism	(maker_Scaffold_1346-augustus-gene-0.80)	1	31.4328	924.558	0.000186969	65535	0	2 fdxrd_h + 2 h_h + mgdg1819Z1619Z_h + o2_h -> 2 fdxox_h + 2 h2o_h + mgdg1829Z12Z1619Z_h
MGDGW6DS1829Z12Z1627Z10Z1	Lipid metabolism	(maker_Scaffold_1346-augustus-gene-0.80)	1	1.39572	16.7802	3.15685e-05	65535	7.99531e-62	2 fdxrd_h + 2 h_h + mgdg1819Z1627Z10Z_h + o2_h -> 2 fdxox_h + 2 h2o_h + mgdg1829Z12Z1627Z10Z_h
MGDGW6DS1829Z12Z1627Z10Z2	Lipid metabolism	(maker_Scaffold_1346-augustus-gene-0.80)	1	1.62984	212.374	0.000638603	65535	0	2 fdxrd_h + 2 h_h + mgdg1829Z12Z1617Z_h + o2_h -> 2 fdxox_h + 2 h2o_h + mgdg1829Z12Z1627Z10Z_h
MGDGW6DS1829Z12Z1637Z10Z13Z	Lipid metabolism	(maker_Scaffold_1346-augustus-gene-0.80)	1	1.4033	14.3223	9.16164e-06	65535	6.27934e-46	2 fdxrd_h + 2 h_h + mgdg1819Z1637Z10Z13Z_h + o2_h -> 2 fdxox_h + 2 h2o_h + mgdg1829Z12Z1637Z10Z13Z_h
MGDGW6DS1829Z12Z1644Z7Z10Z13Z	Lipid metabolism	(maker_Scaffold_1346-augustus-gene-0.80)	0	1.04787	1.32519	-9.39836e-08	65535	0.0925839	2 fdxrd_h + 2 h_h + mgdg1819Z1644Z7Z10Z13Z_h + o2_h -> 2 fdxox_h + 2 h2o_h + mgdg1829Z12Z1644Z7Z10Z13Z_h
PAPA16018111Z	Lipid metabolism	(maker_Scaffold_1521-augustus-gene-0.24) or (maker_Scaffold_1571-augustus-gene-0.57)	1	1.73613	6.01316	0.365248	65535	9.74308e-10	h2o_c + pa16018111Z_c -> 12dgr16018111Z_c + pi_c
PAPA1601819Z	Lipid metabolism	(maker_Scaffold_1521-augustus-gene-0.24) or (maker_Scaffold_1571-augustus-gene-0.57)	-1	0.575581	-7.02367	65535	-0.374577	1.22538e-12	h2o_c + pa1601819Z_c -> 12dgr1601819Z_c + pi_c
PAPA1601819Zh	Lipid metabolism	(maker_Scaffold_1521-augustus-gene-0.24) or (maker_Scaffold_1571-augustus-gene-0.57)	0	1.05815	0.623334	-0.132416	65535	0.266547	h2o_h + pa1601819Z_h -> 12dgr1601819Z_h + pi_h
PAPA160h	Lipid metabolism	(maker_Scaffold_1521-augustus-gene-0.24) or (maker_Scaffold_1571-augustus-gene-0.57)	-1	0.685783	-4.87148	65535	-0.554679	5.70917e-07	h2o_h + pa160_h -> 12dgr160_h + pi_h
PAPA1801819Z	Lipid metabolism	(maker_Scaffold_1521-augustus-gene-0.24) or (maker_Scaffold_1571-augustus-gene-0.57)	0	1.00464	0.0861667	-0.147367	65535	0.465669	h2o_c + pa1801819Z_c -> 12dgr1801819Z_c + pi_c
PAPA1801819Zh	Lipid metabolism	(maker_Scaffold_1521-augustus-gene-0.24) or (maker_Scaffold_1571-augustus-gene-0.57)	-1	0.628119	-6.16599	65535	-0.75567	3.77754e-10	h2o_h + pa1801819Z_h -> 12dgr1801819Z_h + pi_h
PAPA181	Lipid metabolism	(maker_Scaffold_1521-augustus-gene-0.24) or (maker_Scaffold_1571-augustus-gene-0.57)	0	0.973621	-0.297916	65535	0.10228	0.38289	h2o_c + pa18111Z18111Z_c -> 12dgr18111Z18111Z_c + pi_c
PAPA18111Z160h	Lipid metabolism	(maker_Scaffold_1521-augustus-gene-0.24) or (maker_Scaffold_1571-augustus-gene-0.57)	0	1.01393	0.182057	-0.270258	65535	0.427773	h2o_h + pa18111Z160_h -> 12dgr18111Z160_h + pi_h
PAPA18111Z1819Z	Lipid metabolism	(maker_Scaffold_1521-augustus-gene-0.24) or (maker_Scaffold_1571-augustus-gene-0.57)	0	0.918159	-1.53672	65535	0.00906709	0.0622122	h2o_c + pa18111Z1819Z_c -> 12dgr18111Z1819Z_c + pi_c
PAPA18111Z1819Zh	Lipid metabolism	(maker_Scaffold_1521-augustus-gene-0.24) or (maker_Scaffold_1571-augustus-gene-0.57)	-1	0.240806	-17.4302	65535	-3.07711	2.11762e-66	h2o_h + pa18111Z1819Z_h -> 12dgr18111Z1819Z_h + pi_h
PAPA1819Z160h	Lipid metabolism	(maker_Scaffold_1521-augustus-gene-0.24) or (maker_Scaffold_1571-augustus-gene-0.57)	0	1.04635	0.546256	-0.156956	65535	0.292457	h2o_h + pa1819Z160_h -> 12dgr1819Z160_h + pi_h
PAPA1819Z1619Zh	Lipid metabolism	(maker_Scaffold_1521-augustus-gene-0.24) or (maker_Scaffold_1571-augustus-gene-0.57)	-1	0.844561	-2.168	65535	-0.0838105	0.0151029	h2o_h + pa1819Z1619Z_h -> 12dgr1819Z1619Z_h + pi_h
PAPA1819Z18111Z	Lipid metabolism	(maker_Scaffold_1521-augustus-gene-0.24) or (maker_Scaffold_1571-augustus-gene-0.57)	1	1.25822	2.89835	0.0633719	65535	0.00188379	h2o_c + pa1819Z18111Z_c -> 12dgr1819Z18111Z_c + pi_c
PAPA1819Z18111Zh	Lipid metabolism	(maker_Scaffold_1521-augustus-gene-0.24) or (maker_Scaffold_1571-augustus-gene-0.57)	-1	0.757327	-3.81678	65535	-0.326759	6.84192e-05	h2o_h + pa1819Z18111Z_h -> 12dgr1819Z18111Z_h + pi_h
PAPA1819Z1819Z	Lipid metabolism	(maker_Scaffold_1521-augustus-gene-0.24) or (maker_Scaffold_1571-augustus-gene-0.57)	1	1.15457	3.4756	0.187316	65535	0.000257018	h2o_c + pa1819Z1819Z_c -> 12dgr1819Z1819Z_c + pi_c
PAPA1819Z1819Zh	Lipid metabolism	(maker_Scaffold_1521-augustus-gene-0.24) or (maker_Scaffold_1571-augustus-gene-0.57)	-1	0.687692	-4.98925	65535	-0.389304	3.13341e-07	h2o_h + pa1819Z1819Z_h -> 12dgr1819Z1819Z_h + pi_h
PED5DS1801835Z9Z12Z	Lipid metabolism	(maker_Scaffold_1346-augustus-gene-0.80) or (maker_Scaffold_89-augustus-gene-0.152)	1	6.3486	483.759	0.00339978	65535	0	2 fdxrd_c + 2 h_c + o2_c + pe1801829Z12Z_c -> 2 fdxox_c + 2 h2o_c + pe1801835Z9Z12Z_c
PED5DS18111Z1835Z9Z12Z	Lipid metabolism	(maker_Scaffold_1346-augustus-gene-0.80) or (maker_Scaffold_89-augustus-gene-0.152)	1	3.54745	156.217	0.000642195	65535	0	2 fdxrd_c + 2 h_c + o2_c + pe18111Z1829Z12Z_c -> 2 fdxox_c + 2 h2o_c + pe18111Z1835Z9Z12Z_c
PED5DS1819Z1835Z9Z12Z	Lipid metabolism	(maker_Scaffold_1346-augustus-gene-0.80) or (maker_Scaffold_89-augustus-gene-0.152)	0	1.00674	1.22088	-2.40497e-06	65535	0.111094	2 fdxrd_c + 2 h_c + o2_c + pe1819Z1829Z12Z_c -> 2 fdxox_c + 2 h2o_c + pe1819Z1835Z9Z12Z_c
PEDS1801829Z12Z	Lipid metabolism	(maker_Scaffold_1346-augustus-gene-0.80) or (maker_Scaffold_89-augustus-gene-0.152)	1	5.27696	241.672	0.00183121	65535	0	2 fdxrd_c + 2 h_c + o2_c + pe1801819Z_c -> 2 fdxox_c + 2 h2o_c + pe1801829Z12Z_c
PEDS1801845Z9Z12Z15Z	Lipid metabolism	(maker_Scaffold_1346-augustus-gene-0.80) or (maker_Scaffold_89-augustus-gene-0.152)	1	2.70512	328.739	0.000718782	65535	0	2 fdxrd_c + 2 h_c + o2_c + pe1801835Z9Z12Z_c -> 2 fdxox_c + 2 h2o_c + pe1801845Z9Z12Z15Z_c
PEDS18111Z1829Z12Z	Lipid metabolism	(maker_Scaffold_1346-augustus-gene-0.80) or (maker_Scaffold_89-augustus-gene-0.152)	1	4.55184	195.213	0.00083973	65535	0	2 fdxrd_c + 2 h_c + o2_c + pe18111Z1819Z_c -> 2 fdxox_c + 2 h2o_c + pe18111Z1829Z12Z_c
PEDS18111Z1845Z9Z12Z15Z	Lipid metabolism	(maker_Scaffold_1346-augustus-gene-0.80) or (maker_Scaffold_89-augustus-gene-0.152)	1	2.18603	40.5565	6.52281e-05	65535	1.89585e-311	2 fdxrd_c + 2 h_c + o2_c + pe18111Z1835Z9Z12Z_c -> 2 fdxox_c + 2 h2o_c + pe18111Z1845Z9Z12Z15Z_c
PEDS1819Z1829Z12Z	Lipid metabolism	(maker_Scaffold_1346-augustus-gene-0.80) or (maker_Scaffold_89-augustus-gene-0.152)	1	2.28026	215.321	0.00176553	65535	0	2 fdxrd_c + 2 h_c + o2_c + pe1819Z1819Z_c -> 2 fdxox_c + 2 h2o_c + pe1819Z1829Z12Z_c
PEDS1819Z1845Z9Z12Z15Z	Lipid metabolism	(maker_Scaffold_1346-augustus-gene-0.80) or (maker_Scaffold_89-augustus-gene-0.152)	1	2.74233	51.2735	8.44148e-05	65535	0	2 fdxrd_c + 2 h_c + o2_c + pe1819Z1835Z9Z12Z_c -> 2 fdxox_c + 2 h2o_c + pe1819Z1845Z9Z12Z15Z_c
PEDS1829Z12Z1835Z9Z12Z	Lipid metabolism	(maker_Scaffold_1346-augustus-gene-0.80) or (maker_Scaffold_89-augustus-gene-0.152)	1	2.24161	395.271	0.000431865	65535	0	2 fdxrd_c + 2 h_c + o2_c + pe1819Z1835Z9Z12Z_c -> 2 fdxox_c + 2 h2o_c + pe1829Z12Z1835Z9Z12Z_c
PLDAGAT16018111Z1601	Lipid metabolism	(maker_Scaffold_112-augustus-gene-0.87)	1	2.0776	7.98141	1.52857	65535	8.90191e-16	12dgr16018111Z_c + pa18111Z160_c -> 1odec11eg3p_c + tag16018111Z160_c
PLDAGAT16018111Z1602	Lipid metabolism	(maker_Scaffold_112-augustus-gene-0.87)	-1	0.817057	-2.04051	65535	-0.10324	0.0206758	12dgr16018111Z_c + pa1819Z160_c -> 1odec9eg3p_c + tag16018111Z160_c
PLDAGAT16018111Z18111Z1	Lipid metabolism	(maker_Scaffold_112-augustus-gene-0.87)	1	1.54497	4.44575	0.898517	65535	4.47404e-06	12dgr16018111Z_c + pa16018111Z_c -> 1hdecg3p_c + tag16018111Z18111Z_c
PLDAGAT16018111Z18111Z2	Lipid metabolism	(maker_Scaffold_112-augustus-gene-0.87)	1	1.2367	2.47297	0.261048	65535	0.00671634	12dgr16018111Z_c + pa18111Z18111Z_c -> 1odec11eg3p_c + tag16018111Z18111Z_c
PLDAGAT16018111Z18111Z3	Lipid metabolism	(maker_Scaffold_112-augustus-gene-0.87)	0	1.05788	0.641118	-0.273748	65535	0.260738	12dgr16018111Z_c + pa1819Z18111Z_c -> 1odec9eg3p_c + tag16018111Z18111Z_c
PLDAGAT16018111Z1819Z1	Lipid metabolism	(maker_Scaffold_112-augustus-gene-0.87)	1	1.86224	6.43187	1.18112	65535	6.88996e-11	12dgr16018111Z_c + pa1601819Z_c -> 1hdecg3p_c + tag16018111Z1819Z_c
PLDAGAT16018111Z1819Z2	Lipid metabolism	(maker_Scaffold_112-augustus-gene-0.87)	0	0.924824	-0.856421	65535	0.205768	0.195903	12dgr16018111Z_c + pa1801819Z_c -> 1odecg3p_c + tag16018111Z1819Z_c
PLDAGAT16018111Z1819Z3	Lipid metabolism	(maker_Scaffold_112-augustus-gene-0.87)	1	1.59327	4.56797	0.448258	65535	2.52152e-06	12dgr16018111Z_c + pa18111Z1819Z_c -> 1odec11eg3p_c + tag16018111Z1819Z_c
PLDAGAT16018111Z1819Z4	Lipid metabolism	(maker_Scaffold_112-augustus-gene-0.87)	0	1.13185	1.3428	-0.0556758	65535	0.0896985	12dgr16018111Z_c + pa1819Z1819Z_c -> 1odec9eg3p_c + tag16018111Z1819Z_c
PLDAGAT1601819Z1601	Lipid metabolism	(maker_Scaffold_112-augustus-gene-0.87)	1	2.10415	8.44221	1.76888	65535	2.01665e-17	12dgr1601819Z_c + pa18111Z160_c -> 1odec11eg3p_c + tag1601819Z160_c
PLDAGAT1601819Z1602	Lipid metabolism	(maker_Scaffold_112-augustus-gene-0.87)	-1	0.296691	-11.8434	65535	-3.15561	3.1001e-32	12dgr1601819Z_c + pa1819Z160_c -> 1odec9eg3p_c + tag1601819Z160_c
PLDAGAT1601819Z18111Z1	Lipid metabolism	(maker_Scaffold_112-augustus-gene-0.87)	-1	0.811379	-2.36863	65535	-0.256815	0.00894584	12dgr1601819Z_c + pa16018111Z_c -> 1hdecg3p_c + tag1601819Z18111Z_c
PLDAGAT1601819Z18111Z2	Lipid metabolism	(maker_Scaffold_112-augustus-gene-0.87)	-1	0.649214	-4.66477	65535	-0.796814	1.5851e-06	12dgr1601819Z_c + pa18111Z18111Z_c -> 1odec11eg3p_c + tag1601819Z18111Z_c
PLDAGAT1601819Z18111Z3	Lipid metabolism	(maker_Scaffold_112-augustus-gene-0.87)	1	1.36453	3.08549	0.462677	65535	0.00102165	12dgr1601819Z_c + pa1819Z18111Z_c -> 1odec9eg3p_c + tag1601819Z18111Z_c
PLDAGAT1601819Z1819Z1	Lipid metabolism	(maker_Scaffold_112-augustus-gene-0.87)	-1	0.138789	-12.064	65535	-2.96579	2.34607e-33	12dgr1601819Z_c + pa1601819Z_c -> 1hdecg3p_c + tag1601819Z1819Z_c
PLDAGAT1601819Z1819Z2	Lipid metabolism	(maker_Scaffold_112-augustus-gene-0.87)	1	2.07769	8.54065	2.29243	65535	8.74801e-18	12dgr1601819Z_c + pa1801819Z_c -> 1odecg3p_c + tag1601819Z1819Z_c
PLDAGAT1601819Z1819Z3	Lipid metabolism	(maker_Scaffold_112-augustus-gene-0.87)	-1	0.625075	-4.30461	65535	-0.513464	8.52392e-06	12dgr1601819Z_c + pa18111Z1819Z_c -> 1odec11eg3p_c + tag1601819Z1819Z_c
PLDAGAT1601819Z1819Z4	Lipid metabolism	(maker_Scaffold_112-augustus-gene-0.87)	1	1.97275	7.39196	1.99767	65535	8.43521e-14	12dgr1601819Z_c + pa1819Z1819Z_c -> 1odec9eg3p_c + tag1601819Z1819Z_c
PLDAGAT1801819Z1601	Lipid metabolism	(maker_Scaffold_112-augustus-gene-0.87)	-1	0.531992	-6.03678	65535	-1.3288	8.42839e-10	12dgr1801819Z_c + pa18111Z160_c -> 1odec11eg3p_c + tag1801819Z160_c
PLDAGAT1801819Z1602	Lipid metabolism	(maker_Scaffold_112-augustus-gene-0.87)	-1	0.496916	-6.60761	65535	-1.52523	2.15624e-11	12dgr1801819Z_c + pa1819Z160_c -> 1odec9eg3p_c + tag1801819Z160_c
PLDAGAT1801819Z18111Z1	Lipid metabolism	(maker_Scaffold_112-augustus-gene-0.87)	1	1.64549	4.85693	0.723277	65535	6.14298e-07	12dgr1801819Z_c + pa16018111Z_c -> 1hdecg3p_c + tag1801819Z18111Z_c
PLDAGAT1801819Z18111Z2	Lipid metabolism	(maker_Scaffold_112-augustus-gene-0.87)	-1	0.381689	-9.04061	65535	-1.6645	1.09288e-19	12dgr1801819Z_c + pa18111Z18111Z_c -> 1odec11eg3p_c + tag1801819Z18111Z_c
PLDAGAT1801819Z18111Z3	Lipid metabolism	(maker_Scaffold_112-augustus-gene-0.87)	-1	0.575766	-6.32968	65535	-1.43983	1.33574e-10	12dgr1801819Z_c + pa1819Z18111Z_c -> 1odec9eg3p_c + tag1801819Z18111Z_c
PLDAGAT1801819Z1819Z1	Lipid metabolism	(maker_Scaffold_112-augustus-gene-0.87)	-1	0.773501	-2.70544	65535	-0.308844	0.00342224	12dgr1801819Z_c + pa1601819Z_c -> 1hdecg3p_c + tag1801819Z1819Z_c
PLDAGAT1801819Z1819Z2	Lipid metabolism	(maker_Scaffold_112-augustus-gene-0.87)	-1	0.512902	-8.00212	65535	-2.69047	7.54067e-16	12dgr1801819Z_c + pa1801819Z_c -> 1odecg3p_c + tag1801819Z1819Z_c
PLDAGAT1801819Z1819Z3	Lipid metabolism	(maker_Scaffold_112-augustus-gene-0.87)	-1	0.516765	-7.14943	65535	-1.62056	4.98586e-13	12dgr1801819Z_c + pa18111Z1819Z_c -> 1odec11eg3p_c + tag1801819Z1819Z_c
PLDAGAT1801819Z1819Z4	Lipid metabolism	(maker_Scaffold_112-augustus-gene-0.87)	-1	0.402408	-10.8218	65535	-3.53402	2.69705e-27	12dgr1801819Z_c + pa1819Z1819Z_c -> 1odec9eg3p_c + tag1801819Z1819Z_c
PLDAGAT18111Z18111Z1601	Lipid metabolism	(maker_Scaffold_112-augustus-gene-0.87)	1	1.87229	5.81879	0.868759	65535	3.14827e-09	12dgr18111Z18111Z_c + pa18111Z160_c -> 1odec11eg3p_c + tag18111Z18111Z160_c
PLDAGAT18111Z18111Z1602	Lipid metabolism	(maker_Scaffold_112-augustus-gene-0.87)	-1	0.778763	-2.50974	65535	-0.217438	0.00605665	12dgr18111Z18111Z_c + pa1819Z160_c -> 1odec9eg3p_c + tag18111Z18111Z160_c
PLDAGAT18111Z18111Z18111Z1	Lipid metabolism	(maker_Scaffold_112-augustus-gene-0.87)	-1	0.514623	-6.61408	65535	-1.43427	2.06483e-11	12dgr18111Z18111Z_c + pa16018111Z_c -> 1hdecg3p_c + tag18111Z18111Z18111Z_c
PLDAGAT18111Z18111Z18111Z2	Lipid metabolism	(maker_Scaffold_112-augustus-gene-0.87)	1	1.91433	7.07985	1.66046	65535	8.21556e-13	12dgr18111Z18111Z_c + pa18111Z18111Z_c -> 1odec11eg3p_c + tag18111Z18111Z18111Z_c
PLDAGAT18111Z18111Z18111Z3	Lipid metabolism	(maker_Scaffold_112-augustus-gene-0.87)	1	1.31319	2.89813	0.438515	65535	0.00188512	12dgr18111Z18111Z_c + pa1819Z18111Z_c -> 1odec9eg3p_c + tag18111Z18111Z18111Z_c
PLDAGAT18111Z18111Z1819Z1	Lipid metabolism	(maker_Scaffold_112-augustus-gene-0.87)	-1	0.264955	-13.7812	65535	-3.36229	9.78244e-43	12dgr18111Z18111Z_c + pa1601819Z_c -> 1hdecg3p_c + tag18111Z18111Z1819Z_c
PLDAGAT18111Z18111Z1819Z2	Lipid metabolism	(maker_Scaffold_112-augustus-gene-0.87)	1	3.23536	12.7246	3.84443	65535	7.91788e-37	12dgr18111Z18111Z_c + pa1801819Z_c -> 1odecg3p_c + tag18111Z18111Z1819Z_c
PLDAGAT18111Z18111Z1819Z3	Lipid metabolism	(maker_Scaffold_112-augustus-gene-0.87)	1	1.27213	2.77805	0.439117	65535	0.00274451	12dgr18111Z18111Z_c + pa18111Z1819Z_c -> 1odec11eg3p_c + tag18111Z18111Z1819Z_c
PLDAGAT18111Z18111Z1819Z4	Lipid metabolism	(maker_Scaffold_112-augustus-gene-0.87)	0	0.919741	-1.02937	65535	0.167859	0.151678	12dgr18111Z18111Z_c + pa1819Z1819Z_c -> 1odec9eg3p_c + tag18111Z18111Z1819Z_c
PLDAGAT18111Z1819Z1601	Lipid metabolism	(maker_Scaffold_112-augustus-gene-0.87)	1	1.41082	4.11109	0.801958	65535	2.00053e-05	12dgr18111Z1819Z_c + pa18111Z160_c -> 1odec11eg3p_c + tag18111Z1819Z160_c
PLDAGAT18111Z1819Z1602	Lipid metabolism	(maker_Scaffold_112-augustus-gene-0.87)	1	2.97786	11.4657	2.49932	65535	2.32458e-30	12dgr18111Z1819Z_c + pa1819Z160_c -> 1odec9eg3p_c + tag18111Z1819Z160_c
PLDAGAT18111Z1819Z18111Z1	Lipid metabolism	(maker_Scaffold_112-augustus-gene-0.87)	-1	0.742556	-3.34516	65535	-0.419457	0.000414213	12dgr18111Z1819Z_c + pa16018111Z_c -> 1hdecg3p_c + tag18111Z1819Z18111Z_c
PLDAGAT18111Z1819Z18111Z2	Lipid metabolism	(maker_Scaffold_112-augustus-gene-0.87)	1	4.11473	12.4121	2.91679	65535	3.64917e-35	12dgr18111Z1819Z_c + pa18111Z18111Z_c -> 1odec11eg3p_c + tag18111Z1819Z18111Z_c
PLDAGAT18111Z1819Z18111Z3	Lipid metabolism	(maker_Scaffold_112-augustus-gene-0.87)	-1	0.365506	-9.40036	65535	-2.21818	4.03448e-21	12dgr18111Z1819Z_c + pa1819Z18111Z_c -> 1odec9eg3p_c + tag18111Z1819Z18111Z_c
PLDAGAT18111Z1819Z1819Z1	Lipid metabolism	(maker_Scaffold_112-augustus-gene-0.87)	-1	0.603588	-4.85613	65535	-1.11097	6.16755e-07	12dgr18111Z1819Z_c + pa1601819Z_c -> 1hdecg3p_c + tag18111Z1819Z1819Z_c
PLDAGAT18111Z1819Z1819Z2	Lipid metabolism	(maker_Scaffold_112-augustus-gene-0.87)	-1	0.499938	-7.25778	65535	-1.53417	2.26992e-13	12dgr18111Z1819Z_c + pa1801819Z_c -> 1odecg3p_c + tag18111Z1819Z1819Z_c
PLDAGAT18111Z1819Z1819Z3	Lipid metabolism	(maker_Scaffold_112-augustus-gene-0.87)	-1	0.597755	-6.34934	65535	-1.30278	1.17688e-10	12dgr18111Z1819Z_c + pa18111Z1819Z_c -> 1odec11eg3p_c + tag18111Z1819Z1819Z_c
PLDAGAT18111Z1819Z1819Z4	Lipid metabolism	(maker_Scaffold_112-augustus-gene-0.87)	0	1.05146	0.557845	-0.232729	65535	0.288488	12dgr18111Z1819Z_c + pa1819Z1819Z_c -> 1odec9eg3p_c + tag18111Z1819Z1819Z_c
PLDAGAT1819Z18111Z1601	Lipid metabolism	(maker_Scaffold_112-augustus-gene-0.87)	-1	0.711937	-4.02969	65535	-0.612882	2.83401e-05	12dgr1819Z18111Z_c + pa18111Z160_c -> 1odec11eg3p_c + tag1819Z18111Z160_c
PLDAGAT1819Z18111Z1602	Lipid metabolism	(maker_Scaffold_112-augustus-gene-0.87)	1	1.35757	3.61444	0.660686	65535	0.000151979	12dgr1819Z18111Z_c + pa1819Z160_c -> 1odec9eg3p_c + tag1819Z18111Z160_c
PLDAGAT1819Z18111Z18111Z1	Lipid metabolism	(maker_Scaffold_112-augustus-gene-0.87)	1	1.55613	4.58094	0.846948	65535	2.37067e-06	12dgr1819Z18111Z_c + pa16018111Z_c -> 1hdecg3p_c + tag1819Z18111Z18111Z_c
PLDAGAT1819Z18111Z18111Z2	Lipid metabolism	(maker_Scaffold_112-augustus-gene-0.87)	1	1.74763	5.92514	1.51435	65535	1.6646e-09	12dgr1819Z18111Z_c + pa18111Z18111Z_c -> 1odec11eg3p_c + tag1819Z18111Z18111Z_c
PLDAGAT1819Z18111Z18111Z3	Lipid metabolism	(maker_Scaffold_112-augustus-gene-0.87)	1	1.54243	4.74765	0.751668	65535	1.05772e-06	12dgr1819Z18111Z_c + pa1819Z18111Z_c -> 1odec9eg3p_c + tag1819Z18111Z18111Z_c
PLDAGAT1819Z18111Z1819Z1	Lipid metabolism	(maker_Scaffold_112-augustus-gene-0.87)	1	1.63914	4.55846	0.551284	65535	2.63795e-06	12dgr1819Z18111Z_c + pa1601819Z_c -> 1hdecg3p_c + tag1819Z18111Z1819Z_c
PLDAGAT1819Z18111Z1819Z2	Lipid metabolism	(maker_Scaffold_112-augustus-gene-0.87)	-1	0.680325	-3.96003	65535	-0.70872	3.79905e-05	12dgr1819Z18111Z_c + pa1801819Z_c -> 1odecg3p_c + tag1819Z18111Z1819Z_c
PLDAGAT1819Z18111Z1819Z3	Lipid metabolism	(maker_Scaffold_112-augustus-gene-0.87)	1	1.58835	4.68576	0.785735	65535	1.4316e-06	12dgr1819Z18111Z_c + pa18111Z1819Z_c -> 1odec11eg3p_c + tag1819Z18111Z1819Z_c
PLDAGAT1819Z18111Z1819Z4	Lipid metabolism	(maker_Scaffold_112-augustus-gene-0.87)	-1	0.687007	-4.75287	65535	-1.16109	1.03088e-06	12dgr1819Z18111Z_c + pa1819Z1819Z_c -> 1odec9eg3p_c + tag1819Z18111Z1819Z_c
PLDAGAT1819Z1819Z1601	Lipid metabolism	(maker_Scaffold_112-augustus-gene-0.87)	-1	0.71694	-4.19393	65535	-0.706132	1.39454e-05	12dgr1819Z1819Z_c + pa18111Z160_c -> 1odec11eg3p_c + tag1819Z1819Z160_c
PLDAGAT1819Z1819Z1602	Lipid metabolism	(maker_Scaffold_112-augustus-gene-0.87)	-1	0.316956	-10.3492	65535	-2.84141	3.75556e-25	12dgr1819Z1819Z_c + pa1819Z160_c -> 1odec9eg3p_c + tag1819Z1819Z160_c
PLDAGAT1819Z1819Z18111Z1	Lipid metabolism	(maker_Scaffold_112-augustus-gene-0.87)	1	1.25326	2.8044	0.496769	65535	0.00253028	12dgr1819Z1819Z_c + pa16018111Z_c -> 1hdecg3p_c + tag1819Z1819Z18111Z_c
PLDAGAT1819Z1819Z18111Z2	Lipid metabolism	(maker_Scaffold_112-augustus-gene-0.87)	0	0.987602	-0.12942	65535	0.59224	0.448515	12dgr1819Z1819Z_c + pa18111Z18111Z_c -> 1odec11eg3p_c + tag1819Z1819Z18111Z_c
PLDAGAT1819Z1819Z18111Z3	Lipid metabolism	(maker_Scaffold_112-augustus-gene-0.87)	1	1.54708	4.50289	1.02576	65535	3.42797e-06	12dgr1819Z1819Z_c + pa1819Z18111Z_c -> 1odec9eg3p_c + tag1819Z1819Z18111Z_c
PLDAGAT1819Z1819Z1819Z1	Lipid metabolism	(maker_Scaffold_112-augustus-gene-0.87)	-1	0.506893	-8.22379	65535	-1.85039	1.24503e-16	12dgr1819Z1819Z_c + pa1601819Z_c -> 1hdecg3p_c + tag1819Z1819Z1819Z_c
PLDAGAT1819Z1819Z1819Z2	Lipid metabolism	(maker_Scaffold_112-augustus-gene-0.87)	1	1.53813	4.67997	0.578631	65535	1.47244e-06	12dgr1819Z1819Z_c + pa1801819Z_c -> 1odecg3p_c + tag1819Z1819Z1819Z_c
PLDAGAT1819Z1819Z1819Z3	Lipid metabolism	(maker_Scaffold_112-augustus-gene-0.87)	1	1.60056	5.07728	0.81412	65535	1.98385e-07	12dgr1819Z1819Z_c + pa18111Z1819Z_c -> 1odec11eg3p_c + tag1819Z1819Z1819Z_c
PLDAGAT1819Z1819Z1819Z4	Lipid metabolism	(maker_Scaffold_112-augustus-gene-0.87)	0	0.965438	-0.377989	65535	0.408402	0.352727	12dgr1819Z1819Z_c + pa1819Z1819Z_c -> 1odec9eg3p_c + tag1819Z1819Z1819Z_c
SQDGATCA18111Z160	Lipid metabolism		1	2.73758	4905.08	0.00012608	65535	0	cacoa_c + sqdg18111Z160_c -> asqdca18111Z160_c + coa_c
SQDGATCA1819Z160	Lipid metabolism		1	3.47725	5479.88	0.000777022	65535	0	cacoa_c + sqdg1819Z160_c -> asqdca1819Z160_c + coa_c
SQDGATPA18111Z160	Lipid metabolism		1	3.35895	5407.76	0.000262038	65535	0	pacoa_c + sqdg18111Z160_c -> asqdpa18111Z160_c + coa_c
SQDGATPA1819Z160	Lipid metabolism		1	2.65259	4814.58	0.000415953	65535	0	pacoa_c + sqdg1819Z160_c -> asqdpa1819Z160_c + coa_c
SQDGS160	Lipid metabolism	(maker_Scaffold_474-snap-gene-0.114)	-1	0.245918	-5341.19	65535	-0.00286244	0	12dgr160_h + udpsq_h -> h_h + sqdg160_h + udp_h
SQDGS18111Z160	Lipid metabolism	(maker_Scaffold_474-snap-gene-0.114)	1	3.69593	5598.95	0.000597758	65535	0	12dgr18111Z160_h + udpsq_h -> h_h + sqdg18111Z160_h + udp_h
SQDGS1819Z160	Lipid metabolism	(maker_Scaffold_474-snap-gene-0.114)	1	3.12031	5242.42	0.00154759	65535	0	12dgr1819Z160_h + udpsq_h -> h_h + sqdg1819Z160_h + udp_h
SQDGW3DS1839Z12Z15Z160	Lipid metabolism	(maker_Scaffold_1346-augustus-gene-0.80)	1	1.87581	3544.83	6.73129e-05	65535	0	2 fdxrd_h + 2 h_h + o2_h + sqdg1829Z12Z160_h -> 2 fdxox_h + 2 h2o_h + sqdg1839Z12Z15Z160_h
SQDGW6DS1829Z12Z160	Lipid metabolism	(maker_Scaffold_1346-augustus-gene-0.80)	1	2.14664	4102.68	0.000144975	65535	0	2 fdxrd_h + 2 h_h + o2_h + sqdg1819Z160_h -> 2 fdxox_h + 2 h2o_h + sqdg1829Z12Z160_h
TAGAH16018111Z160	Lipid metabolism	(maker_Scaffold_256-augustus-gene-0.43) or (maker_Scaffold_327-snap-gene-0.105)	1	1.18731	3.17934	0.641344	65535	0.000742565	h2o_c + tag16018111Z160_c -> 12dgr16018111Z_c + h_c + hdca_c
TAGAH16018111Z180	Lipid metabolism	(maker_Scaffold_256-augustus-gene-0.43) or (maker_Scaffold_327-snap-gene-0.105)	-1	0.744708	-2.71699	65535	-0.252297	0.00330532	h2o_c + tag16018111Z180_c -> 12dgr16018111Z_c + h_c + ocdca_c
TAGAH16018111Z18111Z	Lipid metabolism	(maker_Scaffold_256-augustus-gene-0.43) or (maker_Scaffold_327-snap-gene-0.105)	1	1.21843	4.4222	1.56582	65535	4.98858e-06	h2o_c + tag16018111Z18111Z_c -> 12dgr16018111Z_c + h_c + ocdcea_c
TAGAH16018111Z1819Z	Lipid metabolism	(maker_Scaffold_256-augustus-gene-0.43) or (maker_Scaffold_327-snap-gene-0.105)	1	1.26933	5.26475	1.70761	65535	7.31284e-08	h2o_c + tag16018111Z1819Z_c -> 12dgr16018111Z_c + h_c + ocdce9a_c
TAGAH16018111Z1835Z9Z12Z	Lipid metabolism	(maker_Scaffold_256-augustus-gene-0.43) or (maker_Scaffold_327-snap-gene-0.105)	0	0.953592	-0.55945	65535	0.317806	0.28794	h2o_c + tag16018111Z1835Z9Z12Z_c -> 12dgr16018111Z_c + h_c + pa_c
TAGAH16018111Z1845Z9Z12Z15Z	Lipid metabolism	(maker_Scaffold_256-augustus-gene-0.43) or (maker_Scaffold_327-snap-gene-0.105)	0	0.872437	-1.63367	65535	0.00321269	0.0511959	h2o_c + tag16018111Z1845Z9Z12Z15Z_c -> 12dgr16018111Z_c + ca_c
TAGAH1601819Z160	Lipid metabolism	(maker_Scaffold_256-augustus-gene-0.43) or (maker_Scaffold_327-snap-gene-0.105)	0	0.946766	-1.05406	65535	0.269386	0.145954	h2o_c + tag1601819Z160_c -> 12dgr1601819Z_c + h_c + hdca_c
TAGAH1601819Z180	Lipid metabolism	(maker_Scaffold_256-augustus-gene-0.43) or (maker_Scaffold_327-snap-gene-0.105)	0	0.914178	-1.06033	65535	0.196623	0.144524	h2o_c + tag1601819Z180_c -> 12dgr1601819Z_c + h_c + ocdca_c
TAGAH1601819Z18111Z	Lipid metabolism	(maker_Scaffold_256-augustus-gene-0.43) or (maker_Scaffold_327-snap-gene-0.105)	-1	0.913489	-1.84521	65535	-0.116414	0.0325333	h2o_c + tag1601819Z18111Z_c -> 12dgr1601819Z_c + h_c + ocdcea_c
TAGAH1601819Z1819Z	Lipid metabolism	(maker_Scaffold_256-augustus-gene-0.43) or (maker_Scaffold_327-snap-gene-0.105)	1	1.09281	1.91776	0.161331	65535	0.0275991	h2o_c + tag1601819Z1819Z_c -> 12dgr1601819Z_c + h_c + ocdce9a_c
TAGAH1601819Z1835Z9Z12Z	Lipid metabolism	(maker_Scaffold_256-augustus-gene-0.43) or (maker_Scaffold_327-snap-gene-0.105)	-1	0.702567	-3.43355	65535	-0.51123	0.00030028	h2o_c + tag1601819Z1835Z9Z12Z_c -> 12dgr1601819Z_c + h_c + pa_c
TAGAH1601819Z1845Z9Z12Z15Z	Lipid metabolism	(maker_Scaffold_256-augustus-gene-0.43) or (maker_Scaffold_327-snap-gene-0.105)	-1	0.454024	-8.24258	65535	-1.73709	1.06645e-16	h2o_c + tag1601819Z1845Z9Z12Z15Z_c -> 12dgr1601819Z_c + ca_c
TAGAH1801819Z160	Lipid metabolism	(maker_Scaffold_256-augustus-gene-0.43) or (maker_Scaffold_327-snap-gene-0.105)	-1	0.759373	-4.45602	65535	-1.33152	4.26596e-06	h2o_c + tag1801819Z160_c -> 12dgr1801819Z_c + h_c + hdca_c
TAGAH1801819Z180	Lipid metabolism	(maker_Scaffold_256-augustus-gene-0.43) or (maker_Scaffold_327-snap-gene-0.105)	-1	0.443554	-9.41224	65535	-1.78031	3.61053e-21	h2o_c + tag1801819Z180_c -> 12dgr1801819Z_c + h_c + ocdca_c
TAGAH1801819Z18111Z	Lipid metabolism	(maker_Scaffold_256-augustus-gene-0.43) or (maker_Scaffold_327-snap-gene-0.105)	-1	0.703679	-7.19253	65535	-2.78845	3.65087e-13	h2o_c + tag1801819Z18111Z_c -> 12dgr1801819Z_c + h_c + ocdcea_c
TAGAH1801819Z1819Z	Lipid metabolism	(maker_Scaffold_256-augustus-gene-0.43) or (maker_Scaffold_327-snap-gene-0.105)	-1	0.562237	-13.7715	65535	-8.64074	1.11403e-42	h2o_c + tag1801819Z1819Z_c -> 12dgr1801819Z_c + h_c + ocdce9a_c
TAGAH1801819Z1835Z9Z12Z	Lipid metabolism	(maker_Scaffold_256-augustus-gene-0.43) or (maker_Scaffold_327-snap-gene-0.105)	-1	0.852052	-1.89186	65535	-0.0591522	0.0292836	h2o_c + tag1801819Z1835Z9Z12Z_c -> 12dgr1801819Z_c + h_c + pa_c
TAGAH1801819Z1845Z9Z12Z15Z	Lipid metabolism	(maker_Scaffold_256-augustus-gene-0.43) or (maker_Scaffold_327-snap-gene-0.105)	-1	0.735506	-3.87622	65535	-0.445835	5.37262e-05	h2o_c + tag1801819Z1845Z9Z12Z15Z_c -> 12dgr1801819Z_c + ca_c
TAGAH18111Z18111Z160	Lipid metabolism	(maker_Scaffold_256-augustus-gene-0.43) or (maker_Scaffold_327-snap-gene-0.105)	1	1.35307	5.10029	1.2971	65535	1.75827e-07	h2o_c + tag18111Z18111Z160_c -> 12dgr18111Z18111Z_c + h_c + hdca_c
TAGAH18111Z18111Z180	Lipid metabolism	(maker_Scaffold_256-augustus-gene-0.43) or (maker_Scaffold_327-snap-gene-0.105)	-1	0.49399	-8.27836	65535	-1.69637	7.93404e-17	h2o_c + tag18111Z18111Z180_c -> 12dgr18111Z18111Z_c + h_c + ocdca_c
TAGAH18111Z18111Z18111Z	Lipid metabolism	(maker_Scaffold_256-augustus-gene-0.43) or (maker_Scaffold_327-snap-gene-0.105)	1	1.15809	3.08887	0.804172	65535	0.00101011	h2o_c + tag18111Z18111Z18111Z_c -> 12dgr18111Z18111Z_c + h_c + ocdcea_c
TAGAH18111Z18111Z1819Z	Lipid metabolism	(maker_Scaffold_256-augustus-gene-0.43) or (maker_Scaffold_327-snap-gene-0.105)	0	0.964642	-0.903924	65535	0.501127	0.18304	h2o_c + tag18111Z18111Z1819Z_c -> 12dgr18111Z18111Z_c + h_c + ocdce9a_c
TAGAH18111Z18111Z1835Z9Z12Z	Lipid metabolism	(maker_Scaffold_256-augustus-gene-0.43) or (maker_Scaffold_327-snap-gene-0.105)	0	0.921124	-0.90035	65535	0.150254	0.183989	h2o_c + tag18111Z18111Z1835Z9Z12Z_c -> 12dgr18111Z18111Z_c + h_c + pa_c
TAGAH18111Z18111Z1845Z9Z12Z15Z	Lipid metabolism	(maker_Scaffold_256-augustus-gene-0.43) or (maker_Scaffold_327-snap-gene-0.105)	0	0.882873	-1.48011	65535	0.0550218	0.0694533	h2o_c + tag18111Z18111Z1845Z9Z12Z15Z_c -> 12dgr18111Z18111Z_c + ca_c
TAGAH18111Z1819Z160	Lipid metabolism	(maker_Scaffold_256-augustus-gene-0.43) or (maker_Scaffold_327-snap-gene-0.105)	1	1.64592	9.75663	3.70116	65535	1.36441e-22	h2o_c + tag18111Z1819Z160_c -> 12dgr18111Z1819Z_c + h_c + hdca_c
TAGAH18111Z1819Z180	Lipid metabolism	(maker_Scaffold_256-augustus-gene-0.43) or (maker_Scaffold_327-snap-gene-0.105)	-1	0.57499	-5.75669	65535	-1.12587	4.54482e-09	h2o_c + tag18111Z1819Z180_c -> 12dgr18111Z1819Z_c + h_c + ocdca_c
TAGAH18111Z1819Z18111Z	Lipid metabolism	(maker_Scaffold_256-augustus-gene-0.43) or (maker_Scaffold_327-snap-gene-0.105)	0	1.00985	0.201257	-0.732052	65535	0.420253	h2o_c + tag18111Z1819Z18111Z_c -> 12dgr18111Z1819Z_c + h_c + ocdcea_c
TAGAH18111Z1819Z1819Z	Lipid metabolism	(maker_Scaffold_256-augustus-gene-0.43) or (maker_Scaffold_327-snap-gene-0.105)	-1	0.635834	-10.3225	65535	-5.02582	4.93064e-25	h2o_c + tag18111Z1819Z1819Z_c -> 12dgr18111Z1819Z_c + h_c + ocdce9a_c
TAGAH18111Z1819Z1835Z9Z12Z	Lipid metabolism	(maker_Scaffold_256-augustus-gene-0.43) or (maker_Scaffold_327-snap-gene-0.105)	0	0.874677	-1.37275	65535	0.0572245	0.0849455	h2o_c + tag18111Z1819Z1835Z9Z12Z_c -> 12dgr18111Z1819Z_c + h_c + pa_c
TAGAH18111Z1819Z1845Z9Z12Z15Z	Lipid metabolism	(maker_Scaffold_256-augustus-gene-0.43) or (maker_Scaffold_327-snap-gene-0.105)	-1	0.352343	-10.7282	65535	-2.09208	7.2909e-27	h2o_c + tag18111Z1819Z1845Z9Z12Z15Z_c -> 12dgr18111Z1819Z_c + ca_c
TAGAH1819Z18111Z160	Lipid metabolism	(maker_Scaffold_256-augustus-gene-0.43) or (maker_Scaffold_327-snap-gene-0.105)	-1	0.836651	-3.4073	65535	-0.926112	0.000330636	h2o_c + tag1819Z18111Z160_c -> 12dgr1819Z18111Z_c + h_c + hdca_c
TAGAH1819Z18111Z180	Lipid metabolism	(maker_Scaffold_256-augustus-gene-0.43) or (maker_Scaffold_327-snap-gene-0.105)	1	1.55322	4.99759	0.717272	65535	3.00165e-07	h2o_c + tag1819Z18111Z180_c -> 12dgr1819Z18111Z_c + h_c + ocdca_c
TAGAH1819Z18111Z18111Z	Lipid metabolism	(maker_Scaffold_256-augustus-gene-0.43) or (maker_Scaffold_327-snap-gene-0.105)	1	1.52934	8.74111	3.84417	65535	1.55264e-18	h2o_c + tag1819Z18111Z18111Z_c -> 12dgr1819Z18111Z_c + h_c + ocdcea_c
TAGAH1819Z18111Z1819Z	Lipid metabolism	(maker_Scaffold_256-augustus-gene-0.43) or (maker_Scaffold_327-snap-gene-0.105)	0	0.969222	-0.717589	65535	0.553588	0.236522	h2o_c + tag1819Z18111Z1819Z_c -> 12dgr1819Z18111Z_c + h_c + ocdce9a_c
TAGAH1819Z18111Z1835Z9Z12Z	Lipid metabolism	(maker_Scaffold_256-augustus-gene-0.43) or (maker_Scaffold_327-snap-gene-0.105)	0	0.883425	-1.09063	65535	0.159015	0.137745	h2o_c + tag1819Z18111Z1835Z9Z12Z_c -> 12dgr1819Z18111Z_c + h_c + pa_c
TAGAH1819Z18111Z1845Z9Z12Z15Z	Lipid metabolism	(maker_Scaffold_256-augustus-gene-0.43) or (maker_Scaffold_327-snap-gene-0.105)	-1	0.706778	-3.85362	65535	-0.473286	5.89205e-05	h2o_c + tag1819Z18111Z1845Z9Z12Z15Z_c -> 12dgr1819Z18111Z_c + ca_c
TAGAH1819Z1819Z160	Lipid metabolism	(maker_Scaffold_256-augustus-gene-0.43) or (maker_Scaffold_327-snap-gene-0.105)	-1	0.493366	-12.5714	65535	-5.24981	5.233e-36	h2o_c + tag1819Z1819Z160_c -> 12dgr1819Z1819Z_c + h_c + hdca_c
TAGAH1819Z1819Z180	Lipid metabolism	(maker_Scaffold_256-augustus-gene-0.43) or (maker_Scaffold_327-snap-gene-0.105)	-1	0.755247	-3.09628	65535	-0.482271	0.000985264	h2o_c + tag1819Z1819Z180_c -> 12dgr1819Z1819Z_c + h_c + ocdca_c
TAGAH1819Z1819Z18111Z	Lipid metabolism	(maker_Scaffold_256-augustus-gene-0.43) or (maker_Scaffold_327-snap-gene-0.105)	1	1.13537	2.7932	0.837779	65535	0.00261942	h2o_c + tag1819Z1819Z18111Z_c -> 12dgr1819Z1819Z_c + h_c + ocdcea_c
TAGAH1819Z1819Z1819Z	Lipid metabolism	(maker_Scaffold_256-augustus-gene-0.43) or (maker_Scaffold_327-snap-gene-0.105)	0	0.946804	-1.2868	65535	0.196107	0.0991113	h2o_c + tag1819Z1819Z1819Z_c -> 12dgr1819Z1819Z_c + h_c + ocdce9a_c
TAGAH1819Z1819Z1835Z9Z12Z	Lipid metabolism	(maker_Scaffold_256-augustus-gene-0.43) or (maker_Scaffold_327-snap-gene-0.105)	-1	0.791849	-2.79754	65535	-0.268093	0.00258451	h2o_c + tag1819Z1819Z1835Z9Z12Z_c -> 12dgr1819Z1819Z_c + h_c + pa_c
TAGAH1819Z1819Z1845Z9Z12Z15Z	Lipid metabolism	(maker_Scaffold_256-augustus-gene-0.43) or (maker_Scaffold_327-snap-gene-0.105)	1	1.36885	3.39682	0.317445	65535	0.000343527	h2o_c + tag1819Z1819Z1845Z9Z12Z15Z_c -> 12dgr1819Z1819Z_c + ca_c
TM16018111Z	Lipid metabolism	(augustus_masked_Scaffold_79-abinit-gene-0.2)	-1	0.0929183	-293.889	65535	-7.03976e-13	0	3 amet_c + dghs16018111Z_c -> 3 ahcys_c + dgts16018111Z_c + 3 h_c
TM1601819Z	Lipid metabolism	(augustus_masked_Scaffold_79-abinit-gene-0.2)	-1	0.274025	-221.097	65535	-8.61434e-13	0	3 amet_c + dghs1601819Z_c -> 3 ahcys_c + dgts1601819Z_c + 3 h_c
TM18111Z18111Z	Lipid metabolism	(augustus_masked_Scaffold_79-abinit-gene-0.2)	-1	0.841625	-12.9173	65535	-2.27082e-14	7.13843e-38	3 amet_c + dghs18111Z18111Z_c -> 3 ahcys_c + dgts18111Z18111Z_c + 3 h_c
TM18111Z1819Z	Lipid metabolism	(augustus_masked_Scaffold_79-abinit-gene-0.2)	-1	0.464835	-57.1049	65535	-1.66459e-13	0	3 amet_c + dghs18111Z1819Z_c -> 3 ahcys_c + dgts18111Z1819Z_c + 3 h_c
TM1819Z18111Z	Lipid metabolism	(augustus_masked_Scaffold_79-abinit-gene-0.2)	-1	0.821835	-1190.8	65535	-1.09341e-06	0	3 amet_c + dghs1819Z18111Z_c -> 3 ahcys_c + dgts1819Z18111Z_c + 3 h_c
TM1819Z1819Z	Lipid metabolism	(augustus_masked_Scaffold_79-abinit-gene-0.2)	-1	0.821835	-1190.8	65535	-1.29655e-05	0	3 amet_c + dghs1819Z1819Z_c -> 3 ahcys_c + dgts1819Z1819Z_c + 3 h_c
UDPSQS	Lipid metabolism	(maker_Scaffold_68-augustus-gene-0.81)	-1	0.848956	-999.743	65535	-0.000716129	0	hso3_h + udpg_h -> h2o_h + udpsq_h
1AGPEAT1801819Z	Lipid metabolism	(maker_Scaffold_459-augustus-gene-0.176) or (augustus_masked_Scaffold_214-abinit-gene-0.24) or (genemark_Scaffold_1181-abinit-gene-0.5)	1	1.96549	7.30977	0.943872	65535	1.54999e-13	1agpe180_c + ocdce9coa_c -> coa_c + pe1801819Z_c
1AGPEAT1801829Z12Z	Lipid metabolism	(maker_Scaffold_459-augustus-gene-0.176) or (augustus_masked_Scaffold_214-abinit-gene-0.24) or (genemark_Scaffold_1181-abinit-gene-0.5)	-1	0.869109	-1.85577	65535	-0.0542232	0.0317728	1agpe180_c + lnlccoa_c -> coa_c + pe1801829Z12Z_c
1AGPEAT1801835Z9Z12Z	Lipid metabolism	(maker_Scaffold_459-augustus-gene-0.176) or (augustus_masked_Scaffold_214-abinit-gene-0.24) or (genemark_Scaffold_1181-abinit-gene-0.5)	0	1.05129	0.690894	-0.0945427	65535	0.244832	1agpe180_c + pacoa_c -> coa_c + pe1801835Z9Z12Z_c
1AGPEAT1801845Z9Z12Z15Z	Lipid metabolism	(maker_Scaffold_459-augustus-gene-0.176) or (augustus_masked_Scaffold_214-abinit-gene-0.24) or (genemark_Scaffold_1181-abinit-gene-0.5)	-1	0.383841	-9.16069	65535	-1.87095	3.68309e-20	1agpe180_c + cacoa_c -> coa_c + pe1801845Z9Z12Z15Z_c
1AGPEAT18111Z1819Z	Lipid metabolism	(maker_Scaffold_459-augustus-gene-0.176) or (augustus_masked_Scaffold_214-abinit-gene-0.24) or (genemark_Scaffold_1181-abinit-gene-0.5)	1	1.30208	2.37961	0.132624	65535	0.00868425	1agpe18111Z_c + ocdce9coa_c -> coa_c + pe18111Z1819Z_c
1AGPEAT18111Z1829Z12Z	Lipid metabolism	(maker_Scaffold_459-augustus-gene-0.176) or (augustus_masked_Scaffold_214-abinit-gene-0.24) or (genemark_Scaffold_1181-abinit-gene-0.5)	1	2.31867	9.16717	1.60718	65535	3.47176e-20	1agpe18111Z_c + lnlccoa_c -> coa_c + pe18111Z1829Z12Z_c
1AGPEAT18111Z1835Z9Z12Z	Lipid metabolism	(maker_Scaffold_459-augustus-gene-0.176) or (augustus_masked_Scaffold_214-abinit-gene-0.24) or (genemark_Scaffold_1181-abinit-gene-0.5)	-1	0.711851	-3.53745	65535	-0.668615	0.000203839	1agpe18111Z_c + pacoa_c -> coa_c + pe18111Z1835Z9Z12Z_c
1AGPEAT18111Z1845Z9Z12Z15Z	Lipid metabolism	(maker_Scaffold_459-augustus-gene-0.176) or (augustus_masked_Scaffold_214-abinit-gene-0.24) or (genemark_Scaffold_1181-abinit-gene-0.5)	-1	0.550056	-5.04599	65535	-0.788115	2.3358e-07	1agpe18111Z_c + cacoa_c -> coa_c + pe18111Z1845Z9Z12Z15Z_c
1AGPEAT1819Z1819Z	Lipid metabolism	(maker_Scaffold_459-augustus-gene-0.176) or (augustus_masked_Scaffold_214-abinit-gene-0.24) or (genemark_Scaffold_1181-abinit-gene-0.5)	1	1.37299	3.89001	0.522432	65535	5.07714e-05	1agpe1819Z_c + ocdce9coa_c -> coa_c + pe1819Z1819Z_c
1AGPEAT1819Z1829Z12Z	Lipid metabolism	(maker_Scaffold_459-augustus-gene-0.176) or (augustus_masked_Scaffold_214-abinit-gene-0.24) or (genemark_Scaffold_1181-abinit-gene-0.5)	-1	0.749266	-3.70285	65535	-0.713248	0.000107744	1agpe1819Z_c + lnlccoa_c -> coa_c + pe1819Z1829Z12Z_c
1AGPEAT1819Z1835Z9Z12Z	Lipid metabolism	(maker_Scaffold_459-augustus-gene-0.176) or (augustus_masked_Scaffold_214-abinit-gene-0.24) or (genemark_Scaffold_1181-abinit-gene-0.5)	0	0.987969	-0.118931	65535	0.524514	0.452667	1agpe1819Z_c + pacoa_c -> coa_c + pe1819Z1835Z9Z12Z_c
1AGPEAT1819Z1845Z9Z12Z15Z	Lipid metabolism	(maker_Scaffold_459-augustus-gene-0.176) or (augustus_masked_Scaffold_214-abinit-gene-0.24) or (genemark_Scaffold_1181-abinit-gene-0.5)	1	1.68213	6.2644	1.02284	65535	2.0281e-10	1agpe1819Z_c + cacoa_c -> coa_c + pe1819Z1845Z9Z12Z15Z_c
1AGPEAT1829Z12Z1835Z9Z12Z	Lipid metabolism	(maker_Scaffold_459-augustus-gene-0.176) or (augustus_masked_Scaffold_214-abinit-gene-0.24) or (genemark_Scaffold_1181-abinit-gene-0.5)	1	1.5727	5.56581	0.902393	65535	1.37273e-08	1agpe1829Z12Z_c + pacoa_c -> coa_c + pe1829Z12Z1835Z9Z12Z_c
CDIPT18111Z160	Lipid metabolism	(maker_Scaffold_106-snap-gene-0.70)	-1	0.821835	-1190.8	65535	-5.10919e-06	0	cdp12dgr18111Z160_c + inost_c -> cmp_c + 2 h_c + pail18111Z160_c
CDIPT1819Z160	Lipid metabolism	(maker_Scaffold_106-snap-gene-0.70)	-1	0.821836	-1190.8	65535	-6.87774e-07	0	cdp12dgr1819Z160_c + inost_c -> cmp_c + 2 h_c + pail1819Z160_c
CDPDAGS18111Z160	Lipid metabolism	(maker_Scaffold_500-augustus-gene-0.34)	-1	0.821836	-1190.8	65535	-5.10918e-06	0	ctp_c + 3 h_c + pa18111Z160_c -> cdp12dgr18111Z160_c + ppi_c
CDPDAGS18111Z160h	Lipid metabolism	(maker_Scaffold_500-augustus-gene-0.34)	1	6.42658	6328.55	0.000658114	65535	0	ctp_h + 2 h_h + pa18111Z160_h -> cdp12dgr18111Z160_h + ppi_h
CDPDAGS1819Z160	Lipid metabolism	(maker_Scaffold_500-augustus-gene-0.34)	-1	0.821836	-1190.8	65535	-6.87775e-07	0	ctp_c + 3 h_c + pa1819Z160_c -> cdp12dgr1819Z160_c + ppi_c
CDPDAGS1819Z160h	Lipid metabolism	(maker_Scaffold_500-augustus-gene-0.34)	1	3.20658	5305.55	0.0011933	65535	0	ctp_h + 2 h_h + pa1819Z160_h -> cdp12dgr1819Z160_h + ppi_h
ETHAK	Lipid metabolism		0	1.00209	0.0514754	-0.103786	65535	0.479474	atp_c + etha_c -> adp_c + ethamp_c + h_c
ETHAPT1801819Z	Lipid metabolism	(maker_Scaffold_625-augustus-gene-0.79)	1	1.13415	1.8504	0.00587729	65535	0.0321574	12dgr1801819Z_c + cdpea_c -> cmp_c + h_c + pe1801819Z_c
ETHAPT18111Z1819Z	Lipid metabolism	(maker_Scaffold_625-augustus-gene-0.79)	-1	0.863708	-2.0087	65535	-0.00941582	0.0223116	12dgr18111Z1819Z_c + cdpea_c -> cmp_c + h_c + pe18111Z1819Z_c
ETHAPT1819Z1819Z	Lipid metabolism	(maker_Scaffold_625-augustus-gene-0.79)	0	1.0029	0.0451368	-0.0847464	65535	0.482	12dgr1819Z1819Z_c + cdpea_c -> cmp_c + h_c + pe1819Z1819Z_c
G3PD1	Lipid metabolism	(maker_Scaffold_196-augustus-gene-0.109) or (genemark_Scaffold_141-abinit-gene-0.31) or (maker_Scaffold_1263-snap-gene-0.25)	-1	0.120704	-248.869	65535	-680.434	0	dhap_h + h_h + nadh_h <=> glyc3p_h + nad_h
G3PD2	Lipid metabolism	(genemark_Scaffold_141-abinit-gene-0.31) or (maker_Scaffold_1263-snap-gene-0.25)	-1	0.125953	-264.635	65535	-698.159	0	dhap_h + h_h + nadph_h <=> glyc3p_h + nadp_h
G3PO	Lipid metabolism	(maker_Scaffold_3-augustus-gene-0.196)	-1	0.765915	-8.90185	65535	-4.79743	3.77654e-19	dhap_h + h2o2_h <=> glyc3p_h + o2_h
GPDDA2	Lipid metabolism	(augustus_masked_Scaffold_704-abinit-gene-0.6)	0	0.91094	-1.32566	65535	0.0120807	0.0925072	g3pe_c + h2o_c -> etha_c + glyc3p_c + h_c
LPLPS1AGPE180	Lipid metabolism	(genemark_Scaffold_64-abinit-gene-0.49)	1	1.23839	2.12001	0.00687764	65535	0.0170272	1agpe180_c + h2o_c -> g3pe_c + h_c + ocdca_c
LPLPS1AGPE18111Z	Lipid metabolism	(genemark_Scaffold_64-abinit-gene-0.49)	-1	0.639013	-2.59469	65535	-0.015685	0.0047477	1agpe18111Z_c + h2o_c -> g3pe_c + h_c + ocdcea_c
LPLPS1AGPE1819Z	Lipid metabolism	(genemark_Scaffold_64-abinit-gene-0.49)	0	0.879522	-1.24426	65535	0.0122383	0.106731	1agpe1819Z_c + h2o_c -> g3pe_c + h_c + ocdce9a_c
LPLPS1AGPE1829Z12Z	Lipid metabolism	(genemark_Scaffold_64-abinit-gene-0.49)	1	5.46733	13.556	1.29806e-05	65535	1.93125e-41	1agpe1829Z12Z_c + h2o_c -> g3pe_c + h_c + lnlc_c
PETHCT	Lipid metabolism	(maker_Scaffold_77-snap-gene-0.238)	0	1.00209	0.0514754	-0.103786	65535	0.479474	ctp_c + ethamp_c + h_c -> cdpea_c + ppi_c
PGD3TDS18111Z1613E	Lipid metabolism		1	38.3703	6981.13	0.000262893	65535	0	2 fdxrd_h + 2 h_h + o2_h + pg18111Z160_h -> 2 fdxox_h + 2 h2o_h + pg18111Z1613E_h
PGD3TDS1819Z1613E	Lipid metabolism		1	38.3703	6981.13	0.000262893	65535	0	2 fdxrd_h + 2 h_h + o2_h + pg1819Z160_h -> 2 fdxox_h + 2 h2o_h + pg1819Z1613E_h
PGD3TDS1829Z12Z1613E	Lipid metabolism		1	2.28634	4334.82	6.95843e-05	65535	0	2 fdxrd_h + 4 h_h + o2_h + pg1829Z12Z160_h -> 2 fdxox_h + 2 h2o_h + pg1829Z12Z1613E_h
PGD3TDS1839Z12Z15Z1613E	Lipid metabolism		1	2.06505	3951.07	6.18949e-05	65535	0	2 fdxrd_h + 6 h_h + o2_h + pg1839Z12Z15Z160_h -> 2 fdxox_h + 2 h2o_h + pg1839Z12Z15Z1613E_h
PGPP18111Z160	Lipid metabolism	(maker_Scaffold_690-snap-gene-0.50)	1	15.7298	423.22	1.41951e-12	65535	0	h2o_c + pgp18111Z160_c -> 2 h_c + pg18111Z160_c + pi_c
PGPP18111Z160h	Lipid metabolism	(maker_Scaffold_690-snap-gene-0.50)	1	6.42658	6328.55	0.000658114	65535	0	h2o_h + pgp18111Z160_h -> 2 h_h + pg18111Z160_h + pi_h
PGPP1819Z160	Lipid metabolism	(maker_Scaffold_690-snap-gene-0.50)	1	1.19315	33.6976	1.05194e-13	65535	8.2599e-225	h2o_c + pgp1819Z160_c -> 2 h_c + pg1819Z160_c + pi_c
PGPP1819Z160h	Lipid metabolism	(maker_Scaffold_690-snap-gene-0.50)	1	3.20658	5305.55	0.0011933	65535	0	h2o_h + pgp1819Z160_h -> 2 h_h + pg1819Z160_h + pi_h
PGPS18111Z160	Lipid metabolism	(genemark_Scaffold_601-abinit-gene-0.4)	1	2.77997	269.685	1.16978e-12	65535	0	cdp12dgr18111Z160_c + glyc3p_c -> cmp_c + pgp18111Z160_c
PGPS18111Z160h	Lipid metabolism	(genemark_Scaffold_1323-abinit-gene-0.13)	1	6.42658	6328.55	0.000658114	65535	0	cdp12dgr18111Z160_h + glyc3p_h -> cmp_h + pgp18111Z160_h
PGPS1819Z160	Lipid metabolism	(genemark_Scaffold_601-abinit-gene-0.4)	-1	0.769232	-51.0723	65535	-1.7377e-13	0	cdp12dgr1819Z160_c + glyc3p_c -> cmp_c + pgp1819Z160_c
PGPS1819Z160h	Lipid metabolism	(genemark_Scaffold_1323-abinit-gene-0.13)	1	3.20658	5305.55	0.0011933	65535	0	cdp12dgr1819Z160_h + glyc3p_h -> cmp_h + pgp1819Z160_h
PGW3DS1839Z12Z15Z160	Lipid metabolism	(maker_Scaffold_1346-augustus-gene-0.80)	1	2.25501	4285.54	0.000260857	65535	0	2 fdxrd_h + 2 h_h + o2_h + pg1829Z12Z160_h -> 2 fdxox_h + 2 h2o_h + pg1839Z12Z15Z160_h
PGW6DS1829Z12Z160	Lipid metabolism	(maker_Scaffold_1346-augustus-gene-0.80)	1	2.27578	4318.38	0.000535177	65535	0	2 fdxrd_h + 2 h_h + o2_h + pg1819Z160_h -> 2 fdxox_h + 2 h2o_h + pg1829Z12Z160_h
PLPSA21801819Z	Lipid metabolism	(maker_Scaffold_256-augustus-gene-0.43) or (maker_Scaffold_327-snap-gene-0.105)	1	1.89735	7.45822	0.972249	65535	5.14123e-14	h2o_c + pe1801819Z_c -> 1agpe180_c + h_c + ocdce9a_c
PLPSA21801829Z12Z	Lipid metabolism	(maker_Scaffold_256-augustus-gene-0.43) or (maker_Scaffold_327-snap-gene-0.105)	-1	0.868632	-1.86239	65535	-0.0559288	0.0313033	h2o_c + pe1801829Z12Z_c -> 1agpe180_c + h_c + lnlc_c
PLPSA21801835Z9Z12Z	Lipid metabolism	(maker_Scaffold_256-augustus-gene-0.43) or (maker_Scaffold_327-snap-gene-0.105)	0	1.05299	0.713903	-0.0922631	65535	0.23766	h2o_c + pe1801835Z9Z12Z_c -> 1agpe180_c + h_c + pa_c
PLPSA21801845Z9Z12Z15Z	Lipid metabolism	(maker_Scaffold_256-augustus-gene-0.43) or (maker_Scaffold_327-snap-gene-0.105)	-1	0.384106	-9.15777	65535	-1.87023	3.78213e-20	h2o_c + pe1801845Z9Z12Z15Z_c -> 1agpe180_c + ca_c
PLPSA218111Z1819Z	Lipid metabolism	(maker_Scaffold_256-augustus-gene-0.43) or (maker_Scaffold_327-snap-gene-0.105)	1	1.25084	2.13047	0.0880589	65535	0.0165909	h2o_c + pe18111Z1819Z_c -> 1agpe18111Z_c + h_c + ocdce9a_c
PLPSA218111Z1829Z12Z	Lipid metabolism	(maker_Scaffold_256-augustus-gene-0.43) or (maker_Scaffold_327-snap-gene-0.105)	1	2.31876	9.16743	1.60724	65535	3.46334e-20	h2o_c + pe18111Z1829Z12Z_c -> 1agpe18111Z_c + h_c + lnlc_c
PLPSA218111Z1835Z9Z12Z	Lipid metabolism	(maker_Scaffold_256-augustus-gene-0.43) or (maker_Scaffold_327-snap-gene-0.105)	-1	0.711888	-3.53705	65535	-0.668473	0.00020415	h2o_c + pe18111Z1835Z9Z12Z_c -> 1agpe18111Z_c + h_c + pa_c
PLPSA218111Z1845Z9Z12Z15Z	Lipid metabolism	(maker_Scaffold_256-augustus-gene-0.43) or (maker_Scaffold_327-snap-gene-0.105)	-1	0.550092	-5.0457	65535	-0.788047	2.3394e-07	h2o_c + pe18111Z1845Z9Z12Z15Z_c -> 1agpe18111Z_c + ca_c
PLPSA21819Z1819Z	Lipid metabolism	(maker_Scaffold_256-augustus-gene-0.43) or (maker_Scaffold_327-snap-gene-0.105)	1	1.31604	3.68838	0.479952	65535	0.00011404	h2o_c + pe1819Z1819Z_c -> 1agpe1819Z_c + h_c + ocdce9a_c
PLPSA21819Z1829Z12Z	Lipid metabolism	(maker_Scaffold_256-augustus-gene-0.43) or (maker_Scaffold_327-snap-gene-0.105)	-1	0.7496	-3.69814	65535	-0.711615	0.000109756	h2o_c + pe1819Z1829Z12Z_c -> 1agpe1819Z_c + h_c + lnlc_c
PLPSA21819Z1835Z9Z12Z	Lipid metabolism	(maker_Scaffold_256-augustus-gene-0.43) or (maker_Scaffold_327-snap-gene-0.105)	0	0.987735	-0.121262	65535	0.523714	0.451744	h2o_c + pe1819Z1835Z9Z12Z_c -> 1agpe1819Z_c + h_c + pa_c
PLPSA21819Z1845Z9Z12Z15Z	Lipid metabolism	(maker_Scaffold_256-augustus-gene-0.43) or (maker_Scaffold_327-snap-gene-0.105)	1	1.68215	6.2648	1.02293	65535	2.02305e-10	h2o_c + pe1819Z1845Z9Z12Z15Z_c -> 1agpe1819Z_c + ca_c
PLPSA21829Z12Z1835Z9Z12Z	Lipid metabolism	(maker_Scaffold_256-augustus-gene-0.43) or (maker_Scaffold_327-snap-gene-0.105)	1	1.57271	5.56588	0.902408	65535	1.37223e-08	h2o_c + pe1829Z12Z1835Z9Z12Z_c -> 1agpe1829Z12Z_c + h_c + pa_c
PLPSD1801819Z	Lipid metabolism	(genemark_Scaffold_203-abinit-gene-0.32)	0	1.08107	0.874435	-0.0190074	65535	0.190962	h2o_c + pe1801819Z_c -> etha_c + h_c + pa1801819Z_c
PLPSD1801829Z12Z	Lipid metabolism	(genemark_Scaffold_203-abinit-gene-0.32)	1	1.29392	13.9426	1.39433e-14	65535	1.12309e-43	h2o_c + pe1801829Z12Z_c -> etha_c + h_c + pa1801829Z12Z_c
PLPSD1801835Z9Z12Z	Lipid metabolism	(genemark_Scaffold_203-abinit-gene-0.32)	1	10.5314	387.453	7.81696e-13	65535	0	h2o_c + pe1801835Z9Z12Z_c -> etha_c + h_c + pa1801835Z9Z12Z_c
PLPSD1801845Z9Z12Z15Z	Lipid metabolism	(genemark_Scaffold_203-abinit-gene-0.32)	-1	0.356499	-61.3006	65535	-1.01744e-13	0	h2o_c + pe1801845Z9Z12Z15Z_c -> etha_c + h_c + pa1801845Z9Z12Z15Z_c
PLPSD18111Z1819Z	Lipid metabolism	(genemark_Scaffold_203-abinit-gene-0.32)	0	0.96229	-0.493572	65535	0.0231247	0.310815	h2o_c + pe18111Z1819Z_c -> etha_c + h_c + pa18111Z1819Z_c
PLPSD18111Z1829Z12Z	Lipid metabolism	(genemark_Scaffold_203-abinit-gene-0.32)	-1	0.443871	-176.229	65535	-3.96914e-13	0	h2o_c + pe18111Z1829Z12Z_c -> etha_c + h_c + pa18111Z1829Z12Z_c
PLPSD18111Z1835Z9Z12Z	Lipid metabolism	(genemark_Scaffold_203-abinit-gene-0.32)	-1	0.844152	-56.1215	65535	-1.17373e-13	0	h2o_c + pe18111Z1835Z9Z12Z_c -> etha_c + h_c + pa18111Z1835Z9Z12Z_c
PLPSD18111Z1845Z9Z12Z15Z	Lipid metabolism	(genemark_Scaffold_203-abinit-gene-0.32)	1	1.08645	14.0696	2.25885e-14	65535	2.00899e-44	h2o_c + pe18111Z1845Z9Z12Z15Z_c -> etha_c + h_c + pa18111Z1845Z9Z12Z15Z_c
PLPSD1819Z1819Z	Lipid metabolism	(genemark_Scaffold_203-abinit-gene-0.32)	0	1.07747	0.913068	-0.0315491	65535	0.180625	h2o_c + pe1819Z1819Z_c -> etha_c + h_c + pa1819Z1819Z_c
PLPSD1819Z1829Z12Z	Lipid metabolism	(genemark_Scaffold_203-abinit-gene-0.32)	-1	0.894729	-17.4009	65535	-2.46052e-14	3.43382e-66	h2o_c + pe1819Z1829Z12Z_c -> etha_c + h_c + pa1819Z1829Z12Z_c
PLPSD1819Z1835Z9Z12Z	Lipid metabolism	(genemark_Scaffold_203-abinit-gene-0.32)	-1	0.939246	-7.84681	65535	-1.09551e-14	2.59097e-15	h2o_c + pe1819Z1835Z9Z12Z_c -> etha_c + h_c + pa1819Z1835Z9Z12Z_c
PLPSD1819Z1845Z9Z12Z15Z	Lipid metabolism	(genemark_Scaffold_203-abinit-gene-0.32)	1	1.52962	78.7573	1.42951e-13	65535	0	h2o_c + pe1819Z1845Z9Z12Z15Z_c -> etha_c + h_c + pa1819Z1845Z9Z12Z15Z_c
PLPSD1829Z12Z1835Z9Z12Z	Lipid metabolism	(genemark_Scaffold_203-abinit-gene-0.32)	1	2.26936	160.3	3.23196e-13	65535	0	h2o_c + pe1829Z12Z1835Z9Z12Z_c -> etha_c + h_c + pa1829Z12Z1835Z9Z12Z_c
SERDC	Lipid metabolism	(maker_Scaffold_859-augustus-gene-0.55)	1	4.09598	5778.49	0.00247386	65535	0	h_c + ser__L_c -> co2_c + etha_c
AMO	Amino acid metabolism	(maker_Scaffold_732-augustus-gene-0.46) or (maker_Scaffold_228-augustus-gene-0.53)	-1	0.28421	-125.113	65535	-2.58535e-13	0	aact_x + h_x + h2o_x + o2_x -> h2o2_x + mthgxl_x + nh4_x
AOBUTDxs	Amino acid metabolism		-1	0.698618	-37.9748	65535	-1.17817e-13	8.73021e-278	2aobut_x + h_x -> aact_x + co2_x
DHLDH	Amino acid metabolism	(maker_Scaffold_1889-snap-gene-0.22)	-1	0.898508	-8.21991	65535	-12.6615	1.28541e-16	dhlpro_m + nad_m -> h_m + lpro_m + nadh_m
GCLDH	Amino acid metabolism	(augustus_masked_Scaffold_47-abinit-gene-0.6 and maker_Scaffold_364-augustus-gene-0.28)	-1	0.724264	-7.67998	65535	-0.000806975	9.51011e-15	2 fdxox_m + glyclt_m -> 2 fdxrd_m + glx_m + 2 h_m
GHMT	Amino acid metabolism	(maker_Scaffold_414-augustus-gene-0.124) or (maker_Scaffold_91-augustus-gene-0.25)	1	2.41424	28.3886	0.0259469	65535	8.5172e-165	gly_m + h2o_m + mlthf_m <=> ser__L_m + thf_m
GLYATx	Amino acid metabolism	(maker_Scaffold_649-snap-gene-0.62)	1	1.3029	26.0883	9.09207e-14	65535	4.49731e-141	accoa_x + gly_x <=> 2aobut_x + coa_x + h_x
GLYCOR(nadp)	Amino acid metabolism	(maker_Scaffold_234-augustus-gene-0.197)	-1	0.909446	-2.17462	65535	-0.0678944	0.0148526	h_c + hpyr_c + nadph_c -> glyc__R_c + nadp_c
GLYDHD	Amino acid metabolism	(maker_Scaffold_509-augustus-gene-0.133 and maker_Scaffold_859-augustus-gene-0.57)	-1	0.898508	-8.21991	65535	-12.6615	1.28541e-16	gly_m + lpro_m -> alpro_m + co2_m
GLYPT	Amino acid metabolism	(augustus_masked_Scaffold_755-abinit-gene-0.7)	-1	0.207534	-159.372	65535	-4.68326e-13	0	atp_h + glyc__R_h -> 3pg_h + adp_h + h_h
GLYTA	Amino acid metabolism	(maker_Scaffold_234-augustus-gene-0.195)	-1	0.592197	-11.0928	65535	-0.0022264	1.44913e-28	glu__L_m + glx_m -> akg_m + gly_m
GLYTL	Amino acid metabolism	(genemark_Scaffold_1359-abinit-gene-0.9)	-1	0.454966	-88.4479	65535	-1.01388e-13	0	atp_c + gly_c + trnagly_c -> amp_c + glytrna_c + ppi_c
GLYTLm	Amino acid metabolism	(genemark_Scaffold_1359-abinit-gene-0.9)	1	5.17257	179.205	2.63888e-13	65535	0	atp_m + gly_m + trnagly_m -> amp_m + glytrna_m + h_m + ppi_m
HSK	Amino acid metabolism	(maker_Scaffold_188-snap-gene-0.55)	1	1.38407	15.0554	0.00888277	65535	1.96905e-50	atp_h + hom__L_h -> adp_h + h_h + phom_h
PGLYCPh	Amino acid metabolism	(maker_Scaffold_64-snap-gene-0.303)	-1	0.514704	-12.5471	65535	-0.00135321	7.04875e-36	2pglyc_h + h2o_h -> glyclt_h + pi_h
PGLYDH	Amino acid metabolism	(maker_Scaffold_469-augustus-gene-0.44)	1	1.24625	3.26137	0.159739	65535	0.000558092	3pg_h + nad_h -> 3php_h + h_h + nadh_h
PSAT	Amino acid metabolism	(maker_Scaffold_482-snap-gene-0.65)	1	1.24625	3.26137	0.159739	65535	0.000558092	3php_h + glu__L_h -> akg_h + pser__L_h
PSP	Amino acid metabolism	(maker_Scaffold_196-augustus-gene-0.109)	1	1.24625	3.26137	0.159739	65535	0.000558092	h2o_h + pser__L_h -> pi_h + ser__L_h
SERTL	Amino acid metabolism	(maker_Scaffold_792-snap-gene-0.34) or (maker_Scaffold_238-augustus-gene-0.41)	-1	0.788376	-40.5347	65535	-5.28773e-14	3.687e-311	atp_c + ser__L_c + trnaser_c -> amp_c + ppi_c + sertrna_c
SGAT	Amino acid metabolism	(maker_Scaffold_482-snap-gene-0.65)	1	6.1093	326.92	5.59004e-13	65535	0	glx_m + ser__L_m <=> gly_m + hpyr_m
SPTA	Amino acid metabolism	(maker_Scaffold_482-snap-gene-0.65)	-1	0.76933	-7.26242	65535	-0.91116	2.19422e-13	pyr_c + ser__L_c <=> ala__L_c + hpyr_c
THRA	Amino acid metabolism		1	5.53005	36.9649	0.0678944	65535	6.03421e-265	thr__L_h <=> acald_h + gly_h
THRAL	Amino acid metabolism	(maker_Scaffold_439-snap-gene-0.203)	-1	0.917478	-6.70448	65535	-9.61289	1.1224e-11	ser__L_h <=> nh4_h + pyr_h
THRS	Amino acid metabolism	(maker_Scaffold_2324-augustus-gene-0.18)	1	1.35179	12.5922	0.00673186	65535	4.05476e-36	h2o_h + phom_h -> pi_h + thr__L_h
THRTL	Amino acid metabolism	(maker_Scaffold_1295-snap-gene-0.7) or (maker_Scaffold_568-snap-gene-0.95)	-1	0.797684	-33.0426	65535	-4.01615e-14	4.86168e-217	atp_c + thr__L_c + trnathr_c -> amp_c + ppi_c + thrtrna_c
THRTLm	Amino acid metabolism	(maker_Scaffold_568-snap-gene-0.95)	-1	0.218999	-143.465	65535	-1.3005e-13	0	atp_m + thr__L_m + trnathr_m -> amp_m + h_m + ppi_m + thrtrna_m
ASADH	Amino acid metabolism		1	1.13757	6.8307	0.00343451	65535	4.72947e-12	4pasp_h + h_h + nadph_h -> aspsa_h + nadp_h + pi_h
ASPK	Amino acid metabolism	(maker_Scaffold_2192-snap-gene-0.25)	1	1.13757	6.8307	0.00343451	65535	4.72947e-12	asp__L_h + atp_h -> 4pasp_h + adp_h
HSDH	Amino acid metabolism	(maker_Scaffold_843-augustus-gene-0.114)	1	1.38407	15.0554	0.00888277	65535	1.96905e-50	aspsa_h + h_h + nadph_h -> hom__L_h + nadp_h
A1E	Glycolysis / Gluconeogenesis	(maker_Scaffold_1166-augustus-gene-0.33)	1	1.17492	31.8683	47.5657	65535	2.34472e-203	glc__A_c <=> glc__B_c
ENO	Glycolysis / Gluconeogenesis	(maker_Scaffold_127-snap-gene-0.84)	-1	0.851788	-15.8734	65535	-17.0445	1.07134e-55	2pg_c <=> h2o_c + pep_c
ENOm	Glycolysis / Gluconeogenesis	(maker_Scaffold_127-snap-gene-0.84)	-1	0.858929	-14.9503	65535	-15.5644	8.97208e-50	2pg_m <=> h2o_m + pep_m
FBAh	Glycolysis / Gluconeogenesis	(maker_Scaffold_1691-augustus-gene-0.8) or (maker_Scaffold_708-augustus-gene-0.104)	0			0	0		fdp__B_h -> dhap_h + g3p_h
G6PI	Glycolysis / Gluconeogenesis	(maker_Scaffold_1569-augustus-gene-0.34)	1	1.0488	10.1605	28.2176	65535	2.54383e-24	g6p__A_c <=> g6p__B_c
G6PIh	Glycolysis / Gluconeogenesis	(maker_Scaffold_1569-augustus-gene-0.34)	1	1.03544	7.39614	19.3061	65535	8.17708e-14	g6p__A_h <=> g6p__B_h
GAPDHh	Glycolysis / Gluconeogenesis	(genemark_Scaffold_1605-abinit-gene-0.9) or (maker_Scaffold_1250-snap-gene-0.71) or (maker_Scaffold_5-augustus-gene-0.183)	-1	0.83521	-11.3448	65535	-16.614	8.99735e-30	g3p_h + nad_h + pi_h <=> 13dpg_h + h_h + nadh_h
GAPDHi	Glycolysis / Gluconeogenesis	(genemark_Scaffold_1605-abinit-gene-0.9) or (maker_Scaffold_1250-snap-gene-0.71) or (maker_Scaffold_5-augustus-gene-0.183)	0	1.04379	1.21331	-0.0636724	65535	0.112535	13dpg_c + h_c + nadh_c -> g3p_c + nad_c + pi_c
GLUKA	Glycolysis / Gluconeogenesis	(maker_Scaffold_772-augustus-gene-0.100)	-1	0.879161	-1.88162	65535	-0.0382083	0.0299728	atp_c + glc__A_c -> adp_c + g6p__A_c + h_c
GLUKAh	Glycolysis / Gluconeogenesis	(maker_Scaffold_772-augustus-gene-0.100)	1	1.22778	40.4712	59.8246	65535	2.56359e-310	atp_h + glc__A_h -> adp_h + g6p__A_h + h_h
GLUKB	Glycolysis / Gluconeogenesis	(maker_Scaffold_772-augustus-gene-0.100)	-1	0.784541	-2.86806	65535	-0.120136	0.00207364	atp_c + glc__B_c -> adp_c + g6p__B_c + h_c
GLUKBh	Glycolysis / Gluconeogenesis	(maker_Scaffold_772-augustus-gene-0.100)	0	1.05926	1.20299	-5.75877e-08	65535	0.114518	atp_h + glc__B_h -> adp_h + g6p__B_h + h_h
PFKh	Glycolysis / Gluconeogenesis	(maker_Scaffold_143-augustus-gene-0.213)	1	1.26883	3.37556	0.225811	65535	0.000371139	atp_h + f6p__B_h -> adp_h + fdp__B_h + h_h
PGCM	Glycolysis / Gluconeogenesis	(maker_Scaffold_363-augustus-gene-0.154)	-1	0.931087	-12.6542	65535	-34.6827	1.89112e-36	g1p_c <=> g6p__A_c
PGIA	Glycolysis / Gluconeogenesis	(maker_Scaffold_1569-augustus-gene-0.34)	1	1.01568	3.84343	6.78298	65535	6.14172e-05	g6p__A_c <=> f6p__B_c
PGIAh	Glycolysis / Gluconeogenesis	(maker_Scaffold_1569-augustus-gene-0.34)	1	1.03116	7.06679	17.4266	65535	9.01809e-13	g6p__A_h <=> f6p__B_h
PGIB	Glycolysis / Gluconeogenesis	(maker_Scaffold_1569-augustus-gene-0.34)	1	1.03909	7.76026	20.3218	65535	5.10358e-15	g6p__B_c <=> f6p__B_c
PGIBh	Glycolysis / Gluconeogenesis	(maker_Scaffold_1569-augustus-gene-0.34)	1	1.02407	4.86235	10.6699	65535	5.97763e-07	g6p__B_h <=> f6p__B_h
PGM	Glycolysis / Gluconeogenesis	(maker_Scaffold_266-snap-gene-0.196) or (genemark_Scaffold_586-abinit-gene-0.19) or (maker_Scaffold_77-augustus-gene-0.213) or (maker_Scaffold_77-augustus-gene-0.226)	-1	0.819996	-5.17607	65535	-0.646766	1.17743e-07	3pg_c <=> 2pg_c
PGMTh	Glycolysis / Gluconeogenesis	(maker_Scaffold_1137-snap-gene-0.128)	1	1.67309	88.0771	282.842	65535	0	g1p_h <=> g6p__A_h
PDHam1hi	Glycolysis / Gluconeogenesis	(maker_Scaffold_176-augustus-gene-0.194 and genemark_Scaffold_484-abinit-gene-0.7)	1	6.45878	81.3296	0.150238	65535	0	h_h + pyr_h + thmpp_h -> 2ahethmpp_h + co2_h
PDHam1mi	Glycolysis / Gluconeogenesis	(maker_Scaffold_69-augustus-gene-0.78 and maker_Scaffold_921-snap-gene-0.29)	1	1.21141	4.40388	0.000754495	65535	5.42748e-06	h_m + pyr_m + thmpp_m -> 2ahethmpp_m + co2_m
PDHam2hi	Glycolysis / Gluconeogenesis	(maker_Scaffold_176-augustus-gene-0.194 and genemark_Scaffold_484-abinit-gene-0.7)	1	27.9405	117.575	0.0644555	65535	0	2ahethmpp_h + lpam_h -> adhlam_h + thmpp_h
PDHam2mi	Glycolysis / Gluconeogenesis	(maker_Scaffold_69-augustus-gene-0.78 and maker_Scaffold_921-snap-gene-0.29)	1	2.23939	11.3295	0.00252826	65535	1.06731e-29	2ahethmpp_m + lpam_m -> adhlam_m + thmpp_m
PDHe2hr	Glycolysis / Gluconeogenesis	(maker_Scaffold_224-snap-gene-0.66) or (augustus_masked_Scaffold_3180-abinit-gene-0.0) or (maker_Scaffold_635-augustus-gene-0.162)	1	27.9405	117.575	0.0644555	65535	0	adhlam_h + coa_h <=> accoa_h + dhlam_h
PDHe2r	Glycolysis / Gluconeogenesis	(maker_Scaffold_224-snap-gene-0.66) or (augustus_masked_Scaffold_3180-abinit-gene-0.0) or (maker_Scaffold_635-augustus-gene-0.162)	1	2.23939	11.3295	0.00252826	65535	1.06731e-29	adhlam_m + coa_m <=> accoa_m + dhlam_m
PDHe3hr		(maker_Scaffold_69-snap-gene-0.89)	1	27.9405	117.575	0.0644555	65535	0	dhlam_h + nad_h <=> h_h + lpam_h + nadh_h
PGKh	Glycolysis / Gluconeogenesis	(maker_Scaffold_101-augustus-gene-0.72)	-1	0.336026	-73.6304	65535	-17.4532	0	13dpg_h + adp_h <=> 3pg_h + atp_h
PGK	Glycolysis / Gluconeogenesis	(maker_Scaffold_65-augustus-gene-0.259)	0	1.04379	1.21331	-0.0636724	65535	0.112535	3pg_c + atp_c <=> 13dpg_c + adp_c
PGKm	Glycolysis / Gluconeogenesis	(maker_Scaffold_65-augustus-gene-0.259)	1	1.26378	50.5895	1.62305e-13	65535	0	13dpg_m + adp_m <=> 3pg_m + atp_m
PYK	Glycolysis / Gluconeogenesis	(maker_Scaffold_138-augustus-gene-0.87) or (maker_Scaffold_273-augustus-gene-0.92) or (genemark_Scaffold_480-abinit-gene-0.6) or (augustus_masked_Scaffold_395-abinit-gene-0.6)	-1	0.847612	-15.911	65535	-16.163	6.05686e-56	adp_c + h_c + pep_c -> atp_c + pyr_c
PYKm	Glycolysis / Gluconeogenesis		-1	0.653217	-5.44238	65535	-0.30975	2.7541e-08	adp_m + h_m + pep_m -> atp_m + pyr_m
TPIh	Glycolysis / Gluconeogenesis	(augustus_masked_Scaffold_203-abinit-gene-0.4)	-1	0.398092	-64.3325	65535	-8.70479	0	dhap_h <=> g3p_h
PDCh	Glycolysis / Gluconeogenesis	(maker_Scaffold_1070-snap-gene-0.70)	1	6.0428	46.4177	0.0876528	65535	0	2ahethmpp_h -> acald_h + thmpp_h
PDCm	Glycolysis / Gluconeogenesis	(maker_Scaffold_1070-snap-gene-0.70)	1	1.88544	6.214	0.000307883	65535	2.79209e-10	2ahethmpp_m -> acald_m + thmpp_m
PDHe3mr		(maker_Scaffold_1889-snap-gene-0.22)	1	1.57033	14.2156	0.00428086	65535	2.73113e-45	dhlam_m + nad_m <=> h_m + lpam_m + nadh_m
ATPCS	Carbohydrate metabolism	(genemark_Scaffold_129-abinit-gene-0.9 and maker_Scaffold_609-augustus-gene-0.69)	1	1.47087	4.47021	0.172817	65535	3.99365e-06	atp_c + cit_c + coa_c -> accoa_c + adp_c + oaa_c + pi_c
FKYNH	Carbohydrate metabolism	(maker_Scaffold_382-snap-gene-0.58)	1	2.18852	69.0785	1.06285e-13	65535	0	h2o_c + Lfmkynr_c -> for_c + h_c + Lkynr_c
FTHDF	Carbohydrate metabolism	(augustus_masked_Scaffold_1111-abinit-gene-0.3)	-1	0.495183	-5.35648	65535	-0.317038	4.433e-08	10fthf_c + h2o_c -> for_c + h_c + thf_c
FTHFL	Carbohydrate metabolism		-1	0.65433	-6.22468	65535	-0.49357	2.60974e-10	atp_c + for_c + thf_c -> 10fthf_c + adp_c + pi_c
GLYCK	Carbohydrate metabolism	(augustus_masked_Scaffold_755-abinit-gene-0.7)	-1	0.8078	-6.23649	65535	-0.745654	2.42165e-10	atp_c + glyc__R_c -> 3pg_c + adp_c + h_c
GLYDH	Carbohydrate metabolism	(maker_Scaffold_145-augustus-gene-0.53)	-1	0.556513	-9.02783	65535	-0.735304	1.22598e-19	h_c + hpyr_c + nadh_c -> glyc__R_c + nad_c
HDAO10x	Carbohydrate metabolism	(genemark_Scaffold_1773-abinit-gene-0.7)	0	0.94538	-0.557046	65535	2.107e-05	0.28876	glyclt_x + o2_x -> glx_x + h2o2_x
ICL	Carbohydrate metabolism	(genemark_Scaffold_1001-abinit-gene-0.5)	-1	0.157044	-177.708	65535	-0.15624	0	icit_m -> glx_m + succ_m
MTHFCx	Carbohydrate metabolism	(genemark_Scaffold_33-abinit-gene-0.40) or (maker_Scaffold_1201-augustus-gene-0.50)	1	2.55538	80.1204	4.62203e-13	65535	0	10fthf_x + h_x -> h2o_x + methf_x
OXADCm	Carbohydrate metabolism	(maker_Scaffold_153-augustus-gene-0.16)	1	2.1193	134.001	2.91884e-13	65535	0	h_m + oxa_m -> co2_m + for_m
PGLYCPx	Carbohydrate metabolism	(maker_Scaffold_64-snap-gene-0.303) or (maker_Scaffold_535-snap-gene-0.64)	1	1.70361	8.74776	0.000446689	65535	1.4651e-18	2pglyc_x + h2o_x -> glyclt_x + pi_x
RBCh	Carbohydrate metabolism	(genemark_Scaffold_1655-abinit-gene-0.2 and AB260909.1) or (maker_Scaffold_1655-augustus-gene-0.11 and AB260909.1)	-1	0.747624	-7.46157	65535	-0.000785172	5.01337e-14	o2_h + rb15bp_h -> 2pglyc_h + 3pg_h + 2 h_h
ACS	Carbohydrate metabolism	(maker_Scaffold_119-augustus-gene-0.91)	-1	0.534625	-93.4849	65535	-187.663	0	ac_c + atp_c + coa_c -> accoa_c + amp_c + ppi_c
MALSh	Carbohydrate metabolism		-1	0.640516	-30.4828	65535	-1.58423e-13	1.23417e-187	accoa_h + glx_h + h2o_h -> coa_h + h_h + mal__L_h
MALSm	Carbohydrate metabolism		-1	0.147781	-177.283	65535	-0.154266	0	accoa_m + glx_m + h2o_m -> coa_m + h_m + mal__L_m
MALSx	Carbohydrate metabolism		-1	0.565001	-42.0423	65535	-0.00417028	0	accoa_x + glx_x + h2o_x -> coa_x + h_x + mal__L_x
MM3			-1	0.216438	-159.83	65535	-4.22364e-13	0	asnglcnacglcnacman__LPAREN__man__LPAREN__manman__RPAREN__manman__RPAREN__manmanman_c + h2o_c -> asnglcnacglcnacman__LPAREN__man__LPAREN__manman__RPAREN__man__RPAREN__manmanman_c + man_c
ADPART	Amino acid metabolism		1	1.28034	7.10989	0.00310501	65535	6.62561e-13	atp_c + prpp_c -> ppi_c + prbatp_c
ALDH(im4ac)	Amino acid metabolism	(genemark_Scaffold_1312-abinit-gene-0.9) or (maker_Scaffold_609-augustus-gene-0.65)	1	4.20302	146.404	2.79079e-13	65535	0	h2o_c + im4act_c + nad_c -> 2 h_c + im4ac_c + nadh_c
AO	Amino acid metabolism	(maker_Scaffold_243-augustus-gene-0.221)	1	2.15262	179.994	6.36969e-13	65535	0	h2o_c + hista_c + o2_c -> h_c + h2o2_c + im4act_c + nh4_c
AOOA	Amino acid metabolism	(maker_Scaffold_855-augustus-gene-0.28)	1	1.28034	7.10989	0.00310501	65535	6.62561e-13	akg_c + hisp_c <=> glu__L_c + imacp_c
AOOAh	Amino acid metabolism	(maker_Scaffold_855-augustus-gene-0.28)	-1	0.551601	-115.688	65535	-5.23588e-13	0	akg_h + hisp_h <=> glu__L_h + imacp_h
HDC	Amino acid metabolism	(maker_Scaffold_859-augustus-gene-0.55)	-1	0.575872	-124.037	65535	-4.61321e-13	0	2 h_c + his__L_c -> co2_c + hista_c
HDH	Amino acid metabolism	(maker_Scaffold_536-augustus-gene-0.37)	1	1.28034	7.10989	0.00310501	65535	6.62561e-13	h2o_c + histd_c + 2 nad_c -> 4 h_c + his__L_c + 2 nadh_c
HDHh	Amino acid metabolism	(maker_Scaffold_536-augustus-gene-0.37)	-1	0.343192	-270.4	65535	-1.78859e-12	0	h2o_h + histd_h + 2 nad_h -> 3 h_h + his__L_h + 2 nadh_h
HISTL	Amino acid metabolism	(maker_Scaffold_688-augustus-gene-0.101)	-1	0.509636	-118.412	65535	-1.746e-13	0	atp_c + his__L_c + trnahis_c -> amp_c + histrna_c + ppi_c
HP	Amino acid metabolism	(genemark_Scaffold_688-abinit-gene-0.21)	1	1.28034	7.10989	0.00310501	65535	6.62561e-13	h_c + h2o_c + hisp_c -> histd_c + pi_c
HPh	Amino acid metabolism	(genemark_Scaffold_688-abinit-gene-0.21)	-1	0.396071	-222.983	65535	-1.26969e-12	0	h2o_h + hisp_h -> histd_h + pi_h
IGPD	Amino acid metabolism	(maker_Scaffold_693-augustus-gene-0.104)	1	1.28034	7.10989	0.00310501	65535	6.62561e-13	eig3p_c -> h2o_c + imacp_c
IGPDh	Amino acid metabolism	(maker_Scaffold_693-augustus-gene-0.104)	-1	0.746787	-61.457	65535	-2.25617e-13	0	eig3p_h -> h2o_h + imacp_h
IMGPS	Amino acid metabolism	(maker_Scaffold_215-augustus-gene-0.76)	1	1.28034	7.10989	0.00310501	65535	6.62561e-13	gln__L_c + prlp_c -> aicar_c + eig3p_c + glu__L_c + h_c
IMGPSh	Amino acid metabolism	(maker_Scaffold_215-augustus-gene-0.76)	1	1.76481	140.282	4.92555e-13	65535	0	gln__L_h + prlp_h -> aicar_h + eig3p_h + glu__L_h + h_h
PRACH	Amino acid metabolism	(maker_Scaffold_81-snap-gene-0.157)	1	1.28034	7.10989	0.00310501	65535	6.62561e-13	h2o_c + prbamp_c -> prfp_c
PRACHh	Amino acid metabolism	(maker_Scaffold_81-snap-gene-0.157)	1	3.98375	172.76	2.87921e-13	65535	0	h2o_h + prbamp_h -> prfp_h
PRADP	Amino acid metabolism	(maker_Scaffold_81-snap-gene-0.157)	1	1.28034	7.10989	0.00310501	65535	6.62561e-13	h2o_c + prbatp_c -> h_c + ppi_c + prbamp_c
PRADPh	Amino acid metabolism	(maker_Scaffold_81-snap-gene-0.157)	-1	0.601591	-79.4012	65535	-1.18336e-13	0	h2o_h + prbatp_h -> 4 h_h + ppi_h + prbamp_h
PRICI	Amino acid metabolism	(maker_Scaffold_215-augustus-gene-0.76) or (maker_Scaffold_784-snap-gene-0.37)	1	1.28034	7.10989	0.00310501	65535	6.62561e-13	prfp_c -> prlp_c
PRICIh	Amino acid metabolism	(maker_Scaffold_215-augustus-gene-0.76) or (maker_Scaffold_784-snap-gene-0.37)	1	4.40852	317.502	9.48918e-13	65535	0	prfp_h -> prlp_h
AMI3TP	Carbohydrate metabolism	(genemark_Scaffold_1014-abinit-gene-0.15)	1	7.6557	281.157	1.33795e-12	65535	0	atp_c + mi134p_c -> adp_c + h_c + mi1346p_c
AMITKP	Carbohydrate metabolism	(genemark_Scaffold_1858-abinit-gene-0.6)	1	1.74445	47.267	1.88116e-13	65535	0	atp_c + h_c + mi1456p_c -> adp_c + mi13456p_c
AMITP	Carbohydrate metabolism	(genemark_Scaffold_1858-abinit-gene-0.6)	-1	0.774703	-17.056	65535	-5.31046e-14	9.54191e-64	atp_c + mi145p_c -> adp_c + h_c + mi1456p_c
IBPH	Carbohydrate metabolism		-1	0.899922	-6.63118	65535	-1.6155e-14	1.8411e-11	h2o_c + mi34p_c -> mi3p__D_c + pi_c
ITK1K	Carbohydrate metabolism	(genemark_Scaffold_1014-abinit-gene-0.15)	1	7.95134	364.319	6.48161e-13	65535	0	atp_c + h_c + mi3456p_c -> adp_c + mi13456p_c
ITKK	Carbohydrate metabolism	(genemark_Scaffold_1858-abinit-gene-0.6)	1	7.88	283.754	1.29217e-12	65535	0	atp_c + h_c + mi1346p_c -> adp_c + mi13456p_c
ITKPH	Carbohydrate metabolism	(genemark_Scaffold_1794-abinit-gene-0.2) or (maker_Scaffold_2665-augustus-gene-0.24)	0	1.07782	0.844883	-0.0333017	65535	0.199108	h2o_c + mi1345p_c -> mi134p_c + pi_c
ITKPK	Carbohydrate metabolism	(genemark_Scaffold_1014-abinit-gene-0.15)	0	1.07782	0.844883	-0.0333017	65535	0.199108	atp_c + mi134p_c -> adp_c + h_c + mi1345p_c
ITPH	Carbohydrate metabolism	(maker_Scaffold_240-augustus-gene-0.238)	-1	0.7821	-17.8473	65535	-6.30787e-14	2.03463e-69	h2o_c + mi134p_c -> mi34p_c + pi_c
MI1PP	Carbohydrate metabolism	(maker_Scaffold_240-augustus-gene-0.238) or (maker_Scaffold_117-snap-gene-0.87)	1	2.41727	78.1981	1.28657e-13	65535	0	h2o_c + mi1p__D_c -> inost_c + pi_c
MI3PP	Carbohydrate metabolism	(maker_Scaffold_240-augustus-gene-0.238) or (maker_Scaffold_117-snap-gene-0.87)	-1	0.821835	-1190.8	65535	-5.79696e-06	0	h2o_c + mi3p__D_c -> inost_c + pi_c
MI3PSA	Carbohydrate metabolism	(maker_Scaffold_1520-augustus-gene-0.41)	-1	0.832052	-80.8456	65535	-4.5328e-06	0	g6p__A_c -> mi3p__D_c
MI3PSB	Carbohydrate metabolism	(maker_Scaffold_1520-augustus-gene-0.41)	-1	0.765906	-20.8669	65535	-1.08515e-06	4.36853e-93	g6p__B_c -> mi3p__D_c
MI4PP	Carbohydrate metabolism	(maker_Scaffold_240-augustus-gene-0.238) or (maker_Scaffold_117-snap-gene-0.87)	-1	0.699445	-37.9271	65535	-2.21057e-13	3.564e-277	h2o_c + mi4p__D_c -> inost_c + pi_c
MIBP	Carbohydrate metabolism	(maker_Scaffold_240-augustus-gene-0.238)	-1	0.357172	-69.3958	65535	-3.14827e-13	0	h2o_c + mi14p_c -> mi4p__D_c + pi_c
MIOOR	Carbohydrate metabolism	(augustus_masked_Scaffold_78-abinit-gene-0.10)	-1	0.925882	-5.5146	65535	-2.04191e-14	1.8358e-08	inost_c + o2_c -> glcur_c + h_c + h2o_c
MITKP	Carbohydrate metabolism		-1	0.275581	-94.8362	65535	-5.77983e-13	0	h2o_c + mi1345p_c -> mi145p_c + pi_c
MITP	Carbohydrate metabolism		-1	0.178835	-161.803	65535	-9.37329e-13	0	h2o_c + mi145p_c -> mi14p_c + pi_c
MMSD	Carbohydrate metabolism	(genemark_Scaffold_1312-abinit-gene-0.9)	1	9.64495	308.607	6.02169e-13	65535	0	coa_m + msa_m + nad_m -> accoa_m + co2_m + nadh_m
LLOX13		(GL433835.1.92)	1	1.13516	7.68894	2.31039e-14	65535	8.874e-15	lnlc_c + o2_c -> 13Shpocdcy1829Z11Ea_c
LNLCCOADS		(maker_Scaffold_1346-augustus-gene-0.80) or (maker_Scaffold_978-augustus-gene-0.11)	1	2.59414	69.128	3.62609e-13	65535	0	h_c + lnlc_c + nadh_c + o2_c -> 2 h2o_c + lnlncg_c + nad_c
DAPAT	Amino acid metabolism	(maker_Scaffold_2104-augustus-gene-0.15)	-1	0.212617	-5540.8	65535	-0.00544675	0	glu__L_c + h_c + h2o_c + thdp_c <=> 26dap__LL_c + akg_c
DAPDC	Amino acid metabolism	(augustus_masked_Scaffold_522-abinit-gene-0.1)	-1	0.212617	-5540.8	65535	-0.00544675	0	26dap__M_c + h_c -> co2_c + lys__L_c
DAPEP	Amino acid metabolism	(maker_Scaffold_1307-augustus-gene-0.9)	-1	0.212617	-5540.8	65535	-0.00544675	0	26dap__LL_c <=> 26dap__M_c
DHDPS	Amino acid metabolism	(maker_Scaffold_672-snap-gene-0.12)	-1	0.212617	-5540.8	65535	-0.00544675	0	aspsa_c + pyr_c -> 23dhdp_c + h_c + 2 h2o_c
DHPR	Amino acid metabolism	(maker_Scaffold_3-augustus-gene-0.186)	-1	0.212617	-5540.8	65535	-0.00544675	0	23dhdp_c + h_c + nadph_c -> nadp_c + thdp_c
LYSTL	Amino acid metabolism		-1	0.351633	-202.167	65535	-3.05597e-13	0	atp_m + lys__L_m + trnalys_m -> amp_m + h_m + lystrna_m + ppi_m
COORr			1	1.45881	53.3788	1.882e-13	65535	0	co_c + fad_c + h2o_c <=> co2_c + fadh2_c
MMAOR		(maker_Scaffold_243-augustus-gene-0.221)	-1	0.183452	-110.324	65535	-1.16753e-12	0	h2o_c + mma_c + o2_c <=> fald_c + h2o2_c + nh4_c
ACDO	Amino acid metabolism	(maker_Scaffold_1114-augustus-gene-0.43)	1	1.10033	3.08643	0.000173213	65535	0.00101841	12dmpo_c + o2_c -> 2kmb_c + for_c + h_c
ACDO(co)	Amino acid metabolism	(maker_Scaffold_1114-augustus-gene-0.43)	1	1.5638	110.033	3.39342e-13	65535	0	12dmpo_c + o2_c -> 3mtpa_c + co_c + for_c + h_c
ACPCS	Amino acid metabolism	(genemark_Scaffold_54-abinit-gene-0.52)	1	1.10642	3.20356	0.00018729	65535	0.000682959	amet_c -> 1acpc_c + 5mta_c + h_c
ACRS	Amino acid metabolism	(maker_Scaffold_127-snap-gene-0.84)	1	1.10033	3.08643	0.000173213	65535	0.00101841	dkmpp_c -> 2h3kmtp_c + h_c
ACRSP	Amino acid metabolism	(maker_Scaffold_127-snap-gene-0.84)	1	1.10033	3.08643	0.000173213	65535	0.00101841	2h3kmtp_c + h2o_c -> 12dmpo_c + pi_c
ADSH	Amino acid metabolism	(maker_Scaffold_1239-augustus-gene-0.42)	1	1.86375	14.9636	0.00156845	65535	7.40543e-50	ahcys_c + h2o_c <=> adn_c + hcys__L_c
ADSHm	Amino acid metabolism	(maker_Scaffold_1239-augustus-gene-0.42)	1	2.68956	49.8494	0.00569106	65535	0	ahcys_m + h2o_m <=> adn_m + hcys__L_m
AHAL	Amino acid metabolism	(maker_Scaffold_1860-snap-gene-0.39 and augustus_masked_Scaffold_797-abinit-gene-0.1) or (maker_Scaffold_1860-snap-gene-0.39 and genemark_Scaffold_242-abinit-gene-0.5) or (maker_Scaffold_1860-snap-gene-0.39 and maker_Scaffold_1792-snap-gene-0.41) or (maker_Scaffold_1860-snap-gene-0.39 and genemark_Scaffold_875-abinit-gene-0.68) or (maker_Scaffold_1860-snap-gene-0.39 and maker_Scaffold_324-augustu…	1	1.1777	10.7699	4.12665e-14	65535	4.68427e-27	achms_h + trdrd_h + tsul_h -> ac_h + h_h + hcys__L_h + hso3_h + trdox_h
AHHST	Amino acid metabolism	(maker_Scaffold_1860-snap-gene-0.39)	-1	0.715782	-22.3436	65535	-1.4931e-13	8.74473e-106	achms_h + h2s_h -> ac_h + hcys__L_h
AHSL	Amino acid metabolism	(maker_Scaffold_1860-snap-gene-0.39)	-1	0.931098	-5.25371	65535	-1.84086e-14	7.76272e-08	achms_h + cys__L_h -> ac_h + cyst__L_h + h_h
CBL	Amino acid metabolism	(maker_Scaffold_875-augustus-gene-0.232)	-1	0.925225	-5.89681	65535	-8.06095	1.97474e-09	cyst__L_h + h2o_h -> hcys__L_h + nh4_h + pyr_h
CYSTS	Amino acid metabolism	(maker_Scaffold_1860-snap-gene-0.39)	1	1.56372	8.9083	0.00181732	65535	3.56632e-19	cys__L_h + phom_h -> cyst__L_h + pi_h
M5TAP	Amino acid metabolism	(snap_masked_Scaffold_556-abinit-gene-0.35)	1	1.08017	2.37716	8.44684e-05	65535	0.00874196	5mta_c + pi_c -> 5mdr1p_c + ade_c
M5TRK	Amino acid metabolism	(genemark_Scaffold_875-abinit-gene-0.66)	1	1.35069	3.07766	4.49717e-05	65535	0.00104883	5mtr_c + atp_c -> 5mdr1p_c + adp_c + h_c
M5TRPH	Amino acid metabolism	(maker_Scaffold_127-snap-gene-0.84)	1	1.10033	3.08643	0.000173213	65535	0.00101841	5mdru1p_c <=> dkmpp_c + h2o_c
M5TRPI	Amino acid metabolism	(maker_Scaffold_143-snap-gene-0.237) or (genemark_Scaffold_875-abinit-gene-0.66)	1	1.10033	3.08643	0.000173213	65535	0.00101841	5mdr1p_c -> 5mdru1p_c
MAT	Amino acid metabolism	(maker_Scaffold_724-augustus-gene-0.109)	-1	0.153613	-24.0786	65535	-0.00141436	1.33763e-121	atp_c + h2o_c + met__L_c -> amet_c + pi_c + ppi_c
MATm	Amino acid metabolism	(maker_Scaffold_724-augustus-gene-0.109)	1	2.68956	49.8494	0.00569106	65535	0	atp_m + h2o_m + met__L_m -> amet_m + h_m + pi_m + ppi_m
METTF	Amino acid metabolism	(maker_Scaffold_1393-snap-gene-0.51)	1	3.71747	187.481	3.31364e-13	65535	0	10fthf_c + mettrna_c -> fmettrna_c + h_c + thf_c
METTL	Amino acid metabolism	(genemark_Scaffold_214-abinit-gene-0.43) or (maker_Scaffold_769-augustus-gene-0.38)	-1	0.885673	-41.5685	65535	-9.02483e-14	0	atp_c + met__L_c + trnamet_c -> amp_c + mettrna_c + ppi_c
MOTA	Amino acid metabolism	(maker_Scaffold_234-augustus-gene-0.195)	1	1.10033	3.08643	0.000173213	65535	0.00101841	2kmb_c + glu__L_c -> akg_c + met__L_c
MS	Amino acid metabolism	(maker_Scaffold_1412-augustus-gene-0.67)	-1	0.138187	-266.398	65535	-4.28485e-13	0	h_m + hcys__L_m + mhpglu_m -> hpglu_m + met__L_m
AMCL		(maker_Scaffold_76-augustus-gene-0.263)	-1	0.950222	-10.0748	65535	-5.8152e-14	5.99419e-24	amet_c + h_c -> ametam_c + co2_c
APAPT		(maker_Scaffold_369-snap-gene-0.129)	1	1.5053	25.0145	1.07819e-13	65535	1.61516e-130	ametam_c + ptrc_c -> 5mta_c + h_c + spmd_c
APAPTm		(maker_Scaffold_369-snap-gene-0.129)	-1	0.738684	-25.4226	65535	-1.24443e-13	1.72195e-134	ametam_m + ptrc_m -> 5mta_m + h_m + spmd_m
MTAN		(maker_Scaffold_64-augustus-gene-0.273)	1	1.35069	3.07766	4.49717e-05	65535	0.00104883	5mta_c + h2o_c -> 5mtr_c + ade_c
BDMT		(maker_Scaffold_90-augustus-gene-0.15)	1	1.07553	2.19781	1.58237e-06	65535	0.0140043	doldpglcnacglcnac_c + gdpmann_c -> doldpglcnacglcnacman_c + gdp_c + h_c
DOLASNT		(maker_Scaffold_551-augustus-gene-0.55 and maker_Scaffold_1716-snap-gene-0.12 and augustus_masked_Scaffold_479-abinit-gene-0.8 and augustus_masked_Scaffold_498-abinit-gene-0.2 and augustus_masked_Scaffold_175-abinit-gene-0.9 and maker_Scaffold_2066-augustus-gene-0.31)	1	1.07553	2.19781	1.58237e-06	65535	0.0140043	Asn__X__Ser__FSLASH__Thr_c + doldpglcnacglcnacman__LPAREN__man__LPAREN__manman__RPAREN__manman__RPAREN__manmanmanglcglcglc_c -> asnglcnacglcnacman__LPAREN__man__LPAREN__manman__RPAREN__manman__RPAREN__manmanmanglcglcglc_c + doldp_c + 3 h_c
DOLDPP		(maker_Scaffold_95-augustus-gene-0.62)	1	1.07553	2.19781	1.58238e-06	65535	0.0140043	doldp_c + h2o_c -> dolp_c + h_c + pi_c
DOLPGT1		(maker_Scaffold_1280-snap-gene-0.151)	1	1.07553	2.19781	1.58237e-06	65535	0.0140043	doldpglcnacglcnacman__LPAREN__man__LPAREN__manman__RPAREN__manman__RPAREN__manmanman_c + dolpglc_c -> doldpglcnacglcnacman__LPAREN__man__LPAREN__manman__RPAREN__manman__RPAREN__manmanmanglc_c + dolp_c + h_c
DOLPGT2		(maker_Scaffold_1675-snap-gene-0.30)	1	1.07553	2.19781	1.58237e-06	65535	0.0140043	doldpglcnacglcnacman__LPAREN__man__LPAREN__manman__RPAREN__manman__RPAREN__manmanmanglc_c + dolpglc_c -> doldpglcnacglcnacman__LPAREN__man__LPAREN__manman__RPAREN__manman__RPAREN__manmanmanglcglc_c + dolp_c + h_c
DOLPGT3		(genemark_Scaffold_721-abinit-gene-0.5)	1	1.07553	2.19781	1.58237e-06	65535	0.0140043	doldpglcnacglcnacman__LPAREN__man__LPAREN__manman__RPAREN__manman__RPAREN__manmanmanglcglc_c + dolpglc_c -> doldpglcnacglcnacman__LPAREN__man__LPAREN__manman__RPAREN__manman__RPAREN__manmanmanglcglcglc_c + dolp_c + h_c
DOLPMT		(maker_Scaffold_426-snap-gene-0.77 and maker_Scaffold_1309-snap-gene-0.38 and genemark_Scaffold_1792-abinit-gene-0.9)	1	1.07553	2.19781	6.3295e-06	65535	0.0140043	dolp_c + gdpmann_c -> dolmanp_c + gdp_c
DOLPMT1			1	1.07553	2.19781	1.58237e-06	65535	0.0140043	doldpglcnacglcnacman__LPAREN__man__RPAREN__manmanman_c + dolmanp_c -> doldpglcnacglcnacman__LPAREN__manman__RPAREN__manmanman_c + dolp_c + h_c
DOLPMT2		(genemark_Scaffold_221-abinit-gene-0.28)	1	1.07553	2.19781	1.58237e-06	65535	0.0140043	doldpglcnacglcnacman__LPAREN__manmanman__RPAREN__manmanman_c + dolmanp_c -> doldpglcnacglcnacman__LPAREN__man__LPAREN__man__RPAREN__manman__RPAREN__manmanman_c + dolp_c + h_c
G12MT1		(genemark_Scaffold_635-abinit-gene-0.25)	1	1.07553	2.19781	1.58238e-06	65535	0.0140043	doldpglcnacglcnacman__LPAREN__man__RPAREN__man_c + gdpmann_c -> doldpglcnacglcnacman__LPAREN__man__RPAREN__manman_c + gdp_c + h_c
G12MT2		(genemark_Scaffold_635-abinit-gene-0.25)	1	1.07553	2.19781	1.58238e-06	65535	0.0140043	doldpglcnacglcnacman__LPAREN__man__RPAREN__manman_c + gdpmann_c -> doldpglcnacglcnacman__LPAREN__man__RPAREN__manmanman_c + gdp_c + h_c
G12MT3		(genemark_Scaffold_791-abinit-gene-0.27)	1	1.07553	2.19781	1.58237e-06	65535	0.0140043	doldpglcnacglcnacman__LPAREN__manman__RPAREN__manmanman_c + dolmanp_c -> doldpglcnacglcnacman__LPAREN__manmanman__RPAREN__manmanman_c + dolp_c + h_c
G12MT4		(genemark_Scaffold_635-abinit-gene-0.25)	1	1.07553	2.19781	1.58237e-06	65535	0.0140043	doldpglcnacglcnacman__LPAREN__man__LPAREN__man__RPAREN__manman__RPAREN__manmanman_c + dolmanp_c -> doldpglcnacglcnacman__LPAREN__man__LPAREN__manman__RPAREN__manman__RPAREN__manmanman_c + dolp_c + h_c
G13MT		(maker_Scaffold_511-augustus-gene-0.55)	1	1.07553	2.19781	1.58238e-06	65535	0.0140043	doldpglcnacglcnacman_c + gdpmann_c -> doldpglcnacglcnacmanman_c + gdp_c + h_c
G16MT		(maker_Scaffold_511-augustus-gene-0.55)	1	1.07553	2.19781	1.58238e-06	65535	0.0140043	doldpglcnacglcnacmanman_c + gdpmann_c -> doldpglcnacglcnacman__LPAREN__man__RPAREN__man_c + gdp_c + h_c
GLCNACPT		(maker_Scaffold_432-augustus-gene-0.14)	1	1.07553	2.19781	1.58237e-06	65535	0.0140043	dolp_c + 2 h_c + uacgam_c -> doldpglcnac_c + ump_c
GLCNACT		(maker_Scaffold_551-augustus-gene-0.55 and maker_Scaffold_1716-snap-gene-0.12 and augustus_masked_Scaffold_479-abinit-gene-0.8 and augustus_masked_Scaffold_498-abinit-gene-0.2 and augustus_masked_Scaffold_175-abinit-gene-0.9 and maker_Scaffold_2066-augustus-gene-0.31)	1	1.07553	2.19781	1.58237e-06	65535	0.0140043	doldpglcnac_c + uacgam_c -> doldpglcnacglcnac_c + h_c + udp_c
MG1A		(maker_Scaffold_81-snap-gene-0.142)	-1	0.798741	-2.08501	65535	-1.73804e-07	0.0185593	asnglcnacglcnacman__LPAREN__man__LPAREN__manman__RPAREN__manman__RPAREN__manmanmanglcglcglc_c + h2o_c -> asnglcnacglcnacman__LPAREN__man__LPAREN__manman__RPAREN__manman__RPAREN__manmanmanglcglc_c + glc__A_c
MG1B		(maker_Scaffold_81-snap-gene-0.142)	1	1.08983	2.50612	2.44491e-06	65535	0.00611898	asnglcnacglcnacman__LPAREN__man__LPAREN__manman__RPAREN__manman__RPAREN__manmanmanglcglcglc_c + h2o_c -> asnglcnacglcnacman__LPAREN__man__LPAREN__manman__RPAREN__manman__RPAREN__manmanmanglcglc_c + glc__B_c
MG2A		(genemark_Scaffold_1781-abinit-gene-0.3)	1	1.42617	3.35238	5.01844e-07	65535	0.000403579	asnglcnacglcnacman__LPAREN__man__LPAREN__manman__RPAREN__manman__RPAREN__manmanmanglcglc_c + h2o_c -> asnglcnacglcnacman__LPAREN__man__LPAREN__manman__RPAREN__manman__RPAREN__manmanmanglc_c + glc__A_c
MG2B		(genemark_Scaffold_1781-abinit-gene-0.3)	1	1.06552	1.86295	6.20466e-07	65535	0.0312642	asnglcnacglcnacman__LPAREN__man__LPAREN__manman__RPAREN__manman__RPAREN__manmanmanglcglc_c + h2o_c -> asnglcnacglcnacman__LPAREN__man__LPAREN__manman__RPAREN__manman__RPAREN__manmanmanglc_c + glc__B_c
MG3A		(genemark_Scaffold_1781-abinit-gene-0.3)	1	1.74654	5.87089	1.10044e-06	65535	2.30716e-09	asnglcnacglcnacman__LPAREN__man__LPAREN__manman__RPAREN__manman__RPAREN__manmanmanglc_c + h2o_c -> asnglcnacglcnacman__LPAREN__man__LPAREN__manman__RPAREN__manman__RPAREN__manmanman_c + glc__A_c
MG3B		(genemark_Scaffold_1781-abinit-gene-0.3)	1	1.05862	1.67093	7.34769e-08	65535	0.0473991	asnglcnacglcnacman__LPAREN__man__LPAREN__manman__RPAREN__manman__RPAREN__manmanmanglc_c + h2o_c -> asnglcnacglcnacman__LPAREN__man__LPAREN__manman__RPAREN__manman__RPAREN__manmanman_c + glc__B_c
MM1		(genemark_Scaffold_89-abinit-gene-1.66) or (maker_Scaffold_214-snap-gene-0.317) or (genemark_Scaffold_243-abinit-gene-0.39)	1	1.07553	2.19781	1.58237e-06	65535	0.0140043	asnglcnacglcnacman__LPAREN__man__LPAREN__manman__RPAREN__manman__RPAREN__manmanman_c + 4 h2o_c -> asnglcnacglcnacman__LPAREN__man__LPAREN__man__RPAREN__man__RPAREN__man_c + 4 man_c
MM2		(maker_Scaffold_992-snap-gene-0.178 and maker_Scaffold_2195-augustus-gene-0.25) or (maker_Scaffold_3024-augustus-gene-0.11)	1	1.07553	2.19781	1.58237e-06	65535	0.0140043	asnglcnacglcnacman__LPAREN__man__LPAREN__man__RPAREN__man__RPAREN__man_c + 2 h2o_c -> asnglcnacglcnacman__LPAREN__man__RPAREN__man_c + 2 man_c
UDPDOLPT		(maker_Scaffold_1686-snap-gene-0.38)	1	1.07553	2.19781	4.74712e-06	65535	0.0140043	dolp_c + udpg_c -> dolpglc_c + udp_c
AN2PT	Nucleotide metabolism	(genemark_Scaffold_273-abinit-gene-0.31) or (maker_Scaffold_176-augustus-gene-0.183) or (genemark_Scaffold_1821-abinit-gene-0.8)	-1	0.224066	-106.482	65535	-1.20588e-12	0	atp_c + nad_c -> adp_c + h_c + nadp_c
ANNA	Nucleotide metabolism	(maker_Scaffold_1202-augustus-gene-0.35)	1	1.68753	5.36001	0.938238	65535	4.3478e-08	atp_c + h_c + nicrnt_c <=> dnad_c + ppi_c
ANNAT	Nucleotide metabolism	(maker_Scaffold_1202-augustus-gene-0.35)	-1	0.722522	-2.54117	65535	-0.170069	0.00553904	atp_c + 2 h_c + nmn_c <=> nad_c + ppi_c
DNGAL	Nucleotide metabolism	(maker_Scaffold_2063-augustus-gene-0.27)	0	0.995722	-0.304628	65535	7.44897e-15	0.380331	atp_c + dnad_c + gln__L_c + h2o_c -> amp_c + glu__L_c + h_c + nad_c + ppi_c
DNGALh	Nucleotide metabolism	(maker_Scaffold_2063-augustus-gene-0.27)	1	5.19903	164.402	4.28394e-13	65535	0	atp_h + dnad_h + gln__L_h + h2o_h -> amp_h + glu__L_h + 2 h_h + nad_h + ppi_h
DNNH	Nucleotide metabolism	(maker_Scaffold_532-augustus-gene-0.57)	1	1.68753	5.36001	0.938238	65535	4.3478e-08	dnad_c + h2o_c -> amp_c + 2 h_c + nicrnt_c
N2PH	Nucleotide metabolism		-1	0.664452	-22.0637	65535	-1.93123e-13	2.53246e-103	nad_c + pi_c -> h2o_c + nadp_c
NAAH	Nucleotide metabolism	(maker_Scaffold_89-augustus-gene-1.274)	-1	0.773537	-13.8438	65535	-3.70413e-14	4.23615e-43	h2o_c + ncam_c -> nac_c + nh4_c
NADS1	Nucleotide metabolism	(maker_Scaffold_2063-augustus-gene-0.27)	1	3.24965	73.7494	5.07209e-13	65535	0	atp_c + dnad_c + nh4_c -> amp_c + h_c + nad_c + ppi_c
NAPT	Nucleotide metabolism	(maker_Scaffold_374-augustus-gene-0.178)	-1	0.198882	-155.637	65535	-1.55502e-12	0	nmn_c + ppi_c <=> ncam_c + prpp_c
NARP	Nucleotide metabolism	(augustus_masked_Scaffold_602-abinit-gene-0.2) or (genemark_Scaffold_1268-abinit-gene-0.5) or (maker_Scaffold_53-augustus-gene-0.100)	-1	0.489832	-137.801	65535	-2.89925e-13	0	h2o_c + nmn_c -> pi_c + rnam_c
NNOR	Nucleotide metabolism	(maker_Scaffold_2565-augustus-gene-0.12)	-1	0.94927	-3.98523	65535	-4.36879	3.41869e-05	nad_m + nadph_m <=> nadh_m + nadp_m
NPH	Nucleotide metabolism	(maker_Scaffold_532-augustus-gene-0.57)	-1	0.722522	-2.54117	65535	-0.170069	0.00553904	h2o_c + nad_c -> amp_c + 3 h_c + nmn_c
NRPH	Nucleotide metabolism	(augustus_masked_Scaffold_602-abinit-gene-0.2) or (genemark_Scaffold_1268-abinit-gene-0.5) or (maker_Scaffold_53-augustus-gene-0.100)	-1	0.782612	-2.28472	65535	-0.0375997	0.0111854	h2o_c + nicrnt_c <=> nicrns_c + pi_c
NRS	Nucleotide metabolism	(maker_Scaffold_2565-augustus-gene-0.12)	-1	0.782612	-2.28472	65535	-0.0375997	0.0111854	atp_c + nicrns_c -> adp_c + h_c + nicrnt_c
AMID	Nitrogen metabolism	(genemark_Scaffold_528-abinit-gene-0.9) or (genemark_Scaffold_888-abinit-gene-0.36) or (genemark_Scaffold_89-abinit-gene-1.79)	1	1.15633	14.5496	7.9401e-14	65535	2.65119e-47	ad_c + h2o_c -> ac_c + h_c + nh4_c
CPS	Nitrogen metabolism	(augustus_masked_Scaffold_835-abinit-gene-0.5)	-1	0.202658	-458.136	65535	-1.28355e-12	0	2 atp_h + co2_h + h2o_h + nh4_h -> 2 adp_h + cbp_h + 3 h_h + pi_h
GLUS(nadph)	Nitrogen metabolism	(XM_002505480.1.2)	-1	0.352026	-72.8099	65535	-65.3685	0	akg_h + gln__L_h + h_h + nadph_h -> 2 glu__L_h + nadp_h
GLYS	Nitrogen metabolism	(maker_Scaffold_801-augustus-gene-0.50)	-1	0.898686	-8.20629	65535	-12.6349	1.4377e-16	co2_m + mlthf_m + nadh_m + nh4_m -> gly_m + nad_m + thf_m
NITR	Nitrogen metabolism	(maker_Scaffold_390-augustus-gene-0.112)	-1	0.251197	-1805.62	65535	-0.125048	0	h_c + nadh_c + no3_c -> h2o_c + nad_c + no2_c
NITR(NO)	Nitrogen metabolism		-1	0.710377	-5.49868	65535	-0.000201383	2.00828e-08	focytc_h + 2 h_h + no2_h -> ficytc_h + h2o_h + no_h
NO2R	Nitrogen metabolism	(maker_Scaffold_390-augustus-gene-0.118 and maker_Scaffold_1065-augustus-gene-0.34) or (maker_Scaffold_390-augustus-gene-0.118 and augustus_masked_Scaffold_10-abinit-gene-0.1) or (maker_Scaffold_390-augustus-gene-0.118 and augustus_masked_Scaffold_116-abinit-gene-0.3) or (maker_Scaffold_390-augustus-gene-0.118 and augustus_masked_Scaffold_724-abinit-gene-0.14)	-1	0.248455	-2695.05	65535	-0.124799	0	6 fdxrd_h + 8 h_h + no2_h -> 6 fdxox_h + 2 h2o_h + nh4_h
NODOx	Nitrogen metabolism		-1	0.490996	-4.48353	65535	-8.81673e-06	3.75307e-06	nadh_c + 2 no_c + 2 o2_c -> h_c + nad_c + 2 no3_c
NODOy	Nitrogen metabolism		1	1.51253	5.69615	2.14801e-05	65535	6.47756e-09	nadph_c + 2 no_c + 2 o2_c -> h_c + nadp_c + 2 no3_c
URCBm	Nitrogen metabolism	(augustus_masked_Scaffold_805-abinit-gene-0.15)	1	1.36803	3.69601	0.109572	65535	0.000110679	atp_m + hco3_m + urea_m -> adp_m + allphn_m + 2 h_m + pi_m
HISD			1	1.4638	9.98806	0.00473981	65535	1.41867e-23	his__L_c -> nh4_c + urcan_c
HYNE			1	1.4638	9.98806	0.00473981	65535	1.41867e-23	4ogm_c + h2o_c -> akg_c + nh4_c
OGMG			1	1.4638	9.98806	0.00473981	65535	1.41867e-23	4izp_c + h_c + 3 h2o_c + 2 nad_c -> 4ogm_c + for_c + 2 nadh_c + nh4_c
URCN			1	1.4638	9.98806	0.00473981	65535	1.41867e-23	h2o_c + urcan_c -> 4izp_c + h_c
PROAKGOX1		(genemark_Scaffold_1323-abinit-gene-0.14) or (genemark_Scaffold_1526-abinit-gene-0.22) or (genemark_Scaffold_313-abinit-gene-0.13) or (genemark_Scaffold_41-abinit-gene-0.38) or (maker_Scaffold_1323-snap-gene-0.54)	-1	0.585002	-12.5046	65535	-0.000649342	1.18549e-35	akg_c + o2_c + pro__L_c -> 4hpro__LT_c + co2_c + succ_c
DHFR2i	Metabolism of cofactors and vitamins	(maker_Scaffold_2594-augustus-gene-0.16)	-1	0.208441	-93.5401	65535	-0.000251316	0	dhf_c + h_c + nadh_c -> nad_c + thf_c
DHFRi	Metabolism of cofactors and vitamins	(maker_Scaffold_2594-augustus-gene-0.16)	-1	0.226869	-399.037	65535	-0.00110275	0	dhf_c + h_c + nadph_c -> nadp_c + thf_c
FGFTh	Metabolism of cofactors and vitamins	(maker_Scaffold_266-augustus-gene-0.188)	1	2.02722	107.99	4.5656e-13	65535	0	fgam_h + 3 h_h + thf_h -> gar_h + h2o_h + methf_h
FGFTm	Metabolism of cofactors and vitamins	(maker_Scaffold_266-augustus-gene-0.188)	-1	0.697129	-51.6218	65535	-2.69192e-13	0	fgam_m + 3 h_m + thf_m -> gar_m + h2o_m + methf_m
FOLR2	Metabolism of cofactors and vitamins	(maker_Scaffold_2594-augustus-gene-0.16)	-1	0.326106	-91.5611	65535	-1.04299e-12	0	fol_c + h_c + nadph_c -> dhf_c + nadp_c
FPGFTh	Metabolism of cofactors and vitamins	(maker_Scaffold_266-augustus-gene-0.188)	1	1.4339	94.6472	3.9457e-13	65535	0	10fthf_h + gar_h <=> fgam_h + h_h + thf_h
FPGFTm	Metabolism of cofactors and vitamins	(maker_Scaffold_266-augustus-gene-0.188)	-1	0.441682	-143.439	65535	-7.39e-13	0	10fthf_m + gar_m <=> fgam_m + h_m + thf_m
FTAL	Metabolism of cofactors and vitamins	(snap_masked_Scaffold_352-abinit-gene-0.78)	-1	0.479074	-198.892	65535	-5.83624e-13	0	methf_c + nh4_c -> 5forthf_c + 3 h_c
FTCL	Metabolism of cofactors and vitamins	(maker_Scaffold_1512-augustus-gene-0.95)	1	2.28373	63.3018	4.07533e-13	65535	0	5fthf_m + atp_m + h_m -> adp_m + methf_m + pi_m
FTHFO	Metabolism of cofactors and vitamins	(genemark_Scaffold_1312-abinit-gene-0.9) or (maker_Scaffold_609-augustus-gene-0.65)	-1	0.792127	-3.23221	65535	-0.103311	0.000618161	10fthf_c + h2o_c + nadp_c -> co2_c + h_c + nadph_c + thf_c
MDUMT	Metabolism of cofactors and vitamins	(maker_Scaffold_2594-augustus-gene-0.16)	-1	0.223476	-5476.63	65535	-0.00136272	0	dump_c + mlthf_c <=> dhf_c + dtmp_c
METSm	Metabolism of cofactors and vitamins	(maker_Scaffold_1215-snap-gene-0.6)	1	1.45856	2279.89	0.00192725	65535	0	5mthf_m + hcys__L_m <=> met__L_m + thf_m
MTAM	Metabolism of cofactors and vitamins	(maker_Scaffold_801-augustus-gene-0.50)	-1	0.77258	-20.1154	65535	-1.17364e-13	6.66772e-87	5fthf_m + 2 h_m -> h2o_m + methf_m
MTAM(nh4)	Metabolism of cofactors and vitamins	(maker_Scaffold_801-augustus-gene-0.50)	-1	0.898508	-8.21991	65535	-12.6615	1.28541e-16	alpro_m + h_m + thf_m <=> dhlpro_m + mlthf_m + nh4_m
MTHFO	Metabolism of cofactors and vitamins	(maker_Scaffold_127-snap-gene-0.88)	1	1.25924	20.8264	0.000200992	65535	9.50655e-93	h_m + mlthf_m + nadh_m -> 5mthf_m + nad_m
MTHFO(nadp)	Metabolism of cofactors and vitamins	(maker_Scaffold_127-snap-gene-0.88)	1	1.50844	161.059	0.00169294	65535	0	h_m + mlthf_m + nadph_m -> 5mthf_m + nadp_m
ATPSm	Energy metabolism	(maker_Scaffold_685-augustus-gene-0.113 and augustus_masked_Scaffold_1130-abinit-gene-0.2 and maker_Scaffold_1038-augustus-gene-0.43 and maker_Scaffold_156-augustus-gene-0.44 and snap_masked_Scaffold_291-abinit-gene-0.6 and (snap_masked_Scaffold_291-abinit-gene-0.19 or maker_Scaffold_1766-augustus-gene-0.20) and (maker_Scaffold_5-augustus-gene-0.201 or maker_Scaffold_2732-augustus-gene-0.8) and m…	1	1.52093	69.8466	112.181	65535	0	adp_m + 3 h_c + pi_m -> atp_m + 2 h_m + h2o_m
CCP2m	Energy metabolism	(maker_Scaffold_687-snap-gene-0.60)	-1	0.530854	-52.5392	65535	-0.00678699	0	2 focytc_m + 2 h_m + h2o2_m -> 2 ficytc_m + 2 h2o_m
CYOO6m	Energy metabolism	(maker_Scaffold_2109-augustus-gene-0.10 and maker_Scaffold_3-augustus-gene-0.192)	-1	0.700847	-141.717	65535	-0.0669653	0	4 focytc_m + 8 h_m + o2_m -> 4 ficytc_m + 4 h_c + 2 h2o_m
CYOR(q8)m	Energy metabolism	(maker_Scaffold_2109-augustus-gene-0.10 and maker_Scaffold_3-augustus-gene-0.192)	-1	0.695941	-149.647	65535	-0.139222	0	2 ficytc_m + 2 h_m + q8h2_m -> 2 focytc_m + 4 h_c + q8_m
IDPh	Energy metabolism	(genemark_Scaffold_777-abinit-gene-0.13) or (maker_Scaffold_1004-augustus-gene-0.54)	1	4.25501	93.9691	24.8426	65535	0	h2o_h + ppi_h -> 2 pi_h
IDPm	Energy metabolism	(genemark_Scaffold_777-abinit-gene-0.13) or (maker_Scaffold_1004-augustus-gene-0.54)	-1	0.455974	-10.3511	65535	-0.000537391	3.68197e-25	h2o_m + ppi_m -> 2 pi_m
NADHOR	Energy metabolism	(maker_Scaffold_166-augustus-gene-0.252 and augustus_masked_Scaffold_128-abinit-gene-0.11 and maker_Scaffold_183-augustus-gene-0.78 and maker_Scaffold_386-augustus-gene-0.15 and maker_Scaffold_1120-augustus-gene-0.81 and maker_Scaffold_255-augustus-gene-0.125 and maker_Scaffold_888-augustus-gene-0.206 and maker_Scaffold_1168-augustus-gene-0.66 and genemark_Scaffold_64-abinit-gene-0.89 and maker_S…	1	1.12848	17.112	0.0146675	65535	3.85231e-64	h_m + nadh_m + q8_m -> nad_m + q8h2_m
2DHPFALDL	Metabolism of cofactors and vitamins	(maker_Scaffold_188-augustus-gene-0.51)	-1	0.70325	-25.0598	65535	-2.43009e-13	5.88013e-131	2dhp_c <=> 3mob_c + fald_c
ADCPT	Metabolism of cofactors and vitamins	(genemark_Scaffold_1163-abinit-gene-0.18)	1	2.46482	120.887	3.32671e-12	65535	0	atp_c + dpcoa_c -> adp_c + coa_c + h_c
APCPT	Metabolism of cofactors and vitamins	(maker_Scaffold_352-augustus-gene-0.100) or (maker_Scaffold_45-snap-gene-0.20)	1	3.12682	90.0578	1.96806e-13	65535	0	4pcys_c + atp_c -> 4ppcys_c + adp_c + h_c
APNPT	Metabolism of cofactors and vitamins	(maker_Scaffold_352-augustus-gene-0.100) or (maker_Scaffold_45-snap-gene-0.20)	1	3.17212	198.398	2.95459e-13	65535	0	atp_c + ptth_c -> adp_c + h_c + pan4p_c
APPAT	Metabolism of cofactors and vitamins	(maker_Scaffold_62-snap-gene-0.86)	1	3.20258	142.038	3.82396e-12	65535	0	atp_c + 2 h_c + pan4p_c <=> dpcoa_c + ppi_c
APPT	Metabolism of cofactors and vitamins	(maker_Scaffold_352-augustus-gene-0.100) or (maker_Scaffold_45-snap-gene-0.20)	1	3.07831	126.646	3.47526e-12	65535	0	atp_c + pnto__R_c -> 4ppan_c + adp_c + h_c
BCTA(val)m	Metabolism of cofactors and vitamins	(maker_Scaffold_1306-snap-gene-0.47) or (maker_Scaffold_764-snap-gene-0.68)	-1	0.239009	-553.299	65535	-0.0142418	0	3mob_m + glu__L_m <=> akg_m + val__L_m
CYSCL	Metabolism of cofactors and vitamins	(maker_Scaffold_55-augustus-gene-0.62)	1	2.68044	103.384	2.72073e-12	65535	0	4ppcys_c + h_c -> co2_c + pan4p_c
DMHL	Metabolism of cofactors and vitamins	(maker_Scaffold_449-augustus-gene-0.26)	-1	0.406799	-72.4687	65535	-0.0127785	0	23dhmb_m -> 3mob_m + h2o_m
DMORh	Metabolism of cofactors and vitamins	(maker_Scaffold_246-augustus-gene-0.99)	-1	0.141139	-56.0169	65535	-0.00704421	0	alac__S_h + h_h + nadph_h -> 23dhmb_h + nadp_h
DMORm	Metabolism of cofactors and vitamins	(maker_Scaffold_246-augustus-gene-0.99)	-1	0.543464	-38.7788	65535	-0.00604701	3.84111e-288	alac__S_m + h_m + nadph_m -> 23dhmb_m + nadp_m
MTMOHT	Metabolism of cofactors and vitamins	(maker_Scaffold_188-augustus-gene-0.51)	1	4.14934	131.743	3.17102e-12	65535	0	3mob_m + h2o_m + mlthf_m -> 2dhp_m + thf_m
PBALm	Metabolism of cofactors and vitamins	(maker_Scaffold_651-snap-gene-0.169)	1	3.24972	128.506	3.46159e-12	65535	0	ala__B_m + atp_m + pant__R_m -> amp_m + 3 h_m + pnto__R_m + ppi_m
PNORm	Metabolism of cofactors and vitamins		1	3.59156	143.62	3.89511e-12	65535	0	nadp_m + pant__R_m <=> 2dhp_m + h_m + nadph_m
PPATDh	Metabolism of cofactors and vitamins	(maker_Scaffold_65-augustus-gene-0.278 and maker_Scaffold_2223-augustus-gene-0.15) or (maker_Scaffold_65-augustus-gene-0.278 and maker_Scaffold_93-snap-gene-0.57) or (maker_Scaffold_65-augustus-gene-0.278 and snap_masked_Scaffold_2223-abinit-gene-0.12)	-1	0.15563	-53.6184	65535	-0.00714928	0	h_h + 2 pyr_h -> alac__S_h + co2_h
PPATDm	Metabolism of cofactors and vitamins	(maker_Scaffold_65-augustus-gene-0.278 and maker_Scaffold_2223-augustus-gene-0.15) or (maker_Scaffold_65-augustus-gene-0.278 and maker_Scaffold_93-snap-gene-0.57) or (maker_Scaffold_65-augustus-gene-0.278 and snap_masked_Scaffold_2223-abinit-gene-0.12)	-1	0.623192	-25.9328	65535	-0.00388003	1.59163e-139	h_m + 2 pyr_m -> alac__S_m + co2_m
PPCL	Metabolism of cofactors and vitamins	(augustus_masked_Scaffold_1048-abinit-gene-0.1)	1	5.28002	162.309	3.91881e-12	65535	0	4ppan_c + atp_c + cys__L_c -> 4ppcys_c + amp_c + h_c + ppi_c
PPCL(CTP)	Metabolism of cofactors and vitamins	(augustus_masked_Scaffold_1048-abinit-gene-0.1)	-1	0.57832	-41.8203	65535	-4.25212e-13	0	4ppan_c + ctp_c + cys__L_c -> 4ppcys_c + cmp_c + h_c + ppi_c
DRBK	Pentose phosphate pathway	(genemark_Scaffold_37-abinit-gene-0.8)	-1	0.725736	-25.9741	65535	-5.19575e-14	6.1905e-140	atp_c + drib_c -> 2dr5p_c + adp_c + h_c
G6PADH	Pentose phosphate pathway	(maker_Scaffold_992-augustus-gene-0.151)	-1	0.285088	-67.6198	65535	-8.64762	0	g6p__A_c + nadp_c -> 6pgl_c + h_c + nadph_c
G6PADHh	Pentose phosphate pathway	(maker_Scaffold_2075-augustus-gene-0.31)	0			0	0		g6p__A_h + nadp_h -> 6pgl_h + h_h + nadph_h
G6PBDH	Pentose phosphate pathway	(maker_Scaffold_992-augustus-gene-0.151)	-1	0.690188	-5.2755	65535	-0.159551	6.89915e-08	g6p__B_c + nadp_c -> 6pgl_c + h_c + nadph_c
G6PBDHh	Pentose phosphate pathway	(maker_Scaffold_2075-augustus-gene-0.31)	0			0	0		g6p__B_h + nadp_h -> 6pgl_h + h_h + nadph_h
GNKh	Pentose phosphate pathway	(augustus_masked_Scaffold_2722-abinit-gene-0.0)	1	1.32871	35.3158	8.00746e-14	65535	2.0731e-244	atp_h + glcn_h -> 6pgc_h + adp_h + h_h
PGDH	Pentose phosphate pathway	(augustus_masked_Scaffold_38-abinit-gene-0.2)	1	2.50174	170.442	5.17148e-13	65535	0	6pgc_c + nadp_c -> co2_c + nadph_c + ru5p__D_c
PGDHh	Pentose phosphate pathway	(augustus_masked_Scaffold_38-abinit-gene-0.2)	-1	0.308149	-66.5495	65535	-8.87027	0	6pgc_h + nadp_h -> co2_h + nadph_h + ru5p__D_h
PGLh	Pentose phosphate pathway	(maker_Scaffold_54-augustus-gene-0.210)	-1	0.308149	-66.5495	65535	-8.87027	0	6pgl_h + h2o_h -> 6pgc_h + h_h
PPM	Pentose phosphate pathway	(maker_Scaffold_363-augustus-gene-0.154)	0	1.00656	0.112232	-0.529984	65535	0.455322	r1p_c <=> r5p_c
PPMh	Pentose phosphate pathway	(maker_Scaffold_1137-snap-gene-0.128)	-1	0.120406	-373.872	65535	-7.40014e-13	0	r1p_h <=> r5p_h
RBK	Pentose phosphate pathway	(genemark_Scaffold_37-abinit-gene-0.8)	0	0.948195	-1.45723	65535	0.033222	0.072558	atp_c + rib__D_c -> adp_c + h_c + r5p_c
RPDPK	Pentose phosphate pathway	(genemark_Scaffold_593-abinit-gene-0.22) or (genemark_Scaffold_565-abinit-gene-0.15)	-1	0.821835	-1190.8	65535	-6.7876e-05	0	atp_h + r5p_h <=> amp_h + h_h + prpp_h
TAh	Pentose phosphate pathway	(genemark_Scaffold_185-abinit-gene-0.3)	-1	0.347093	-66.5005	65535	-8.87619	0	g3p_h + s7p_h <=> e4p_h + f6p__B_h
RPEh	Pentose phosphate pathway	(maker_Scaffold_169-augustus-gene-0.64)	-1	0.981734	-7.61275	65535	-0.0210125	1.59407e-14	ru5p__D_h <=> xu5p__D_h
RPIh	Pentose phosphate pathway	(maker_Scaffold_1213-augustus-gene-0.26)	-1	0.988884	-4.26006	65535	-0.00480075	1.04063e-05	r5p_h <=> ru5p__D_h
TKT1h	Pentose phosphate pathway	(maker_Scaffold_1137-augustus-gene-0.114)	-1	0.986243	-5.69714	65535	-0.00713398	6.44048e-09	r5p_h + xu5p__D_h <=> g3p_h + s7p_h
TKT2h	Pentose phosphate pathway	(maker_Scaffold_1137-augustus-gene-0.114)	-1	0.977282	-9.52833	65535	-0.0138785	1.21177e-21	e4p_h + xu5p__D_h <=> f6p__B_h + g3p_h
ANTPPT	Amino acid metabolism	(genemark_Scaffold_869-abinit-gene-0.3)	-1	0.821835	-1190.8	65535	-6.7876e-05	0	anth_h + prpp_h -> h_h + ppi_h + pran_h
ATNS	Amino acid metabolism	(genemark_Scaffold_552-abinit-gene-0.17)	-1	0.0258231	-193.221	65535	-0.000175361	0	chor_h + gln__L_h -> anth_h + glu__L_h + h_h + pyr_h
ATNS(nh4)	Amino acid metabolism	(genemark_Scaffold_552-abinit-gene-0.17)	1	1.54463	119.945	0.000107403	65535	0	chor_h + nh4_h -> anth_h + h_h + h2o_h + pyr_h
CHRM	Amino acid metabolism	(maker_Scaffold_973-augustus-gene-0.56)	-1	0.24706	-443.244	65535	-0.00665158	0	chor_h <=> pphn_h
CHRS	Amino acid metabolism		-1	0.270769	-447.683	65535	-0.00671955	0	3psme_h -> chor_h + pi_h
DHQS	Amino acid metabolism	(maker_Scaffold_474-snap-gene-0.116)	-1	0.270769	-447.683	65535	-0.00671955	0	2dda7p_h -> 3dhq_h + pi_h
DPHS	Amino acid metabolism	(maker_Scaffold_1396-augustus-gene-0.74)	-1	0.270769	-447.683	65535	-0.00671955	0	e4p_h + h2o_h + pep_h -> 2dda7p_h + pi_h
DQDH	Amino acid metabolism	(maker_Scaffold_474-snap-gene-0.116)	-1	0.270769	-447.683	65535	-0.00671955	0	3dhq_h <=> 3dhsk_h + h2o_h
G3PL	Amino acid metabolism	(maker_Scaffold_1214-snap-gene-0.75)	-1	0.837161	-79.4737	65535	-5.16892e-05	0	3ig3p_h -> g3p_h + indole_h
IGPS	Amino acid metabolism	(maker_Scaffold_63-augustus-gene-0.32)	-1	0.821835	-1190.8	65535	-6.7876e-05	0	2cpr5p_h + h_h -> 3ig3p_h + co2_h + h2o_h
PHETL	Amino acid metabolism	(augustus_masked_Scaffold_116-abinit-gene-0.5)	1	1.18241	32.8463	3.8076e-14	65535	9.93122e-215	atp_m + phe__L_m + trnaphe_m -> amp_m + h_m + phetrna_m + ppi_m
POAT	Amino acid metabolism	(maker_Scaffold_855-augustus-gene-0.28) or (maker_Scaffold_1084-augustus-gene-0.39)	-1	0.213127	-5537.81	65535	-0.00393262	0	glu__L_c + phpyr_c <=> akg_c + phe__L_c
POATh	Amino acid metabolism	(maker_Scaffold_855-augustus-gene-0.28) or (maker_Scaffold_1084-augustus-gene-0.39)	-1	0.768891	-6.20235	65535	-2.24388	3.00529e-10	glu__L_h + phpyr_h <=> akg_h + phe__L_h
POATm	Amino acid metabolism	(maker_Scaffold_855-augustus-gene-0.28) or (maker_Scaffold_1084-augustus-gene-0.39)	-1	0.438189	-65.1691	65535	-7.48246e-14	0	glu__L_m + phpyr_m <=> akg_m + phe__L_m
PPDH	Amino acid metabolism		-1	0.213127	-5537.81	65535	-0.00393262	0	h_c + pphn_c -> co2_c + h2o_c + phpyr_c
PPOR	Amino acid metabolism		-1	0.290919	-182.478	65535	-0.00271785	0	nad_h + pphn_h -> 34hpp_h + co2_h + nadh_h
PRAI	Amino acid metabolism		-1	0.821835	-1190.8	65535	-6.7876e-05	0	pran_h <=> 2cpr5p_h
PSCIT	Amino acid metabolism	(genemark_Scaffold_608-abinit-gene-0.23)	-1	0.270769	-447.683	65535	-0.00671955	0	pep_h + skm5p_h <=> 3psme_h + pi_h
SERH	Amino acid metabolism	(maker_Scaffold_1214-snap-gene-0.75)	-1	0.735239	-23.1469	65535	-1.41086e-05	5.45945e-113	3ig3p_h + ser__L_h -> g3p_h + h2o_h + trp__L_h
SKDH	Amino acid metabolism	(maker_Scaffold_474-snap-gene-0.116)	-1	0.270769	-447.683	65535	-0.00671955	0	3dhsk_h + h_h + nadph_h <=> nadp_h + skm_h
SKK	Amino acid metabolism	(maker_Scaffold_514-snap-gene-0.24)	-1	0.270769	-447.683	65535	-0.00671955	0	atp_h + skm_h -> adp_h + h_h + skm5p_h
TRPS2h	Amino acid metabolism	(maker_Scaffold_1214-snap-gene-0.75)	-1	0.837161	-79.4737	65535	-5.16892e-05	0	indole_h + ser__L_h -> h2o_h + trp__L_h
TRPTL	Amino acid metabolism	(maker_Scaffold_596-augustus-gene-0.37)	-1	0.463337	-52.1472	65535	-5.27521e-14	0	atp_c + trnatrp_c + trp__L_c -> amp_c + ppi_c + trptrna_c
TYRTA	Amino acid metabolism	(maker_Scaffold_855-augustus-gene-0.28) or (maker_Scaffold_1084-augustus-gene-0.39)	-1	0.847906	-10.1744	65535	-14.1983	2.2115e-24	34hpp_c + glu__L_c -> akg_c + tyr__L_c
TYRTAh	Amino acid metabolism	(maker_Scaffold_855-augustus-gene-0.28) or (maker_Scaffold_1084-augustus-gene-0.39)	-1	0.762462	-6.2596	65535	-2.08901	2.09112e-10	34hpp_h + glu__L_h <=> akg_h + tyr__L_h
TYRTAm	Amino acid metabolism	(maker_Scaffold_855-augustus-gene-0.28) or (maker_Scaffold_1084-augustus-gene-0.39)	0	0.982418	-1.01484	65535	0.948126	0.155116	34hpp_m + glu__L_m -> akg_m + tyr__L_m
TYRTL	Amino acid metabolism	(maker_Scaffold_596-augustus-gene-0.37)	-1	0.0977432	-438.188	65535	-5.94946e-13	0	atp_c + trnatyr_c + tyr__L_c -> amp_c + ppi_c + tyrtrna_c
ATPSh	Photosynthesis	(maker_Scaffold_685-augustus-gene-0.113 and augustus_masked_Scaffold_1130-abinit-gene-0.2 and maker_Scaffold_1038-augustus-gene-0.43 and maker_Scaffold_156-augustus-gene-0.44 and snap_masked_Scaffold_291-abinit-gene-0.6 and (snap_masked_Scaffold_291-abinit-gene-0.19 or maker_Scaffold_1766-augustus-gene-0.20) and (maker_Scaffold_5-augustus-gene-0.201 or maker_Scaffold_2732-augustus-gene-0.8) and m…	1	1.00308	2.20127	0.186315	65535	0.0138812	adp_h + 4 h_u + pi_h -> atp_h + 3 h_h + h2o_u
CBFC	Photosynthesis	(snap_masked_Scaffold_1102-abinit-gene-0.8 and augustus_masked_Scaffold_1261-abinit-gene-0.7 and maker_Scaffold_665-snap-gene-0.1 and maker_Scaffold_555-augustus-gene-0.41)	-1	0.999948	-2.88135	65535	-9.70191e-05	0.00198828	2 h_h + 2 pccu2p_u + pqh2_u -> 4 h_u + 2 pccu1p_u + pq_u
CEF	Photosynthesis	(maker_Scaffold_64-augustus-gene-0.252 and maker_Scaffold_1065-augustus-gene-0.34)	-1	0.498	-75.4669	65535	-0.102692	0	fdxrd_u + 2 h_h + pccu2p_u -> fdxox_u + 2 h_u + pccu1p_u
FNORh	Photosynthesis		1	1.01227	74.8052	0.0511149	65535	0	fdxrd_u + h_h + nadp_h -> fdxox_u + nadph_h
PSIblue	Photosynthesis	(snap_masked_Scaffold_1102-abinit-gene-0.10 and maker_Scaffold_1102-snap-gene-0.11 and maker_Scaffold_1280-augustus-gene-0.117 and maker_Scaffold_1363-augustus-gene-0.48 and augustus_masked_Scaffold_115-abinit-gene-0.2 and genemark_Scaffold_1061-abinit-gene-0.20 and GL433837.1.286 and snap_masked_Scaffold_291-abinit-gene-0.25 and genemark_Scaffold_2058-abinit-gene-0.4 and genemark_Scaffold_1611-a…	-1	0.896584	-8.44246	65535	-0.0568672	2.01227e-17	fdxox_u + 2 pccu1p_u + 2 photon437_u -> fdxrd_u + 2 pccu2p_u
PSIIblue	Photosynthesis	(AB001684.1.35 and snap_masked_Scaffold_1102-abinit-gene-0.7 and genemark_Scaffold_1483-abinit-gene-0.1 and maker_Scaffold_2265-augustus-gene-0.19 and maker_Scaffold_346-augustus-gene-0.117 and augustus_masked_Scaffold_329-abinit-gene-0.14 and maker_Scaffold_21-augustus-gene-0.97 and maker_Scaffold_234-augustus-gene-0.193 and genemark_Scaffold_685-abinit-gene-0.25 and maker_Scaffold_520-augustus-…	-1	0.906657	-7.46265	65535	-0.0239143	4.97293e-14	2 h2o_u + 4 photon438_u + 2 pq_u -> o2D_u + 2 pqh2_u
PSIred	Photosynthesis	(snap_masked_Scaffold_1102-abinit-gene-0.10 and maker_Scaffold_1102-snap-gene-0.11 and maker_Scaffold_1280-augustus-gene-0.117 and maker_Scaffold_1363-augustus-gene-0.48 and augustus_masked_Scaffold_115-abinit-gene-0.2 and genemark_Scaffold_1061-abinit-gene-0.20 and GL433837.1.286 and snap_masked_Scaffold_291-abinit-gene-0.25 and genemark_Scaffold_2058-abinit-gene-0.4 and genemark_Scaffold_1611-a…	1	1.00473	2.14663	0.00418494	65535	0.0159353	fdxox_u + 2 pccu1p_u + 2 photon680_u -> fdxrd_u + 2 pccu2p_u
PSIIred	Photosynthesis	(AB001684.1.35 and snap_masked_Scaffold_1102-abinit-gene-0.7 and genemark_Scaffold_1483-abinit-gene-0.1 and maker_Scaffold_2265-augustus-gene-0.19 and maker_Scaffold_346-augustus-gene-0.117 and augustus_masked_Scaffold_329-abinit-gene-0.14 and maker_Scaffold_21-augustus-gene-0.97 and maker_Scaffold_234-augustus-gene-0.193 and genemark_Scaffold_685-abinit-gene-0.25 and maker_Scaffold_520-augustus-…	1	1.01649	7.43552	0.0238016	65535	6.09463e-14	2 h2o_u + 4 photon673_u + 2 pq_u -> o2D_u + 2 pqh2_u
SUCDHh	Photosynthesis	(XM_001689790.1)	1	1.17763	15.7276	9.24479e-14	65535	9.69615e-55	fad_h + succ_h -> fadh2_h + fum_h
ABOR		(genemark_Scaffold_1312-abinit-gene-0.9) or (maker_Scaffold_609-augustus-gene-0.65)	1	2.70428	9.41544	1.30408e-05	65535	3.50413e-21	4abutn_m + h2o_m + nadp_m -> 4abut_m + 2 h_m + nadph_m
AGDI		(maker_Scaffold_132-augustus-gene-0.45)	-1	0.753094	-3.60198	65535	-6.11305e-06	0.000159436	agm_m + h_m + h2o_m -> cbmp_m + nh4_m
ARDC		(maker_Scaffold_698-snap-gene-0.29)	-1	0.753094	-3.60198	65535	-6.11305e-06	0.000159436	arg__L_m + h_m -> agm_m + co2_m
CMPA		(genemark_Scaffold_132-abinit-gene-0.5)	-1	0.753094	-3.60198	65535	-6.11305e-06	0.000159436	cbmp_m + h_m + h2o_m -> co2_m + nh4_m + ptrc_m
ORDC		(maker_Scaffold_76-augustus-gene-0.263)	1	5.03983	13.5438	3.43595e-05	65535	2.26969e-41	h_c + orn_c -> co2_c + ptrc_c
ORDCh		(maker_Scaffold_76-augustus-gene-0.263)	-1	0.89091	-25.492	65535	-6.6339e-14	3.59677e-135	h_h + orn_h -> co2_h + ptrc_h
PTOR		(maker_Scaffold_732-augustus-gene-0.46) or (maker_Scaffold_228-augustus-gene-0.53)	1	1.50417	7.18477	2.14789e-05	65535	3.86203e-13	h2o_m + o2_m + ptrc_m <=> 4abutn_m + h2o2_m + nh4_m
APOFETNs	Metabolism of cofactors and vitamins		1	2.60444	155.766	3.3623e-13	65535	0	apofetn_h + fe3_h -> tfenfe3_h
BILIRED	Metabolism of cofactors and vitamins		1	1.13022	25.5515	6.21536e-14	65535	9.3619e-136	biliverd_h + h_h + nadph_h -> bilirub_h + nadp_h
CHLADMT	Metabolism of cofactors and vitamins		1	1.6494	87.5762	1.48172e-13	65535	0	chla_u + h_u <=> mg2_u + phphtna_u
CHLAE	Metabolism of cofactors and vitamins	(genemark_Scaffold_1402-abinit-gene-0.4 and maker_Scaffold_325-augustus-gene-0.210 and maker_Scaffold_1369-augustus-gene-0.47) or (genemark_Scaffold_1402-abinit-gene-0.4 and maker_Scaffold_325-augustus-gene-0.210 and maker_Scaffold_97-augustus-gene-0.123)	-1	0.611161	-186.634	65535	-4.35048e-13	0	chla_u <=> chlaemr_u
CHLASE	Metabolism of cofactors and vitamins	(maker_Scaffold_247-augustus-gene-0.94)	-1	0.494788	-80.2647	65535	-1.45632e-13	0	chla_h + h2o_h -> chlda_h + phytol_h
CHLASG	Metabolism of cofactors and vitamins	(XM_002949088.1)	-1	0.735663	-15.8417	65535	-6.76652e-07	1.73207e-55	chlda_u + ggdp_u -> ggchlda_u + h_u + ppi_u
CHLASP	Metabolism of cofactors and vitamins	(XM_002949088.1)	-1	0.829527	-113.094	65535	-5.37616e-06	0	chlda_u + pdp_u -> chla_u + h_u + ppi_u
CHLBSG	Metabolism of cofactors and vitamins	(XM_002949088.1)	-1	0.740878	-15.6524	65535	-1.0713e-06	2.99851e-54	chldb_u + ggdp_u -> ggchldb_u + h_u + ppi_u
CHLBSP	Metabolism of cofactors and vitamins	(XM_002949088.1)	-1	0.829251	-111.281	65535	-8.48455e-06	0	chldb_u + pdp_u -> chlb_u + h_u + ppi_u
CHLDADMT	Metabolism of cofactors and vitamins		-1	0.271417	-179.369	65535	-3.4232e-13	0	chlda_h <=> mg2_h + phphbda_h
CHLDAO	Metabolism of cofactors and vitamins	(augustus_masked_Scaffold_182-abinit-gene-0.11)	-1	0.821836	-1190.8	65535	-9.79544e-06	0	chlda_h + o2_h <=> chldb_h + h2o_h
CPP1O	Metabolism of cofactors and vitamins		1	1.72866	85.9669	1.50891e-13	65535	0	cpppg1_h + 3 nadp_h <=> cpp1_h + 3 h_h + 3 nadph_h
CPP3O	Metabolism of cofactors and vitamins		-1	0.538896	-86.0368	65535	-2.06394e-13	0	cpppg3_h + 3 nadp_h <=> cpp3_h + 3 h_h + 3 nadph_h
CPPPGO	Metabolism of cofactors and vitamins	(maker_Scaffold_1429-augustus-gene-0.17) or (maker_Scaffold_53-augustus-gene-0.103)	-1	0.821835	-1190.8	65535	-1.59974e-05	0	cpppg3_h + 2 h_h + 2 o2_h -> 2 co2_h + 2 h2o2_h + pppg9_h
DVCHLDR	Metabolism of cofactors and vitamins	(maker_Scaffold_2030-augustus-gene-0.15)	-1	0.771233	-19.2857	65535	-2.79597e-06	2.67813e-80	dvchlda_h + h_h + nadph_h <=> chlda_h + nadp_h
DVPCHLD450OR	Metabolism of cofactors and vitamins	(augustus_masked_Scaffold_667-abinit-gene-0.2)	-1	0.833248	-8.99399	65535	-9.04929e-07	1.66097e-19	dvpchlda_h + h_h + nadph_h + photon450_h -> dvchlda_h + nadp_h
DVPCHLD646OR	Metabolism of cofactors and vitamins	(augustus_masked_Scaffold_667-abinit-gene-0.2)	-1	0.709942	-16.2374	65535	-1.75172e-06	4.04445e-58	dvpchlda_h + h_h + nadph_h + photon646_h -> dvchlda_h + nadp_h
DVPCHLDR	Metabolism of cofactors and vitamins	(maker_Scaffold_2030-augustus-gene-0.15)	-1	0.830668	-80.9966	65535	-1.26996e-05	0	dvpchlda_h + h_h + nadph_h <=> nadp_h + pchlda_h
FCLT	Metabolism of cofactors and vitamins	(maker_Scaffold_1798-augustus-gene-0.118)	-1	0.694119	-110.928	65535	-5.70963e-13	0	fe2_h + ppp9_h -> 2 h_h + pheme_h
FE2TFENR	Metabolism of cofactors and vitamins		1	1.0181	3.30857	5.18496e-15	65535	0.000472184	tfenfe2_h -> apotfen_h + fe2_h
FERO	Metabolism of cofactors and vitamins	(genemark_Scaffold_505-abinit-gene-0.18)	-1	0.382558	-116.303	65535	-1.84368e-13	0	4 fe2_h + 4 h_h + o2_h -> 4 fe3_h + 2 h2o_h
G1SAT	Metabolism of cofactors and vitamins	(maker_Scaffold_2123-augustus-gene-0.11)	-1	0.821835	-1190.8	65535	-0.00012798	0	glu1sa_h <=> 5aop_h + h_h
GGCHLDAR	Metabolism of cofactors and vitamins	(maker_Scaffold_458-augustus-gene-0.118)	-1	0.735663	-15.8417	65535	-6.76651e-07	1.73278e-55	ggchlda_u + 3 h_u + 3 nadph_u -> chla_u + 3 nadp_u
GGCHLDBR	Metabolism of cofactors and vitamins	(maker_Scaffold_458-augustus-gene-0.118)	-1	0.740878	-15.6524	65535	-1.0713e-06	2.99832e-54	ggchldb_u + 3 h_u + 3 nadph_u -> chlb_u + 3 nadp_u
GLUTRR	Metabolism of cofactors and vitamins	(maker_Scaffold_137-augustus-gene-0.65)	-1	0.821835	-1190.8	65535	-0.00012798	0	glutrna_h + h_h + nadph_h -> glu1sa_h + nadp_h + trnaglu_h
GLUTRS	Metabolism of cofactors and vitamins	(genemark_Scaffold_874-abinit-gene-0.9) or (genemark_Scaffold_1261-abinit-gene-0.21)	-1	0.821835	-1190.8	65535	-0.00012798	0	atp_h + glu__L_h + trnaglu_h -> amp_h + glutrna_h + h_h + ppi_h
HEMEASm	Metabolism of cofactors and vitamins	(maker_Scaffold_470-augustus-gene-0.42)	-1	0.878159	-26.7481	65535	-5.16498e-14	1.00276e-147	hemeO_m + o2_m -> h2o_m + hemeA_m
HEMELh	Metabolism of cofactors and vitamins	(maker_Scaffold_1313-augustus-gene-0.74)	-1	0.688303	-88.1064	65535	-1.47601e-13	0	apocytc_h + 2 h_h + pheme_h <=> cytc_h
HEMELm	Metabolism of cofactors and vitamins	(maker_Scaffold_1313-augustus-gene-0.74)	-1	0.460025	-149.694	65535	-2.52507e-13	0	apocytc_m + 2 h_m + pheme_m <=> cytc_m
HEMEOSm	Metabolism of cofactors and vitamins	(genemark_Scaffold_952-abinit-gene-0.12)	0	1.01019	1.4346	-5.02503e-16	65535	0.0757311	frdp_m + h_m + h2o_m + pheme_m -> hemeO_m + ppi_m
MPMECY1	Metabolism of cofactors and vitamins	(maker_Scaffold_299-augustus-gene-0.34)	-1	0.821835	-1190.8	65535	-1.59974e-05	0	h_h + mppp9me_h + nadph_h + o2_h -> h2o_h + hmppp9me_h + nadp_h
MPMECY2	Metabolism of cofactors and vitamins	(maker_Scaffold_299-augustus-gene-0.34)	-1	0.821835	-1190.8	65535	-1.59974e-05	0	2 h_h + hmppp9me_h + nadph_h + o2_h -> 2 h2o_h + nadp_h + omppp9me_h
MPMECY3	Metabolism of cofactors and vitamins	(maker_Scaffold_299-augustus-gene-0.34)	-1	0.821835	-1190.8	65535	-1.59974e-05	0	nadph_h + o2_h + omppp9me_h -> dvpchlda_h + 2 h2o_h + nadp_h
MPML	Metabolism of cofactors and vitamins	(genemark_Scaffold_1402-abinit-gene-0.4 and maker_Scaffold_325-augustus-gene-0.210 and maker_Scaffold_1369-augustus-gene-0.47) or (genemark_Scaffold_1402-abinit-gene-0.4 and maker_Scaffold_325-augustus-gene-0.210 and maker_Scaffold_97-augustus-gene-0.123)	-1	0.821835	-1190.8	65535	-1.59974e-05	0	atp_h + h2o_h + mg2_h + ppp9_h -> adp_h + h_h + mppp9_h + pi_h
MPMT	Metabolism of cofactors and vitamins	(maker_Scaffold_1107-augustus-gene-0.46)	-1	0.821835	-1190.8	65535	-1.59974e-05	0	amet_h + mppp9_h <=> ahcys_h + h_h + mppp9me_h
PCHLD450OR	Metabolism of cofactors and vitamins	(augustus_masked_Scaffold_667-abinit-gene-0.2)	-1	0.72681	-16.6063	65535	-1.7471e-06	1.26331e-60	h_h + nadph_h + pchlda_h + photon450_h -> chlda_h + nadp_h
PCHLD646OR	Metabolism of cofactors and vitamins	(augustus_masked_Scaffold_667-abinit-gene-0.2)	-1	0.841282	-61.8371	65535	-1.07304e-05	0	h_h + nadph_h + pchlda_h + photon646_h -> chlda_h + nadp_h
PCHLDR	Metabolism of cofactors and vitamins		0			0	0		2 atp_h + 2 fdxrd_h + 2 h2o_h + pchlda_h -> 2 adp_h + chlda_h + 2 fdxox_h + 2 pi_h
PHPHBDDMC	Metabolism of cofactors and vitamins		-1	0.652837	-82.4367	65535	-9.91374e-14	0	3 h_h + phphbda_h <=> mfor_h + pyphphbda_h
PPBNGD	Metabolism of cofactors and vitamins	(maker_Scaffold_1615-augustus-gene-0.55)	-1	0.821835	-1190.8	65535	-1.59975e-05	0	h2o_h + 4 ppbng_h <=> hmbil_h + 4 nh4_h
PPBNGS	Metabolism of cofactors and vitamins	(maker_Scaffold_119-augustus-gene-0.94)	-1	0.821835	-1190.8	65535	-6.39898e-05	0	2 5aop_h + h_h -> 2 h2o_h + ppbng_h
PPPGO	Metabolism of cofactors and vitamins	(maker_Scaffold_371-augustus-gene-0.142)	-1	0.821835	-1190.8	65535	-1.59974e-05	0	3 o2_h + pppg9_h -> 3 h2o2_h + ppp9_h
TFENFEOR	Metabolism of cofactors and vitamins	(maker_Scaffold_230-augustus-gene-0.75) or (genemark_Scaffold_36-abinit-gene-0.3)	1	11.6833	279.236	9.43793e-13	65535	0	h_h + nadh_h + tfenfe3_h <=> nad_h + tfenfe2_h
UPP1R	Metabolism of cofactors and vitamins		-1	0.118867	-337.096	65535	-5.02622e-13	0	3 nadp_h + uppg1_h <=> 3 h_h + 3 nadph_h + upp1_h
UPP1S	Metabolism of cofactors and vitamins		1	1.31137	66.3575	2.54369e-13	65535	0	hmbil_h -> h2o_h + uppg1_h
UPP3MT	Metabolism of cofactors and vitamins	(maker_Scaffold_1159-augustus-gene-0.67)	1	2.0816	138.561	2.44899e-13	65535	0	2 amet_h + uppg3_h -> 2 ahcys_h + dscl_h + 2 h_h
UPP3O	Metabolism of cofactors and vitamins		1	2.2886	196.567	3.02253e-13	65535	0	3 nadp_h + uppg3_h <=> 3 h_h + 3 nadph_h + upp3_h
UPP3S	Metabolism of cofactors and vitamins	(maker_Scaffold_758-augustus-gene-0.38)	-1	0.821835	-1190.8	65535	-1.59975e-05	0	hmbil_h -> h2o_h + uppg3_h
UPPDC1	Metabolism of cofactors and vitamins	(genemark_Scaffold_1120-abinit-gene-0.23) or (maker_Scaffold_2326-augustus-gene-0.18)	-1	0.821835	-1190.8	65535	-1.59974e-05	0	4 h_h + uppg3_h -> 4 co2_h + cpppg3_h
UPPDC2	Metabolism of cofactors and vitamins	(genemark_Scaffold_1120-abinit-gene-0.23) or (maker_Scaffold_2326-augustus-gene-0.18)	-1	0.394112	-192.077	65535	-6.55567e-13	0	4 h_h + uppg1_h -> 4 co2_h + cpppg1_h
ACCAHh	Carbohydrate metabolism	(maker_Scaffold_143-augustus-gene-0.210)	1	1.71692	17.3949	0.0110217	65535	3.78659e-66	1acpc_h + h2o_h <=> 2obut_h + nh4_h
ACCAHm	Carbohydrate metabolism	(maker_Scaffold_143-augustus-gene-0.210)	1	1.5636	16.2543	0.0102918	65535	3.11434e-58	1acpc_m + h2o_m <=> 2obut_m + nh4_m
APAT	Carbohydrate metabolism	(maker_Scaffold_119-augustus-gene-0.91)	1	1.02188	9.75594	15.3691	65535	1.37356e-22	atp_m + ppa_m <=> ppad_m + ppi_m
APPTh	Carbohydrate metabolism	(maker_Scaffold_1030-augustus-gene-0.12)	1	1.86624	12.535	0.000600717	65535	8.17283e-36	atp_h + ppa_h <=> adp_h + ppap_h
APPTm	Carbohydrate metabolism	(maker_Scaffold_1030-augustus-gene-0.12)	1	14.4352	69.051	0.00622794	65535	0	atp_m + ppa_m <=> adp_m + ppap_m
HICH	Carbohydrate metabolism	(maker_Scaffold_143-augustus-gene-0.221)	-1	0.245561	-136.201	65535	-1.784e-12	0	3hpcoa_c + h2o_c -> 3hpp_c + coa_c + h_c
HPCOR	Carbohydrate metabolism		1	3.92345	46.5205	0.0869701	65535	0	3opcoa_c + h_c + nadph_c <=> 3hpcoa_c + nadp_c
HPHL	Carbohydrate metabolism	(maker_Scaffold_1108-snap-gene-0.33) or (maker_Scaffold_90-augustus-gene-0.15)	1	3.92345	46.5205	0.0869701	65535	0	3hpcoa_c <=> h2o_c + prpncoa_c
HPHLm	Carbohydrate metabolism	(maker_Scaffold_23-augustus-gene-0.68) or (maker_Scaffold_1108-snap-gene-0.33) or (maker_Scaffold_90-augustus-gene-0.15) or (maker_Scaffold_805-augustus-gene-0.120)	1	1.77645	95.8309	2.2872e-13	65535	0	3hpcoa_m <=> h2o_m + prpncoa_m
MCDC	Carbohydrate metabolism		-1	0.600868	-5.35049	65535	-0.25638	4.58137e-08	malcoa_c -> accoa_c + co2_c
OCDOR	Carbohydrate metabolism		1	3.92345	46.5205	0.0869701	65535	0	h_c + malcoa_c + nadph_c <=> 3opcoa_c + h2o_c + nadp_c
PACPT	Carbohydrate metabolism	(maker_Scaffold_119-augustus-gene-0.91)	1	1.02188	9.75594	15.3691	65535	1.37356e-22	coa_m + ppad_m <=> amp_m + h_m + ppcoa_m
PCFPTh	Carbohydrate metabolism		1	16.5248	40.416	0.0733876	65535	1.3773e-309	2obut_h + coa_h -> for_h + ppcoa_h
PCFPTm	Carbohydrate metabolism		1	1.5636	16.2543	0.0102918	65535	3.11434e-58	2obut_m + coa_m -> for_m + ppcoa_m
PCNO	Carbohydrate metabolism	(genemark_Scaffold_1220-abinit-gene-0.13)	1	3.92345	46.5205	0.0869701	65535	0	nadp_c + ppcoa_c <=> h_c + nadph_c + prpncoa_c
PCPPTh	Carbohydrate metabolism		1	1.86624	12.535	0.000600717	65535	8.17283e-36	coa_h + ppap_h -> pi_h + ppcoa_h
PCPPTm	Carbohydrate metabolism		1	14.4352	69.051	0.00622794	65535	0	coa_m + ppap_m -> pi_m + ppcoa_m
PPACOAL	Carbohydrate metabolism	(maker_Scaffold_119-augustus-gene-0.91)	-1	0.321375	-16.5798	65535	-0.000517226	1.92008e-60	atp_c + coa_c + ppa_c -> amp_c + ppcoa_c + ppi_c
PPACOALh	Carbohydrate metabolism	(maker_Scaffold_119-augustus-gene-0.91)	0	1.14255	1.11891	-1.27125e-05	65535	0.131616	atp_h + coa_h + ppa_h -> amp_h + h_h + ppcoa_h + ppi_h
PPACOALm	Carbohydrate metabolism	(maker_Scaffold_119-augustus-gene-0.91)	1	1.02187	9.75251	15.3626	65535	1.41986e-22	atp_m + coa_m + ppa_m -> amp_m + h_m + ppcoa_m + ppi_m
AAL(fum)	Nucleotide metabolism	(maker_Scaffold_690-augustus-gene-0.44)	-1	0.514371	-47.1936	65535	-35.2115	0	dcamp_c -> amp_c + fum_c
AASP	Nucleotide metabolism	(augustus_masked_Scaffold_2722-abinit-gene-0.0)	1	1.60513	6.84098	0.560351	65535	4.40527e-12	aps_c + atp_c -> adp_c + h_c + paps_c
AASPh	Nucleotide metabolism	(augustus_masked_Scaffold_2722-abinit-gene-0.0)	1	2.59054	151.515	4.34646e-13	65535	0	aps_h + atp_h -> adp_h + h_h + paps_h
AASPm	Nucleotide metabolism	(augustus_masked_Scaffold_2722-abinit-gene-0.0)	-1	0.854338	-20.6605	65535	-3.72657e-14	2.27564e-91	aps_m + atp_m -> adp_m + h_m + paps_m
ADEC	Nucleotide metabolism		1	48.1671	129.746	209.157	65535	0	atp_c -> camp_c + ppi_c
ADEDA	Nucleotide metabolism	(maker_Scaffold_1254-snap-gene-0.51)	-1	0.546309	-71.3633	65535	-1.68401e-13	0	dad__2_c + h_c + h2o_c -> din_c + nh4_c
ADNDA	Nucleotide metabolism	(maker_Scaffold_1254-snap-gene-0.51)	-1	0.767805	-2.11109	65535	-0.0163861	0.0174071	adn_c + h_c + h2o_c -> ins_c + nh4_c
ADNK	Nucleotide metabolism	(maker_Scaffold_85-augustus-gene-0.54)	0	1.04504	0.371167	-0.0829402	65535	0.355264	adn_c + atp_c -> adp_c + amp_c + h_c
ADNKm	Nucleotide metabolism	(maker_Scaffold_85-augustus-gene-0.54)	1	2.68956	49.8494	0.00569106	65535	0	adn_m + atp_m -> adp_m + amp_m + h_m
ADPA	Nucleotide metabolism	(genemark_Scaffold_651-abinit-gene-0.33)	1	1.14188	26.4167	22.6912	65535	2.27764e-144	adp_c + h2o_c -> amp_c + h_c + pi_c
ADRH	Nucleotide metabolism	(genemark_Scaffold_851-abinit-gene-0.10)	-1	0.714326	-3.65847	65535	-0.129634	0.000128169	adn_c + h2o_c -> ade_c + rib__D_c
ADSS	Nucleotide metabolism	(maker_Scaffold_248-augustus-gene-0.126)	-1	0.514371	-47.1936	65535	-35.2115	0	asp__L_c + gtp_c + imp_c -> dcamp_c + gdp_c + 2 h_c + pi_c
ADSSh	Nucleotide metabolism	(maker_Scaffold_248-augustus-gene-0.126)	-1	0.199834	-347.987	65535	-5.42312e-13	0	asp__L_h + gtp_h + imp_h -> dcamp_h + gdp_h + 3 h_h + pi_h
AGPOP	Nucleotide metabolism	(maker_Scaffold_138-augustus-gene-0.87)	-1	0.505687	-4.01847	65535	-0.149709	2.9719e-05	dgdp_c + h_c + pep_c -> dgtp_c + pyr_c
AGPOPm	Nucleotide metabolism	(maker_Scaffold_138-augustus-gene-0.87)	0	0.866425	-1.41875	65535	0.00688166	0.078017	dgdp_m + 2 h_m + pep_m -> dgtp_m + pyr_m
AGPT	Nucleotide metabolism	(maker_Scaffold_64-snap-gene-0.297)	0	1.09002	1.52846	-0.0397285	65535	0.0632305	atp_c + gmp_c -> adp_c + gdp_c
AIAL	Nucleotide metabolism	(maker_Scaffold_21-augustus-gene-0.94)	-1	0.111013	-223.72	65535	-0.0034452	0	25aics_c <=> aicar_c + fum_c
AMP5N	Nucleotide metabolism	(maker_Scaffold_336-augustus-gene-0.62) or (maker_Scaffold_1250-snap-gene-0.72)	-1	0.831377	-2.88979	65535	-0.122213	0.00193581	amp_c + h2o_c -> adn_c + pi_c
AMPD	Nucleotide metabolism	(maker_Scaffold_1254-snap-gene-0.51)	-1	0.513151	-47.1324	65535	-35.1415	0	amp_c + h_c + h2o_c -> imp_c + nh4_c
APN	Nucleotide metabolism	(maker_Scaffold_123-augustus-gene-0.216)	1	48.1671	129.746	209.157	65535	0	camp_c + h2o_c -> amp_c + h_c
APPRT	Nucleotide metabolism	(augustus_masked_Scaffold_311-abinit-gene-0.9)	-1	0.716049	-3.65279	65535	-0.129265	0.000131032	ade_c + prpp_c <=> amp_c + ppi_c
ARDP	Nucleotide metabolism	(maker_Scaffold_111-augustus-gene-0.47)	-1	0.291505	-157.268	65535	-3.53026e-13	0	adprib_c + h2o_c -> amp_c + 2 h_c + r5p_c
ATAH	Nucleotide metabolism		-1	0.766373	-5.5224	65535	-0.454977	1.75653e-08	alltt_m + h_m + h2o_m <=> urdglyc_m + urea_m
ATAH(co2)	Nucleotide metabolism	(maker_Scaffold_311-snap-gene-0.79)	-1	0.766498	-5.52019	65535	-0.454719	1.77862e-08	alltt_m + h_m + h2o_m -> co2_m + nh4_m + udg_m
ATAM	Nucleotide metabolism	(genemark_Scaffold_822-abinit-gene-0.6)	0	0.894827	-0.843022	65535	0.0338395	0.199628	amp_c + atp_c -> 2 adp_c
ATAMh	Nucleotide metabolism	(maker_Scaffold_2257-snap-gene-0.9)	1	4.89528	99.8754	24.8508	65535	0	amp_h + atp_h -> 2 adp_h
ATAMm	Nucleotide metabolism	(genemark_Scaffold_822-abinit-gene-0.6)	-1	0.455974	-10.3511	65535	-0.000537391	3.68197e-25	amp_m + atp_m -> 2 adp_m
ATDAM	Nucleotide metabolism	(genemark_Scaffold_822-abinit-gene-0.6)	-1	0.757145	-19.4219	65535	-5.64312e-14	2.29229e-81	atp_c + damp_c -> adp_c + dadp_c
ATDAMh	Nucleotide metabolism	(maker_Scaffold_2257-snap-gene-0.9)	-1	0.370852	-193.565	65535	-3.87542e-13	0	atp_h + damp_h -> adp_h + dadp_h
ATDAMm	Nucleotide metabolism	(maker_Scaffold_2257-snap-gene-0.9)	1	7.80772	263.704	6.18849e-13	65535	0	atp_m + damp_m -> adp_m + dadp_m
ATDGD	Nucleotide metabolism	(maker_Scaffold_431-augustus-gene-0.25)	0	1.04327	0.365553	-0.0596839	65535	0.357357	atp_c + dgdp_c -> adp_c + dgtp_c
ATDGDm	Nucleotide metabolism	(maker_Scaffold_431-augustus-gene-0.25)	-1	0.801247	-5.36175	65535	-1.98554	4.30638e-08	atp_m + dgdp_m + h_m -> adp_m + dgtp_m
ATDGM	Nucleotide metabolism	(maker_Scaffold_64-snap-gene-0.297)	-1	0.810197	-2.52644	65535	-0.136157	0.00577658	atp_c + dgmp_c -> adp_c + dgdp_c
ATGD	Nucleotide metabolism	(maker_Scaffold_431-augustus-gene-0.25)	0	0.858257	-1.47581	65535	0.00607709	0.0700295	atp_c + gdp_c -> adp_c + gtp_c
ATGDm	Nucleotide metabolism	(maker_Scaffold_431-augustus-gene-0.25)	1	11.2917	271.476	3.9466e-12	65535	0	atp_m + gdp_m + h_m -> adp_m + gtp_m
ATID	Nucleotide metabolism	(maker_Scaffold_431-augustus-gene-0.25)	-1	0.812072	-1.95347	65535	-0.00928718	0.0254098	atp_c + idp_c -> adp_c + itp_c
ATIDm	Nucleotide metabolism	(maker_Scaffold_431-augustus-gene-0.25)	1	1.17083	27.8389	3.62671e-14	65535	5.41377e-159	atp_m + idp_m -> adp_m + itp_m
ATNAH	Nucleotide metabolism	(maker_Scaffold_1405-augustus-gene-0.123)	1	1.688	16.9675	0.000237682	65535	3.98102e-63	alltn_m + h_m + h2o_m -> alltt_m
ATPPH	Nucleotide metabolism	(maker_Scaffold_755-augustus-gene-0.60) or (maker_Scaffold_900-augustus-gene-0.32) or (genemark_Scaffold_651-abinit-gene-0.33)	1	2.92329	8.94854	0.491352	65535	2.49313e-19	atp_c + h2o_c -> adp_c + h_c + pi_c
ATPPHm	Nucleotide metabolism	(maker_Scaffold_755-augustus-gene-0.60) or (maker_Scaffold_900-augustus-gene-0.32) or (genemark_Scaffold_651-abinit-gene-0.33)	1	2.92948	12.8838	2.92398	65535	1.08673e-37	atp_m + h2o_m -> adp_m + h_m + pi_m
ATS	Nucleotide metabolism		1	1.688	16.9675	0.000237682	65535	3.98102e-63	5houdic_m -> alltn_m + co2_m + h_m
BPNT	Nucleotide metabolism	(genemark_Scaffold_588-abinit-gene-0.8) or (maker_Scaffold_588-augustus-gene-0.31)	1	1.88384	6.81713	0.399209	65535	5.19392e-12	h2o_c + pap_c -> amp_c + pi_c
DAMPH	Nucleotide metabolism	(maker_Scaffold_336-augustus-gene-0.62) or (maker_Scaffold_1250-snap-gene-0.72)	-1	0.552404	-47.5472	65535	-1.28641e-13	0	damp_c + h2o_c <=> dad__2_c + pi_c
DAOTO	Nucleotide metabolism	(augustus_masked_Scaffold_13-abinit-gene-0.17 and genemark_Scaffold_704-abinit-gene-0.31 and genemark_Scaffold_24-abinit-gene-0.26) or (augustus_masked_Scaffold_13-abinit-gene-0.17 and genemark_Scaffold_704-abinit-gene-0.31 and augustus_masked_Scaffold_89-abinit-gene-1.30)	-1	0.106325	-2912.24	65535	-0.000733993	0	adp_c + trdrd_c -> dadp_c + h2o_c + trdox_c
DAPOP	Nucleotide metabolism	(maker_Scaffold_138-augustus-gene-0.87)	-1	0.561005	-4.48805	65535	-0.151018	3.6746e-06	dadp_m + h_m + pep_m -> datp_m + pyr_m
DGOTO	Nucleotide metabolism	(augustus_masked_Scaffold_13-abinit-gene-0.17 and genemark_Scaffold_704-abinit-gene-0.31 and genemark_Scaffold_24-abinit-gene-0.26) or (augustus_masked_Scaffold_13-abinit-gene-0.17 and genemark_Scaffold_704-abinit-gene-0.31 and augustus_masked_Scaffold_89-abinit-gene-1.30)	-1	0.233844	-42.5629	65535	-6.68988e-06	0	gdp_c + trdrd_c -> dgdp_c + h2o_c + trdox_c
DGTD	Nucleotide metabolism		-1	0.810197	-2.52644	65535	-0.136157	0.00577658	dgtp_c + h2o_c -> dgmp_c + h_c + ppi_c
DGTTO	Nucleotide metabolism		-1	0.30818	-727.761	65535	-0.000120968	0	gtp_c + trdrd_c -> dgtp_c + h2o_c + trdox_c
DMPH	Nucleotide metabolism	(maker_Scaffold_336-augustus-gene-0.62) or (maker_Scaffold_1250-snap-gene-0.72)	-1	0.526955	-99.2296	65535	-2.1911e-13	0	dgmp_c + h2o_c <=> dgsn_c + pi_c
FPAIF	Nucleotide metabolism	(maker_Scaffold_166-snap-gene-0.274)	0	1.03107	1.0019	-0.000365351	65535	0.15822	10fthf_c + aicar_c <=> fprica_c + thf_c
FPGFT	Nucleotide metabolism	(maker_Scaffold_266-augustus-gene-0.188)	-1	0.111013	-223.72	65535	-0.0034452	0	10fthf_c + gar_c <=> fgam_c + h_c + thf_c
GBDP	Nucleotide metabolism	(maker_Scaffold_84-snap-gene-0.113) or (maker_Scaffold_84-augustus-gene-0.105)	-1	0.999128	-3.41587	65535	-0.450853	0.000320425	h2o_c + ppgpp_c <=> gdp_c + ppi_c
GCPN	Nucleotide metabolism	(maker_Scaffold_123-augustus-gene-0.216)	1	1.1927	2.68974	0.283734	65535	0.00358721	35cgmp_c + h2o_c -> gmp_c
GDPA	Nucleotide metabolism	(genemark_Scaffold_651-abinit-gene-0.33)	1	1.9161	3.11687	0.0729107	65535	0.000919084	gdp_c + h2o_c -> gmp_c + h_c + pi_c
GDTP	Nucleotide metabolism		-1	0.999128	-3.41587	65535	-0.450853	0.000320425	gdptp_c + h2o_c <=> 2 h_c + pi_c + ppgpp_c
GMP5N	Nucleotide metabolism	(maker_Scaffold_336-augustus-gene-0.62) or (maker_Scaffold_1250-snap-gene-0.72)	0	0.995937	-0.0466861	65535	0.114938	0.481383	gmp_c + h2o_c -> gsn_c + h_c + pi_c
GMPS	Nucleotide metabolism	(maker_Scaffold_472-augustus-gene-0.38)	0	1.08504	1.21981	-0.209647	65535	0.111297	atp_c + nh4_c + xmp_c -> amp_c + gmp_c + 2 h_c + ppi_c
GMPS(glu)	Nucleotide metabolism	(maker_Scaffold_472-augustus-gene-0.38)	1	1.46616	2.83381	0.0469165	65535	0.00230905	atp_c + gln__L_c + h2o_c + xmp_c -> amp_c + glu__L_c + gmp_c + 2 h_c + ppi_c
GMPS(glu)m	Nucleotide metabolism	(maker_Scaffold_472-augustus-gene-0.38)	1	1.09711	7.96633	3.82747e-14	65535	1.00421e-15	atp_m + gln__L_m + h2o_m + xmp_m -> amp_m + glu__L_m + gmp_m + 4 h_m + ppi_m
GMPSm	Nucleotide metabolism	(maker_Scaffold_472-augustus-gene-0.38)	-1	0.595567	-43.8934	65535	-2.16889e-13	0	atp_m + nh4_m + xmp_m -> amp_m + gmp_m + 4 h_m + ppi_m
GPAR	Nucleotide metabolism	(augustus_masked_Scaffold_311-abinit-gene-0.9)	0	1.09334	1.34321	-0.150215	65535	0.089633	gua_c + h_c + prpp_c <=> gmp_c + ppi_c
GTPA	Nucleotide metabolism	(genemark_Scaffold_651-abinit-gene-0.33)	1	6.15215	332.7	676.819	65535	0	gtp_c + h2o_c -> gdp_c + h_c + pi_c
GTPDPK	Nucleotide metabolism	(maker_Scaffold_84-augustus-gene-0.105) or (genemark_Scaffold_1342-abinit-gene-0.1) or (maker_Scaffold_84-snap-gene-0.113)	-1	0.999128	-3.41587	65535	-0.450853	0.000320425	atp_c + gtp_c <=> amp_c + gdptp_c
GTPOP	Nucleotide metabolism	(maker_Scaffold_138-augustus-gene-0.87)	0	1.11891	1.0797	-0.0144698	65535	0.140165	gdp_c + h_c + pep_c -> gtp_c + pyr_c
GTPOPm	Nucleotide metabolism	(maker_Scaffold_138-augustus-gene-0.87)	1	1.55247	29.5403	4.00217e-13	65535	3.24553e-177	gdp_m + 2 h_m + pep_m -> gtp_m + pyr_m
GUAC	Nucleotide metabolism	(maker_Scaffold_903-augustus-gene-0.16)	1	1.1927	2.68974	0.283734	65535	0.00358721	gtp_c -> 35cgmp_c + h_c + ppi_c
GUAD	Nucleotide metabolism	(maker_Scaffold_1792-augustus-gene-0.39)	0	1.09804	1.44829	-0.0973562	65535	0.073799	gua_c + 2 h_c + h2o_c -> nh4_c + xan_c
HIUH	Nucleotide metabolism	(maker_Scaffold_477-snap-gene-0.90)	1	1.688	16.9675	0.000237682	65535	3.98103e-63	5hiu_m + h2o_m -> 5houdic_m
HPRT	Nucleotide metabolism	(augustus_masked_Scaffold_311-abinit-gene-0.9)	-1	0.864437	-1.99899	65535	-0.0365975	0.0228318	hxan_c + prpp_c <=> imp_c + ppi_c
I5NT	Nucleotide metabolism	(maker_Scaffold_336-augustus-gene-0.62) or (maker_Scaffold_1250-snap-gene-0.72)	0	0.888394	-1.38879	65535	0.0249142	0.0824792	h2o_c + imp_c -> ins_c + pi_c
ICH	Nucleotide metabolism	(maker_Scaffold_166-snap-gene-0.274)	0	1.03107	1.0019	-0.000365351	65535	0.15822	fprica_c <=> h2o_c + imp_c
IDPA	Nucleotide metabolism	(genemark_Scaffold_651-abinit-gene-0.33)	1	1.28899	21.1727	1.15198e-13	65535	1.17392e-95	h2o_c + idp_c -> h_c + imp_c + pi_c
IMPD	Nucleotide metabolism	(genemark_Scaffold_1744-abinit-gene-0.8)	-1	0.314839	-62.3287	65535	-0.000423481	0	h2o_c + imp_c + nad_c -> h_c + nadh_c + xmp_c
IMPDm	Nucleotide metabolism	(genemark_Scaffold_1744-abinit-gene-0.8)	1	2.41605	158.299	2.68906e-13	65535	0	h2o_m + imp_m + nad_m -> h_m + nadh_m + xmp_m
ISRH	Nucleotide metabolism	(genemark_Scaffold_851-abinit-gene-0.10)	-1	0.863176	-2.02267	65535	-0.0390464	0.0215804	h2o_c + ins_c -> hxan_c + rib__D_c
ITPA	Nucleotide metabolism	(genemark_Scaffold_651-abinit-gene-0.33)	0	1.01784	1.50637	-0.27282	65535	0.0660174	h_c + idp_c + pi_c -> h2o_c + itp_c
ITPP	Nucleotide metabolism		1	1.18114	12.0304	5.2449e-14	65535	3.48442e-33	h2o_c + itp_c -> h_c + imp_c + ppi_c
NDPK	Nucleotide metabolism	(maker_Scaffold_431-augustus-gene-0.25)	1	1.26781	1.90754	0.00875177	65535	0.0282541	atp_c + dadp_c -> adp_c + datp_c
NDPKm	Nucleotide metabolism	(maker_Scaffold_431-augustus-gene-0.25)	1	1.22518	4.43364	1.1762	65535	4.73202e-06	atp_m + dadp_m -> adp_m + datp_m
NTDP	Nucleotide metabolism		-1	0.801006	-1.8166	65535	-0.0341181	0.0346688	gtp_c + h2o_c -> gmp_c + h_c + ppi_c
NTPD	Nucleotide metabolism		1	2.52184	93.0441	1.44936e-13	65535	0	h2o_c + xtp_c -> h_c + ppi_c + xmp_c
PAPSTYRST	Nucleotide metabolism	(genemark_Scaffold_1094-abinit-gene-0.9) or (genemark_Scaffold_2486-abinit-gene-0.4)	-1	0.903597	-25.4852	65535	-5.35947e-14	4.19424e-135	paps_c + tyr__L_c -> pap_c + tyr__Lso4_c
PPRGL	Nucleotide metabolism		-1	0.111013	-223.72	65535	-0.0034452	0	atp_c + gly_c + pram_c -> adp_c + gar_c + 2 h_c + pi_c
PPRGLh	Nucleotide metabolism		1	3.58733	170.083	4.89782e-13	65535	0	atp_h + gly_h + pram_h -> adp_h + gar_h + h_h + pi_h
PRAIC	Nucleotide metabolism	(genemark_Scaffold_1033-abinit-gene-0.18)	-1	0.111013	-223.72	65535	-0.0034452	0	air_c + co2_c <=> 5aizc_c + 2 h_c
PRAICh	Nucleotide metabolism	(genemark_Scaffold_1033-abinit-gene-0.18)	1	3.36924	135.402	7.61518e-13	65535	0	air_h + co2_h <=> 5aizc_h + h_h
PRAIS	Nucleotide metabolism	(genemark_Scaffold_1494-abinit-gene-0.4)	-1	0.111013	-223.72	65535	-0.0034452	0	5aizc_c + asp__L_c + atp_c -> 25aics_c + adp_c + h_c + pi_c
PRAISh	Nucleotide metabolism	(genemark_Scaffold_1494-abinit-gene-0.4)	1	2.54968	194.223	8.86456e-13	65535	0	5aizc_h + asp__L_h + atp_h -> 25aics_h + adp_h + h_h + pi_h
PRDPAR	Nucleotide metabolism	(maker_Scaffold_719-augustus-gene-0.120)	-1	0.111013	-223.72	65535	-0.0034452	0	gln__L_c + h2o_c + prpp_c -> glu__L_c + ppi_c + pram_c
PRFGCL	Nucleotide metabolism	(maker_Scaffold_766-augustus-gene-0.39)	-1	0.111013	-223.72	65535	-0.0034452	0	atp_c + fpram_c -> adp_c + air_c + pi_c
PRFGCLh	Nucleotide metabolism	(maker_Scaffold_766-augustus-gene-0.39)	1	2.15365	180.798	6.70915e-13	65535	0	atp_h + fpram_h -> adp_h + air_h + h_h + pi_h
PRFGS	Nucleotide metabolism	(maker_Scaffold_231-snap-gene-0.40)	-1	0.111013	-223.72	65535	-0.0034452	0	atp_c + fgam_c + gln__L_c + h2o_c -> adp_c + fpram_c + glu__L_c + h_c + pi_c
PRFGSh	Nucleotide metabolism	(maker_Scaffold_231-snap-gene-0.40)	1	5.56189	243.826	6.16016e-13	65535	0	atp_h + fgam_h + gln__L_h + h2o_h -> adp_h + fpram_h + glu__L_h + h_h + pi_h
R5PDP	Nucleotide metabolism	(genemark_Scaffold_593-abinit-gene-0.22) or (genemark_Scaffold_565-abinit-gene-0.15)	0	1.06902	0.912105	-0.230183	65535	0.180879	atp_c + r5p_c -> amp_c + h_c + prpp_c
RNTR	Nucleotide metabolism		-1	0.100655	-15.6393	65535	-3.15857e-06	3.65028e-54	atp_c + trdrd_c -> datp_c + h2o_c + trdox_c
RSPN	Nucleotide metabolism	(genemark_Scaffold_851-abinit-gene-0.10)	0	0.995937	-0.0466861	65535	0.114938	0.481383	gsn_c + h2o_c -> gua_c + rib__D_c
SUAT	Nucleotide metabolism	(genemark_Scaffold_963-abinit-gene-0.1) or (maker_Scaffold_465-augustus-gene-0.66)	1	1.17807	2.34661	0.0688847	65535	0.00949193	atp_c + h_c + so4_c -> aps_c + ppi_c
UGAH	Nucleotide metabolism	(maker_Scaffold_311-snap-gene-0.79)	-1	0.766488	-5.52035	65535	-0.454738	1.77702e-08	h_m + h2o_m + udg_m <=> nh4_m + urdglyc_m
URO	Nucleotide metabolism	(augustus_masked_Scaffold_875-abinit-gene-0.20)	1	1.688	16.9675	0.000237682	65535	3.98103e-63	h2o_m + o2_m + urate_m -> 5hiu_m + h_m + h2o2_m
X5NT	Nucleotide metabolism	(maker_Scaffold_336-augustus-gene-0.62) or (maker_Scaffold_1250-snap-gene-0.72)	0	1.10165	1.54866	-0.0104119	65535	0.0607633	h2o_c + xmp_c -> pi_c + xtsn_c
XANDH	Nucleotide metabolism		-1	0.362411	-150.462	65535	-0.00242212	0	h2o_c + hxan_c + nad_c -> h_c + nadh_c + xan_c
XNDH	Nucleotide metabolism		1	1.688	16.9675	0.000237682	65535	3.98103e-63	h2o_c + nad_c + xan_c -> h_c + nadh_c + urate_c
XPPRT	Nucleotide metabolism	(augustus_masked_Scaffold_311-abinit-gene-0.9)	1	1.09836	1.73801	0.0470445	65535	0.0411355	prpp_c + xan_c <=> ppi_c + xmp_c
XTSNRH	Nucleotide metabolism	(genemark_Scaffold_851-abinit-gene-0.10)	0	1.10165	1.54866	-0.0104119	65535	0.0607633	h2o_c + xtsn_c -> rib__D_c + xan_c
ASPCT	Nucleotide metabolism	(genemark_Scaffold_2835-abinit-gene-0.1)	1	2.27654	77.829	1.56732e-13	65535	0	asp__L_c + cbp_c -> cbasp_c + pi_c
ASPCTm	Nucleotide metabolism	(genemark_Scaffold_2835-abinit-gene-0.1)	-1	0.207736	-5569.36	65535	-0.00281732	0	asp__L_m + cbp_m -> cbasp_m + pi_m
ATCD	Nucleotide metabolism	(maker_Scaffold_431-augustus-gene-0.25) or (maker_Scaffold_1758-augustus-gene-0.14)	-1	0.885536	-3.04688	65535	-0.116002	0.00116219	atp_c + cdp_c -> adp_c + ctp_c
ATCDm	Nucleotide metabolism	(maker_Scaffold_431-augustus-gene-0.25) or (maker_Scaffold_1758-augustus-gene-0.14)	1	1.40988	86.2284	1.41202e-13	65535	0	atp_m + cdp_m -> adp_m + ctp_m
ATCM	Nucleotide metabolism	(maker_Scaffold_123-augustus-gene-0.233)	0	1.04303	1.05085	-0.0529141	65535	0.146689	atp_c + cmp_c -> adp_c + cdp_c
ATCY	Nucleotide metabolism	(maker_Scaffold_2053-augustus-gene-0.13)	-1	0.450274	-7.03649	65535	-0.194051	1.11885e-12	atp_c + cytd_c -> adp_c + cmp_c + h_c
ATDCD	Nucleotide metabolism	(maker_Scaffold_431-augustus-gene-0.25) or (maker_Scaffold_1758-augustus-gene-0.14)	1	3.06301	9.13838	0.346806	65535	4.51224e-20	atp_c + dcdp_c -> adp_c + dctp_c
ATDCDm	Nucleotide metabolism	(maker_Scaffold_431-augustus-gene-0.25) or (maker_Scaffold_1758-augustus-gene-0.14)	-1	0.560212	-13.891	65535	-7.18219	2.24756e-43	atp_m + dcdp_m -> adp_m + dctp_m
ATDCM	Nucleotide metabolism	(maker_Scaffold_123-augustus-gene-0.233)	0	0.87331	-1.22716	65535	0.0703918	0.109911	atp_c + dcmp_c -> adp_c + dcdp_c
ATDTD	Nucleotide metabolism	(maker_Scaffold_431-augustus-gene-0.25) or (maker_Scaffold_1758-augustus-gene-0.14)	1	2.41539	4.52794	0.15321	65535	3.0473e-06	atp_c + dtdp_c -> adp_c + dttp_c
ATDTDm	Nucleotide metabolism	(maker_Scaffold_431-augustus-gene-0.25) or (maker_Scaffold_1758-augustus-gene-0.14)	-1	0.721619	-8.9425	65535	-5.10521	2.63103e-19	atp_m + dtdp_m -> adp_m + dttp_m
ATDTM	Nucleotide metabolism	(maker_Scaffold_81-snap-gene-0.140)	1	1.27382	2.08919	0.0415264	65535	0.0183707	atp_c + dtmp_c -> adp_c + dtdp_c
ATDUD	Nucleotide metabolism	(maker_Scaffold_431-augustus-gene-0.25) or (maker_Scaffold_1758-augustus-gene-0.14)	-1	0.856072	-2.31112	65535	-0.0648442	0.0104333	atp_c + dudp_c -> adp_c + dutp_c
ATDUDm	Nucleotide metabolism	(maker_Scaffold_431-augustus-gene-0.25) or (maker_Scaffold_1758-augustus-gene-0.14)	1	2.63334	155.885	2.25894e-13	65535	0	atp_m + dudp_m -> adp_m + dutp_m
ATUD	Nucleotide metabolism	(maker_Scaffold_431-augustus-gene-0.25) or (maker_Scaffold_1758-augustus-gene-0.14)	1	1.60075	6.7542	0.685896	65535	8.00013e-12	atp_c + udp_c -> adp_c + utp_c
ATUDm	Nucleotide metabolism	(maker_Scaffold_431-augustus-gene-0.25) or (maker_Scaffold_1758-augustus-gene-0.14)	1	1.00927	1.6499	0.00548505	65535	0.0495129	atp_m + udp_m -> adp_m + utp_m
AUPT	Nucleotide metabolism	(maker_Scaffold_2053-augustus-gene-0.13)	1	1.67037	3.36951	0.080783	65535	0.000379358	atp_c + uri_c -> adp_c + h_c + ump_c
CDDA	Nucleotide metabolism	(maker_Scaffold_1493-augustus-gene-0.32)	0	1.0072	0.0830605	-0.0450703	65535	0.466903	cytd_c + h_c + h2o_c -> nh4_c + uri_c
CDPPH	Nucleotide metabolism	(genemark_Scaffold_651-abinit-gene-0.33)	1	1.10923	1.6774	0.00220774	65535	0.046763	cdp_c + h2o_c -> cmp_c + h_c + pi_c
CMP	Nucleotide metabolism	(maker_Scaffold_336-augustus-gene-0.62) or (maker_Scaffold_1250-snap-gene-0.72)	-1	0.926065	-7.13358	65535	-10.9649	5.58888e-13	cmp_c + h2o_c -> cytd_c + pi_c
CSDA	Nucleotide metabolism	(genemark_Scaffold_1485-abinit-gene-0.5) or (genemark_Scaffold_1020-abinit-gene-0.25)	1	1.15734	1.7153	0.000957772	65535	0.0431764	csn_c + h_c + h2o_c -> nh4_c + ura_c
CTPH	Nucleotide metabolism	(genemark_Scaffold_651-abinit-gene-0.33)	-1	0.785898	-3.85836	65535	-0.132676	5.77945e-05	ctp_c + h2o_c -> cdp_c + h_c + pi_c
CYRH	Nucleotide metabolism	(genemark_Scaffold_851-abinit-gene-0.10)	1	1.15734	1.7153	0.000957772	65535	0.0431764	cytd_c + h2o_c -> csn_c + rib__D_c
DATCY	Nucleotide metabolism	(maker_Scaffold_2053-augustus-gene-0.13)	-1	0.816953	-3.21975	65535	-0.553809	0.000645616	cytd_c + datp_c -> cmp_c + dadp_c + h_c
DATUP	Nucleotide metabolism	(maker_Scaffold_2053-augustus-gene-0.13)	1	1.97595	9.78014	2.35273	65535	1.08661e-22	datp_c + uri_c -> dadp_c + h_c + ump_c
DCAH	Nucleotide metabolism	(maker_Scaffold_1493-augustus-gene-0.32)	-1	0.214022	-38.0406	65535	-5.22889e-05	1.25315e-278	dcyt_c + h_c + h2o_c -> duri_c + nh4_c
DCDT	Nucleotide metabolism	(augustus_masked_Scaffold_13-abinit-gene-0.17 and genemark_Scaffold_704-abinit-gene-0.31 and genemark_Scaffold_24-abinit-gene-0.26) or (augustus_masked_Scaffold_13-abinit-gene-0.17 and genemark_Scaffold_704-abinit-gene-0.31 and augustus_masked_Scaffold_89-abinit-gene-1.30)	-1	0.113496	-185.629	65535	-0.000428626	0	cdp_c + trdrd_c -> dcdp_c + h2o_c + trdox_c
DCMAH	Nucleotide metabolism	(genemark_Scaffold_1020-abinit-gene-0.25)	-1	0.199096	-32.0938	65535	-3.4111e-05	5.86486e-206	dcmp_c + h_c + h2o_c -> dump_c + nh4_c
DCMP	Nucleotide metabolism	(maker_Scaffold_336-augustus-gene-0.62) or (maker_Scaffold_1250-snap-gene-0.72)	0	0.954032	-0.456867	65535	0.0789826	0.323893	dcmp_c + h2o_c -> dcyt_c + pi_c
DCTCP	Nucleotide metabolism	(maker_Scaffold_2053-augustus-gene-0.13)	-1	0.653743	-6.03319	65535	-1.68836	8.61653e-10	cytd_c + dctp_c -> cmp_c + dcdp_c + h_c
DCTT	Nucleotide metabolism		-1	0.132839	-93.7305	65535	-0.000130445	0	ctp_c + trdrd_c -> dctp_c + h2o_c + trdox_c
DCTUP	Nucleotide metabolism	(maker_Scaffold_2053-augustus-gene-0.13)	-1	0.500136	-11.5448	65535	-4.45527	9.51509e-31	dctp_c + uri_c -> dcdp_c + h_c + ump_c
DGTCY	Nucleotide metabolism	(maker_Scaffold_2053-augustus-gene-0.13)	-1	0.863002	-2.48823	65535	-0.380378	0.00643514	cytd_c + dgtp_c -> cmp_c + dgdp_c + h_c
DGTUP	Nucleotide metabolism	(maker_Scaffold_2053-augustus-gene-0.13)	-1	0.697435	-5.35029	65535	-1.1295	4.58644e-08	dgtp_c + uri_c -> dgdp_c + h_c + ump_c
DHR	Nucleotide metabolism	(genemark_Scaffold_335-abinit-gene-0.8)	-1	0.207736	-5569.36	65535	-0.00281732	0	cbasp_m <=> dhor__S_m + h_m + h2o_m
DHRO	Nucleotide metabolism	(maker_Scaffold_1105-augustus-gene-0.51)	-1	0.207736	-5569.36	65535	-0.00281732	0	dhor__S_c + o2_c <=> h2o2_c + orot_c
DHROm	Nucleotide metabolism	(maker_Scaffold_1105-augustus-gene-0.51)	-1	0.202411	-189.194	65535	-3.48649e-13	0	dhor__S_m + h_m + o2_m <=> h2o2_m + orot_m
DTMPK	Nucleotide metabolism	(maker_Scaffold_81-snap-gene-0.140)	0	1.03029	0.261577	-0.0895094	65535	0.396829	atp_c + dump_c -> adp_c + dudp_c
DTNH	Nucleotide metabolism	(genemark_Scaffold_651-abinit-gene-0.33)	-1	0.673504	-7.31654	65535	-2.88712	1.4745e-13	dttp_c + h2o_c -> dtdp_c + h_c + pi_c
DTPH	Nucleotide metabolism	(genemark_Scaffold_651-abinit-gene-0.33)	1	1.27641	2.10376	0.0428895	65535	0.0177245	dtdp_c + h2o_c -> dtmp_c + h_c + pi_c
DTTGY	Nucleotide metabolism	(maker_Scaffold_2053-augustus-gene-0.13)	-1	0.506507	-7.39726	65535	-1.78043	8.1091e-14	cytd_c + dttp_c -> cmp_c + dtdp_c + h_c
DTTUP	Nucleotide metabolism	(maker_Scaffold_2053-augustus-gene-0.13)	0	1.00002	0.00028288	-0.656216	65535	0.499887	dttp_c + uri_c -> dtdp_c + h_c + ump_c
DUDT	Nucleotide metabolism	(augustus_masked_Scaffold_13-abinit-gene-0.17 and genemark_Scaffold_704-abinit-gene-0.31 and genemark_Scaffold_24-abinit-gene-0.26) or (augustus_masked_Scaffold_13-abinit-gene-0.17 and genemark_Scaffold_704-abinit-gene-0.31 and augustus_masked_Scaffold_89-abinit-gene-1.30)	-1	0.13497	-18.8591	65535	-1.15417e-05	5.38328e-77	trdrd_c + udp_c -> dudp_c + h2o_c + trdox_c
DURIK1	Nucleotide metabolism	(maker_Scaffold_439-augustus-gene-0.185)	1	1.2799	2.57185	0.0574528	65535	0.00507211	atp_c + duri_c -> adp_c + dump_c + h_c
DUTCP	Nucleotide metabolism	(maker_Scaffold_2053-augustus-gene-0.13)	0	1.13898	1.07628	-0.021397	65535	0.140928	cytd_c + dutp_c -> cmp_c + dudp_c + h_c
DUTNH	Nucleotide metabolism	(genemark_Scaffold_1331-abinit-gene-0.9)	0	1.02793	0.241907	-0.090782	65535	0.404431	dutp_c + h2o_c -> dump_c + h_c + ppi_c
DUTT	Nucleotide metabolism		-1	0.225349	-651.473	65535	-0.00125669	0	trdrd_c + utp_c -> dutp_c + h2o_c + trdox_c
DUTUP	Nucleotide metabolism	(maker_Scaffold_2053-augustus-gene-0.13)	-1	0.60415	-4.52509	65535	-0.179744	3.08853e-06	dutp_c + uri_c -> dudp_c + h_c + ump_c
GTCY	Nucleotide metabolism	(maker_Scaffold_2053-augustus-gene-0.13)	0	1.0053	0.274364	-1.90806	65535	0.391908	cytd_c + gtp_c -> cmp_c + gdp_c + h_c
GTUP	Nucleotide metabolism	(maker_Scaffold_2053-augustus-gene-0.13)	-1	0.0947507	-327.741	65535	-642.102	0	gtp_c + uri_c -> gdp_c + h_c + ump_c
HCGAL	Nucleotide metabolism	(maker_Scaffold_556-augustus-gene-0.46 and augustus_masked_Scaffold_835-abinit-gene-0.5)	-1	0.713111	-4.85968	65535	-0.067129	6.0586e-07	2 atp_c + gln__L_c + h2o_c + hco3_c -> 2 adp_c + cbp_c + glu__L_c + 2 h_c + pi_c
HCGALm	Nucleotide metabolism	(maker_Scaffold_556-augustus-gene-0.46 and augustus_masked_Scaffold_835-abinit-gene-0.5)	-1	0.857349	-3.88714	65535	-0.329123	5.13723e-05	2 atp_m + gln__L_m + h2o_m + hco3_m -> 2 adp_m + cbp_m + glu__L_m + 2 h_m + pi_m
ITCY	Nucleotide metabolism	(maker_Scaffold_2053-augustus-gene-0.13)	-1	0.906515	-5.51729	65535	-5.77902	1.80807e-08	cytd_c + itp_c -> cmp_c + h_c + idp_c
ITUP	Nucleotide metabolism	(maker_Scaffold_2053-augustus-gene-0.13)	1	1.1423	7.50398	8.6951	65535	3.64332e-14	itp_c + uri_c -> h_c + idp_c + ump_c
NTD1	Nucleotide metabolism	(maker_Scaffold_336-augustus-gene-0.62) or (maker_Scaffold_1250-snap-gene-0.72)	1	1.28003	2.57274	0.0575076	65535	0.00505915	dump_c + h2o_c -> duri_c + pi_c
ORPDC	Nucleotide metabolism	(genemark_Scaffold_756-abinit-gene-0.11)	-1	0.207736	-5569.36	65535	-0.00281732	0	h_c + orot5p_c -> co2_c + ump_c
ORPRT	Nucleotide metabolism	(genemark_Scaffold_756-abinit-gene-0.11)	-1	0.207736	-5569.36	65535	-0.00281732	0	orot5p_c + ppi_c <=> orot_c + prpp_c
TDSR	Nucleotide metabolism	(genemark_Scaffold_24-abinit-gene-0.26 and genemark_Scaffold_123-abinit-gene-0.59) or (maker_Scaffold_234-snap-gene-0.216) or (augustus_masked_Scaffold_89-abinit-gene-1.30 and genemark_Scaffold_123-abinit-gene-0.59)	-1	0.178642	-5735.69	65535	-0.00270312	0	h_c + nadph_c + trdox_c -> nadp_c + trdrd_c
TDSRh	Nucleotide metabolism	(genemark_Scaffold_123-abinit-gene-0.59 and maker_Scaffold_324-augustus-gene-0.51) or (genemark_Scaffold_123-abinit-gene-0.59 and maker_Scaffold_1792-snap-gene-0.41) or (genemark_Scaffold_123-abinit-gene-0.59 and genemark_Scaffold_242-abinit-gene-0.5) or (genemark_Scaffold_123-abinit-gene-0.59 and augustus_masked_Scaffold_797-abinit-gene-0.1) or (genemark_Scaffold_123-abinit-gene-0.59) or (maker_…	1	1.06207	3.5665	8.22651e-15	65535	0.000182585	h_h + nadph_h + trdox_h -> nadp_h + trdrd_h
TMDK1	Nucleotide metabolism	(maker_Scaffold_439-augustus-gene-0.185)	-1	0.814976	-1.98081	65535	-0.0196489	0.0238335	atp_c + thymd_c -> adp_c + dtmp_c + h_c
TPH	Nucleotide metabolism	(maker_Scaffold_336-augustus-gene-0.62) or (maker_Scaffold_1250-snap-gene-0.72)	-1	0.814976	-1.98081	65535	-0.0196489	0.0238335	dtmp_c + h2o_c -> pi_c + thymd_c
UDPGP	Nucleotide metabolism		1	2.32361	8.93224	1.22834	65535	2.88287e-19	h2o_c + udpg_c -> g1p_c + 2 h_c + ump_c
UMPK	Nucleotide metabolism	(maker_Scaffold_123-augustus-gene-0.233)	1	1.29623	3.94564	0.672188	65535	4.03393e-05	atp_c + ump_c -> adp_c + udp_c
UMPP	Nucleotide metabolism	(maker_Scaffold_336-augustus-gene-0.62) or (maker_Scaffold_1250-snap-gene-0.72)	-1	0.228335	-311.662	65535	-629.321	0	h2o_c + ump_c -> pi_c + uri_c
UPH	Nucleotide metabolism	(genemark_Scaffold_651-abinit-gene-0.33)	1	3.1504	8.25308	0.487595	65535	9.77882e-17	h2o_c + udp_c -> h_c + pi_c + ump_c
UPRT	Nucleotide metabolism		0	1.00634	0.106977	-0.531716	65535	0.457406	ppi_c + ump_c <=> prpp_c + ura_c
UTAL	Nucleotide metabolism	(maker_Scaffold_835-augustus-gene-0.87)	0	1.06547	0.865641	-0.0226531	65535	0.193364	atp_c + nh4_c + utp_c -> adp_c + ctp_c + 2 h_c + pi_c
UTCY	Nucleotide metabolism	(maker_Scaffold_2053-augustus-gene-0.13)	1	1.11511	1.66789	0.00891172	65535	0.0477003	cytd_c + utp_c -> cmp_c + h_c + udp_c
UTGAL	Nucleotide metabolism	(maker_Scaffold_835-augustus-gene-0.87)	0	0.997558	-0.0183371	65535	0.0213472	0.492685	atp_c + gln__L_c + h2o_c + utp_c -> adp_c + ctp_c + glu__L_c + 2 h_c + pi_c
UTPH	Nucleotide metabolism	(genemark_Scaffold_651-abinit-gene-0.33)	-1	0.298135	-40.7701	65535	-26.5535	2.7661e-314	h2o_c + utp_c -> h_c + pi_c + udp_c
UTPPH	Nucleotide metabolism		-1	0.504117	-4.23279	65535	-0.60201	1.17471e-05	h2o_c + utp_c -> h_c + ppi_c + ump_c
UTUP	Nucleotide metabolism	(maker_Scaffold_2053-augustus-gene-0.13)	1	2.39569	12.9198	4.47115	65535	6.91694e-38	uri_c + utp_c -> h_c + udp_c + ump_c
ACACT	Carbohydrate metabolism	(genemark_Scaffold_467-abinit-gene-0.7)	1	1.57508	169.637	0.0199716	65535	0	2 accoa_c -> aacoa_c + coa_c
ACALD	Carbohydrate metabolism		1	1.90167	51.4038	3.50622e-13	65535	0	acald_c + coa_c + nad_c -> accoa_c + h_c + nadh_c
ACALDh	Carbohydrate metabolism		1	4.65005	50.3176	0.0221855	65535	0	acald_h + coa_h + nad_h -> accoa_h + h_h + nadh_h
ACCOAhi	Carbohydrate metabolism	(maker_Scaffold_1205-snap-gene-0.16) or (snap_masked_Scaffold_1320-abinit-gene-0.2)	1	2.63793	17.8639	0.00145274	65535	1.53786e-69	accoa_h + atp_h + hco3_h -> adp_h + malcoa_h + pi_h
ACDHi	Carbohydrate metabolism	(maker_Scaffold_532-augustus-gene-0.59)	1	1.73437	4.07934	1.76993e-05	65535	2.29335e-05	accoa_c + 2 h_c + 2 nadh_c -> coa_c + etoh_c + 2 nad_c
ACDHmi	Carbohydrate metabolism	(maker_Scaffold_532-augustus-gene-0.59)	-1	0.779863	-3.53089	65535	-2.12999e-05	0.000208952	accoa_m + 2 h_m + 2 nadh_m -> coa_m + etoh_m + 2 nad_m
ACKrh	Carbohydrate metabolism	(maker_Scaffold_1030-augustus-gene-0.12)	1	1.22321	36.7793	45.5395	65535	1.31336e-262	ac_h + atp_h <=> actp_h + adp_h
ACKrm	Carbohydrate metabolism	(maker_Scaffold_1030-augustus-gene-0.12)	-1	0.527066	-53.6176	65535	-89.528	0	ac_m + atp_m <=> actp_m + adp_m
ALCDH(nadp)hi	Carbohydrate metabolism	(genemark_Scaffold_52-abinit-gene-0.26) or (maker_Scaffold_169-snap-gene-0.75) or (maker_Scaffold_532-augustus-gene-0.59)	0	1.06136	0.639264	-9.21915e-06	65535	0.26134	acald_h + h_h + nadph_h -> etoh_h + nadp_h
ALCDH(nadp)i	Carbohydrate metabolism	(genemark_Scaffold_52-abinit-gene-0.26) or (maker_Scaffold_169-snap-gene-0.75) or (maker_Scaffold_532-augustus-gene-0.59)	-1	0.752408	-26.2796	65535	-1.24511e-13	5.46328e-143	acald_c + h_c + nadph_c -> etoh_c + nadp_c
ALCDHi	Carbohydrate metabolism	(maker_Scaffold_532-augustus-gene-0.59)	-1	0.610269	-35.9276	65535	-1.675e-13	5.77793e-252	acald_c + h_c + nadh_c -> etoh_c + nad_c
ALCDHmi	Carbohydrate metabolism	(maker_Scaffold_532-augustus-gene-0.59)	1	1.39697	2.52445	1.12448e-05	65535	0.00580938	acald_m + h_m + nadh_m -> etoh_m + nad_m
ALDDH	Carbohydrate metabolism	(genemark_Scaffold_1312-abinit-gene-0.9) or (maker_Scaffold_609-augustus-gene-0.65)	-1	0.426103	-61.7369	65535	-4.3408e-13	0	acald_c + h2o_c + nad_c -> ac_c + 2 h_c + nadh_c
ALDDHm	Carbohydrate metabolism	(maker_Scaffold_1239-augustus-gene-0.38)	1	1.59373	5.75934	0.000760459	65535	4.47451e-09	acald_m + h2o_m + nad_m -> ac_m + 2 h_m + nadh_m
APhi	Carbohydrate metabolism		1	1.64787	4.5123	0.446383	65535	3.27999e-06	actp_h + h2o_h -> ac_h + h_h + pi_h
ASPAT	Carbohydrate metabolism	(maker_Scaffold_1084-augustus-gene-0.39)	1	1.03553	10.4555	22.9849	65535	1.25885e-25	akg_c + asp__L_c <=> glu__L_c + oaa_c
D-LACDHm	Carbohydrate metabolism	(genemark_Scaffold_110-abinit-gene-0.9 and maker_Scaffold_395-augustus-gene-0.54) or (maker_Scaffold_364-augustus-gene-0.28 and maker_Scaffold_3-augustus-gene-0.192) or (genemark_Scaffold_110-abinit-gene-0.9 and maker_Scaffold_3-augustus-gene-0.192)	1	1.52699	5.28265	0.000405143	65535	6.63662e-08	2 ficytc_m + lac__D_m -> 2 focytc_m + 2 h_m + pyr_m
GLYOXm	Carbohydrate metabolism	(maker_Scaffold_53-snap-gene-0.118)	1	1.96586	93.1101	1.44655e-13	65535	0	h2o_m + lgt__S_m -> gthrd_m + h_m + lac__D_m
IPPSh	Carbohydrate metabolism	(maker_Scaffold_757-snap-gene-0.22)	-1	0.0810392	-127.358	65535	-0.00280985	0	3mob_h + accoa_h + h2o_h -> 3c3hmp_h + coa_h + h_h
LALDD1	Carbohydrate metabolism	(genemark_Scaffold_2249-abinit-gene-0.9)	-1	0.663662	-26.8163	65535	-8.77546e-14	2.02371e-148	gthrd_c + lald__D_c + nad_c -> h_c + lgt__S_c + nadh_c
LALDD2	Carbohydrate metabolism	(maker_Scaffold_234-augustus-gene-0.197)	0	1.0112	0.798448	-3.14961e-15	65535	0.212324	lald__D_c + nad_c <=> h_c + mthgxl_c + nadh_c
LDHm	Carbohydrate metabolism		1	1.52699	5.28265	0.000405143	65535	6.63662e-08	lac__D_m + nad_m <=> h_m + nadh_m + pyr_m
LGTHL	Carbohydrate metabolism	(maker_Scaffold_141-snap-gene-0.167)	-1	0.587593	-36.1981	65535	-1.28765e-13	2.49829e-255	gthrd_c + mthgxl_c -> lgt__S_c
LLDH(ferr)m	Carbohydrate metabolism	(maker_Scaffold_885-augustus-gene-0.77 and maker_Scaffold_3-augustus-gene-0.192)	-1	0.38845	-13.7496	65535	-0.00205023	1.49212e-42	2 ficytc_m + lac__L_m -> 2 focytc_m + 2 h_m + pyr_m
LLDH(ferr)x	Carbohydrate metabolism	(maker_Scaffold_3-augustus-gene-0.192 and maker_Scaffold_885-augustus-gene-0.77)	-1	0.971298	-6.33836	65535	-5.03072e-15	1.26319e-10	2 ficytc_x + lac__L_x -> 2 focytc_x + 2 h_x + pyr_x
LLDHh	Carbohydrate metabolism		-1	0.623788	-81.3878	65535	-1.3478e-13	0	lac__L_h + nad_h <=> h_h + nadh_h + pyr_h
LLDHm	Carbohydrate metabolism		-1	0.38845	-13.7496	65535	-0.00205023	1.49212e-42	lac__L_m + nad_m <=> h_m + nadh_m + pyr_m
PFLACTm	Carbohydrate metabolism		1	5.1028	29.9927	0.00573574	65535	3.45341e-182	coa_m + pyr_m -> accoa_m + for_m
PFLh	Carbohydrate metabolism		1	3.29304	16.0003	0.00555489	65535	1.55255e-56	coa_h + pyr_h -> accoa_h + for_h
PTArh	Carbohydrate metabolism		1	1.22529	37.5341	46.2391	65535	3.70102e-272	accoa_h + pi_h <=> actp_h + coa_h
PTArm	Carbohydrate metabolism		-1	0.527066	-53.6176	65535	-89.528	0	accoa_m + pi_m <=> actp_m + coa_m
PYRDC	Carbohydrate metabolism	(maker_Scaffold_1070-snap-gene-0.70)	1	1.48387	3.93521	0.000394604	65535	4.21269e-05	h_m + pyr_m -> acald_m + co2_m
PYRShi	Carbohydrate metabolism		-1	0.4292	-583.446	65535	-0.298903	0	coa_h + 2 fdxox_h + pyr_h -> accoa_h + co2_h + 2 fdxrd_h + h_h
HYDAh	Carbohydrate metabolism	(genemark_Scaffold_708-abinit-gene-0.19)	1	2.82166	79.8594	0.00976335	65535	0	2 fdxrd_h + 2 h_h <=> 2 fdxox_h + h2_h
HYDA	Carbohydrate metabolism	(genemark_Scaffold_708-abinit-gene-0.19)	1	2.91537	5074.68	0.010848	65535	0	2 fdxrd_c + 2 h_c <=> 2 fdxox_c + h2_c
HYDAm	Carbohydrate metabolism	(genemark_Scaffold_708-abinit-gene-0.19)	-1	0.724264	-7.67998	65535	-0.000806975	9.51011e-15	2 fdxrd_m + 2 h_m <=> 2 fdxox_m + h2_m
CAROMO	Metabolism of cofactors and vitamins	(maker_Scaffold_1880-augustus-gene-0.14)	1	3.08432	125.101	2.99333e-13	65535	0	caro_h + o2_h -> 2 retinal_h
AFAT		(maker_Scaffold_374-augustus-gene-0.166)	-1	0.51908	-5.85773	65535	-0.730059	2.4963e-09	atp_c + fmn_c + 2 h_c -> fad_c + ppi_c
ARPT		(maker_Scaffold_1118-augustus-gene-0.18)	1	1.45817	4.09197	0.11013	65535	2.17233e-05	atp_c + ribflv_c -> adp_c + fmn_c + h_c
ARZS			-1	0.3535	-96.8002	65535	-1.44466e-13	0	5prdmbz_c + h2o_c -> pi_c + rdmbzi_c
AUNOR		(snap_masked_Scaffold_118-abinit-gene-0.57) or (genemark_Scaffold_440-abinit-gene-0.3)	1	2.37909	176.994	7.7073e-13	65535	0	5apru_h + h_h + nadph_h -> 5aprbu_h + nadp_h
AUS			1	3.5832	188.46	9.44657e-13	65535	0	5aprbu_h + h2o_h -> 4r5au_h + pi_h
DBRC			-1	0.39012	-47.4231	65535	-1.66867e-13	0	dmbzid_c + h2o_c + nh4_c + nicrnt_c + 3 o2_c <=> 3 for_c + 5 h_c + pi_c + ribflv_c
DHPAH		(snap_masked_Scaffold_118-abinit-gene-0.57) or (genemark_Scaffold_440-abinit-gene-0.3)	1	5.35189	171.595	7.23517e-13	65535	0	25dhpp_h + h2o_h -> 5apru_h + nh4_h
DLDLBT		(maker_Scaffold_1773-augustus-gene-0.23)	-1	0.739317	-37.1258	65535	-3.6022e-13	5.59293e-267	4r5au_h + db4p_h -> dmlz_h + h_h + 2 h2o_h + pi_h
GTPDH		(maker_Scaffold_779-snap-gene-0.84) or (genemark_Scaffold_98-abinit-gene-0.37)	-1	0.699878	-63.4144	65535	-1.64842e-13	0	gtp_h + 3 h2o_h -> 25dhpp_h + for_h + 2 h_h + ppi_h
NNPRT			-1	0.798895	-14.373	65535	-3.89946e-14	3.11488e-46	dmbzid_c + nicrnt_c -> 5prdmbz_c + h_c + nac_c
R5PFL		(maker_Scaffold_779-snap-gene-0.84)	-1	0.622381	-40.3913	65535	-3.4612e-13	2.9282e-309	r5p_h -> db4p_h + for_h + h_h
R5PPH		(maker_Scaffold_354-augustus-gene-0.71)	1	1.45817	4.09197	0.11013	65535	2.17233e-05	fmn_c + h2o_c -> pi_c + ribflv_c
RIBFS		(genemark_Scaffold_1945-abinit-gene-0.3)	-1	0.481828	-81.6642	65535	-4.46689e-13	0	2 dmlz_h + h_h -> 4r5au_h + ribflv_h
ACHMSSELCYSL		(maker_Scaffold_1860-snap-gene-0.39)	-1	0.537785	-162.69	65535	-3.51575e-13	0	achms_c + selcys_c -> ac_c + selcyst_c
ACHMSSELCYSLh		(maker_Scaffold_1860-snap-gene-0.39)	1	1.28056	27.6981	1.84864e-13	65535	1.60834e-157	achms_h + selcys_h -> ac_h + selcyst_h
ACSERL		(maker_Scaffold_732-augustus-gene-0.46) or (augustus_masked_Scaffold_13-abinit-gene-0.17) or (maker_Scaffold_1404-augustus-gene-0.24) or (maker_Scaffold_338-augustus-gene-0.67) or (maker_Scaffold_86-augustus-gene-0.117)	-1	0.834813	-2.79578	65535	-0.0645694	0.00259864	acser_c + seln_c <=> ac_c + 2 h_c + selcys_c
ACSERLh		(augustus_masked_Scaffold_13-abinit-gene-0.17) or (maker_Scaffold_1404-augustus-gene-0.24) or (maker_Scaffold_338-augustus-gene-0.67) or (maker_Scaffold_86-augustus-gene-0.117)	-1	0.465451	-110.233	65535	-1.83268e-13	0	acser_h + seln_h <=> ac_h + 2 h_h + selcys_h
ACSERLm		(augustus_masked_Scaffold_13-abinit-gene-0.17) or (maker_Scaffold_1404-augustus-gene-0.24) or (maker_Scaffold_338-augustus-gene-0.67) or (maker_Scaffold_86-augustus-gene-0.117)	1	1.35152	30.5214	4.62557e-14	65535	4.5599e-188	acser_m + seln_m <=> ac_m + 2 h_m + selcys_m
PHOMSELCYSL		(maker_Scaffold_1860-snap-gene-0.39)	1	4.67353	376.458	8.24461e-13	65535	0	h_c + phom_c + selcys_c -> pi_c + selcyst_c
PHOMSELCYSLh		(maker_Scaffold_1860-snap-gene-0.39)	-1	0.227646	-175.16	65535	-1.20026e-12	0	h_h + phom_h + selcys_h -> pi_h + selcyst_h
SEAHCYSHYD		(maker_Scaffold_1239-augustus-gene-0.42)	-1	0.60711	-84.0217	65535	-1.49255e-13	0	h2o_c + seahcys_c <=> adn_c + h_c + selhcys_c
SELCYSLY2		(maker_Scaffold_116-augustus-gene-0.86)	-1	0.834813	-2.79578	65535	-0.0645694	0.00259864	h_c + pdx5p_c + selcys_c -> ala__L_c + pydx5p_c + seln_c
SELCYSTL		(maker_Scaffold_875-augustus-gene-0.232)	-1	0.602162	-100.587	65535	-2.23965e-13	0	h2o_c + selcyst_c -> h_c + nh4_c + pyr_c + selhcys_c
SELCYSTLh		(maker_Scaffold_875-augustus-gene-0.232)	-1	0.770022	-16.7553	65535	-2.15266e-14	1.18981e-61	h2o_h + selcyst_h -> h_h + nh4_h + pyr_h + selhcys_h
SELTORc		(maker_Scaffold_261-augustus-gene-0.39 and augustus_masked_Scaffold_10-abinit-gene-0.1) or (maker_Scaffold_261-augustus-gene-0.39 and maker_Scaffold_1065-augustus-gene-0.34)	-1	0.0476631	-377.249	65535	-1.85741e-12	0	6 fdxrd_c + 6 h_c + selt_c -> 6 fdxox_c + 3 h2o_c + seln_c
SELTORm		(maker_Scaffold_261-augustus-gene-0.39 and augustus_masked_Scaffold_47-abinit-gene-0.6)	-1	0.821115	-38.3372	65535	-1.41236e-13	1.93749e-282	6 fdxrd_m + 6 h_m + selt_m -> 6 fdxox_m + 3 h2o_m + seln_m
SUCHMSSELCYSL		(maker_Scaffold_1860-snap-gene-0.39)	-1	0.291425	-96.2143	65535	-2.01983e-13	0	selcys_c + suchms_c -> selcyst_c + succ_c
SUCHMSSELCYSLh		(maker_Scaffold_1860-snap-gene-0.39)	-1	0.525332	-55.2972	65535	-2.45293e-13	0	selcys_h + suchms_h -> selcyst_h + succ_h
SECYSTL		(maker_Scaffold_792-snap-gene-0.34) or (maker_Scaffold_238-augustus-gene-0.41)	1	1.28851	46.7421	6.75026e-14	65535	0	atp_m + ser__L_m + trnasecys_m -> amp_m + h_m + ppi_m + sertrna__LPAREN__sec__RPAREN_m
SLCS		(maker_Scaffold_393-snap-gene-0.68)	-1	0.751328	-27.6263	65535	-3.37461e-14	9.02439e-157	selnp_m + sertrna__LPAREN__sec__RPAREN_m -> pi_m + sectrna_m
SLDK		(snap_masked_Scaffold_1272-abinit-gene-0.3) or (maker_Scaffold_1272-snap-gene-0.4)	-1	0.656167	-73.0265	65535	-1.45983e-13	0	atp_m + h2o_m + seln_m -> amp_m + 2 h_m + pi_m + selnp_m
3DSPHR		(genemark_Scaffold_100-abinit-gene-0.8)	1	1.2805	50.1564	2.49057e-13	65535	0	3dsphgn_c + h_c + nadph_c -> nadp_c + sphgn_c
PSPHS		(maker_Scaffold_76-augustus-gene-0.253)	-1	0.2516	-151.013	65535	-2.66276e-13	0	h_c + nadph_c + o2_c + sphgn_c -> h2o_c + nadp_c + psphings_c
SBPP1		(maker_Scaffold_1521-augustus-gene-0.24) or (maker_Scaffold_1571-augustus-gene-0.57)	-1	0.736129	-2.36628	65535	-0.0547088	0.00900277	h2o_c + sph1p_c -> pi_c + sphgn_c
SBPP3		(maker_Scaffold_1521-augustus-gene-0.24) or (maker_Scaffold_1571-augustus-gene-0.57)	1	1.64423	4.56373	0.266067	65535	2.57288e-06	h2o_c + sphs1p_c -> pi_c + sphings_c
SERPT		(maker_Scaffold_649-snap-gene-0.62)	1	1.98478	163.646	1.228e-12	65535	0	h_c + pmtcoa_c + ser__L_c -> 3dsphgn_c + co2_c + coa_c
SGOR		(augustus_masked_Scaffold_255-abinit-gene-0.9)	1	1.4657	73.1983	2.10146e-13	65535	0	fad_c + sphgn_c <=> fadh2_c + sphings_c
SGPL11		(genemark_Scaffold_846-abinit-gene-0.38)	-1	0.223407	-107.129	65535	-1.92925e-13	0	sph1p_c -> ethamp_c + hxdcal_c
SGPL13		(genemark_Scaffold_846-abinit-gene-0.38)	1	4.80582	144.14	2.25335e-13	65535	0	sphs1p_c -> ethamp_c + hxdceal_c
SLCBK1		(snap_masked_Scaffold_394-abinit-gene-0.35) or (snap_masked_Scaffold_394-abinit-gene-0.18)	-1	0.736129	-2.36628	65535	-0.0547088	0.00900277	atp_c + sphgn_c -> adp_c + h_c + sph1p_c
SPHK21		(snap_masked_Scaffold_394-abinit-gene-0.35) or (snap_masked_Scaffold_394-abinit-gene-0.18)	1	1.64423	4.56373	0.266067	65535	2.57288e-06	atp_c + sphings_c -> adp_c + h_c + sphs1p_c
AATHA	Carbohydrate metabolism	(genemark_Scaffold_166-abinit-gene-0.57) or (maker_Scaffold_266-snap-gene-0.209)	1	1.0826	2.46663	0.17792	65535	0.00683625	h2o_c + tre_c -> 2 glc__A_c
AATHB	Carbohydrate metabolism	(genemark_Scaffold_166-abinit-gene-0.57) or (maker_Scaffold_266-snap-gene-0.209)	1	1.17336	31.6466	23.6649	65535	8.26303e-201	h2o_c + tre_c -> 2 glc__B_c
ABFPT	Carbohydrate metabolism	(maker_Scaffold_625-augustus-gene-0.71) or (maker_Scaffold_772-augustus-gene-0.100)	-1	0.697536	-4.83617	65535	-0.88053	6.81695e-07	atp_c + fru__B_c -> adp_c + f6p__B_c + h_c
ABFPTh	Carbohydrate metabolism	(maker_Scaffold_625-augustus-gene-0.71) or (maker_Scaffold_772-augustus-gene-0.100)	-1	0.540203	-19.3001	65535	-9.21818	2.06874e-80	atp_h + fru__B_h -> adp_h + f6p__B_h + h_h
BFFS	Carbohydrate metabolism	(genemark_Scaffold_1826-abinit-gene-0.6)	-1	0.676055	-4.10421	65535	-0.622253	2.06083e-05	h2o_c + suc6p_c -> fru__B_c + g6p__A_c
SAGH	Carbohydrate metabolism		-1	0.754644	-2.80509	65535	-0.122367	0.00252481	h2o_c + sucr_c -> fru__B_c + glc__A_c
SPP	Carbohydrate metabolism	(maker_Scaffold_318-augustus-gene-0.34)	-1	0.754634	-2.80528	65535	-0.122386	0.00252337	h2o_c + suc6p_c -> pi_c + sucr_c
THP	Carbohydrate metabolism	(maker_Scaffold_1236-augustus-gene-0.34) or (maker_Scaffold_76-snap-gene-0.289)	1	1.16946	32.3562	24.2004	65535	5.29739e-209	h2o_c + tre6p_c -> pi_c + tre_c
UFAGT	Carbohydrate metabolism	(maker_Scaffold_1648-augustus-gene-0.28)	-1	0.697536	-4.83617	65535	-0.88053	6.81695e-07	f6p__B_c + udpg_c -> h_c + suc6p_c + udp_c
UG6PGT	Carbohydrate metabolism	(maker_Scaffold_76-snap-gene-0.289) or (maker_Scaffold_1200-augustus-gene-0.23)	1	1.16946	32.3562	24.2004	65535	5.29739e-209	g6p__A_c + udpg_c -> h_c + tre6p_c + udp_c
UGDC	Carbohydrate metabolism	(maker_Scaffold_576-augustus-gene-0.91)	1	1.18344	1047.47	0.000208938	65535	0	h_c + udpglcur_c -> co2_c + udpxyl_c
UGDH	Carbohydrate metabolism	(maker_Scaffold_431-augustus-gene-0.24)	1	1.20379	82.5915	0.000193302	65535	0	h2o_c + 2 nad_c + udpg_c -> 3 h_c + 2 nadh_c + udpglcur_c
UGE	Carbohydrate metabolism	(genemark_Scaffold_1261-abinit-gene-0.19)	1	1.06957	5.09986	8.15276e-06	65535	1.76232e-07	udpglcur_c <=> udpgalur_c
UG1PUT	Carbohydrate metabolism	(maker_Scaffold_564-augustus-gene-0.104)	1	1.16452	31.2064	24.3157	65535	8.68578e-196	g1p_c + h_c + utp_c -> ppi_c + udpg_c
GLPThi	Carbohydrate metabolism	(maker_Scaffold_564-snap-gene-0.120)	1	1.1717	893.226	0.00200471	65535	0	atp_h + g1p_h -> adpglc_h + ppi_h
STARCH300DEGR2A	Carbohydrate metabolism	(augustus_masked_Scaffold_1605-abinit-gene-0.4 and maker_Scaffold_1153-augustus-gene-0.48 and (maker_Scaffold_240-snap-gene-0.258 or maker_Scaffold_678-snap-gene-0.98) and (maker_Scaffold_120-snap-gene-0.43 or maker_Scaffold_1099-snap-gene-0.7))	0			0	0		49 h2o_h + 250 pi_h + starch300_h -> 250 g1p_h + 50 glc__A_h
STARCH300DEGR2B	Carbohydrate metabolism	(augustus_masked_Scaffold_1605-abinit-gene-0.4 and maker_Scaffold_1153-augustus-gene-0.48 and (maker_Scaffold_240-snap-gene-0.258 or maker_Scaffold_678-snap-gene-0.98) and (maker_Scaffold_120-snap-gene-0.43 or maker_Scaffold_1099-snap-gene-0.7))	0			0	0		49 h2o_h + 250 pi_h + starch300_h -> 250 g1p_h + 50 glc__B_h
STARCH300DEGRA	Carbohydrate metabolism	(augustus_masked_Scaffold_1605-abinit-gene-0.4 and maker_Scaffold_1153-augustus-gene-0.48 and (maker_Scaffold_240-snap-gene-0.258 or maker_Scaffold_678-snap-gene-0.98) and (maker_Scaffold_120-snap-gene-0.43 or maker_Scaffold_1099-snap-gene-0.7))	1	1.24774	4.65241	5.18073e-09	65535	1.68275e-06	74 h2o_h + 225 pi_h + starch300_h -> 225 g1p_h + 75 glc__A_h
STARCH300DEGRB	Carbohydrate metabolism	(augustus_masked_Scaffold_1605-abinit-gene-0.4 and maker_Scaffold_1153-augustus-gene-0.48 and (maker_Scaffold_240-snap-gene-0.258 or maker_Scaffold_678-snap-gene-0.98) and (maker_Scaffold_120-snap-gene-0.43 or maker_Scaffold_1099-snap-gene-0.7))	0	1.05927	1.20332	-7.67268e-10	65535	0.114455	74 h2o_h + 225 pi_h + starch300_h -> 225 g1p_h + 75 glc__B_h
STARCH300S	Carbohydrate metabolism	(maker_Scaffold_597-augustus-gene-0.44 and maker_Scaffold_1535-augustus-gene-0.15) or (maker_Scaffold_597-augustus-gene-0.44 and genemark_Scaffold_548-abinit-gene-0.4) or (maker_Scaffold_597-augustus-gene-0.44 and maker_Scaffold_893-augustus-gene-0.77) or (maker_Scaffold_615-augustus-gene-0.58 and maker_Scaffold_1535-augustus-gene-0.15) or (maker_Scaffold_615-augustus-gene-0.58 and genemark_Scaff…	1	1.1717	893.226	6.68237e-06	65535	0	300 adpglc_h + h2o_h -> 300 adp_h + 300 h_h + starch300_h
ARSO4SH	Energy metabolism		1	1.88384	6.81713	0.399209	65535	5.19392e-12	arso4_c + h2o_c -> 2 h_c + phen_c + so4_c
BPNT2	Energy metabolism	(genemark_Scaffold_588-abinit-gene-0.8) or (maker_Scaffold_588-augustus-gene-0.31)	1	1.33916	2.76845	0.0858489	65535	0.00282654	h2o_c + paps_c -> aps_c + pi_c
PAPSPHENST	Energy metabolism	(maker_Scaffold_851-augustus-gene-0.49)	1	1.88384	6.81713	0.399209	65535	5.19392e-12	paps_c + phen_c <=> arso4_c + pap_c
SULO	Energy metabolism	(maker_Scaffold_512-augustus-gene-0.15)	-1	0.787381	-3.43885	65535	-8.15829e-05	0.000294478	h2o_c + hso3_c + o2_c -> h_c + h2o2_c + so4_c
SULOm	Energy metabolism	(maker_Scaffold_512-augustus-gene-0.15)	-1	0.110172	-500.535	65535	-2.8193e-12	0	h2o_m + hso3_m + o2_m -> h_m + h2o2_m + so4_m
SULR(ferr)	Energy metabolism	(maker_Scaffold_261-augustus-gene-0.39)	-1	0.450341	-54.9741	65535	-0.00200746	0	6 fdxrd_h + 6 h_h + hso3_h -> 6 fdxox_h + 3 h2o_h + h2s_h
TSULe	Energy metabolism		-1	0.525243	-88.9132	65535	-5.27229e-13	0	hso3_e + s_e <=> h_e + tsul_e
ACONT	TCA Cycle	(genemark_Scaffold_2059-abinit-gene-0.4) or (augustus_masked_Scaffold_2192-abinit-gene-0.4)	-1	0.143991	-174.241	65535	-572.596	0	cit_c <=> icit_c
ACONTx	TCA Cycle	(genemark_Scaffold_2059-abinit-gene-0.4) or (augustus_masked_Scaffold_2192-abinit-gene-0.4)	-1	0.245751	-337.664	65535	-6.88711e-13	0	cit_x <=> icit_x
AKGDHe2r	TCA Cycle	(maker_Scaffold_463-augustus-gene-0.102)	-1	0.138337	-115.863	65535	-2.08249e-12	0	coa_m + h_m + sdhlam_m <=> dhlam_m + succoa_m
AKGDHmi	TCA Cycle	(XM_001692818.1)	-1	0.313847	-76.9312	65535	-1.35661e-12	0	akg_m + h_m + lpam_m -> co2_m + sdhlam_m
CS	TCA Cycle	(maker_Scaffold_496-augustus-gene-0.54)	0	1.086	0.861283	-0.0459798	65535	0.194562	accoa_c + h2o_c + oaa_c -> cit_c + coa_c + h_c
CSm	TCA Cycle	(maker_Scaffold_496-augustus-gene-0.54)	1	1.24795	2.65872	0.0174559	65535	0.00393446	accoa_m + h2o_m + oaa_m -> cit_m + coa_m + h_m
CSx	TCA Cycle	(maker_Scaffold_496-augustus-gene-0.54)	-1	0.565001	-42.0423	65535	-0.00417028	0	accoa_x + h2o_x + oaa_x -> cit_x + coa_x + h_x
ICDHm	TCA Cycle	(maker_Scaffold_395-augustus-gene-0.52)	-1	0.0254036	-106.615	65535	-69.5495	0	icit_m + nad_m -> akg_m + co2_m + nadh_m
SUCL(gdp)m	TCA Cycle	(maker_Scaffold_498-augustus-gene-0.16 and genemark_Scaffold_129-abinit-gene-0.9)	1	3.28496	124.1	1.83703e-12	65535	0	coa_m + gtp_m + succ_m <=> gdp_m + pi_m + succoa_m
MDHh	Carbohydrate metabolism	(maker_Scaffold_895-snap-gene-0.40)	-1	0.953784	-3.12763	65535	-2.40198	0.000886181	h_h + nadh_h + oaa_h -> mal__L_h + nad_h
MDHm	Carbohydrate metabolism	(maker_Scaffold_1124-augustus-gene-0.49)	-1	0.263782	-93.189	65535	-79.8594	0	h_m + nadh_m + oaa_m <=> mal__L_m + nad_m
MDHx	Carbohydrate metabolism	(maker_Scaffold_33-augustus-gene-0.119)	-1	0.565001	-42.0423	65535	-0.00417028	0	h_x + nadh_x + oaa_x <=> mal__L_x + nad_x
ACONTm	TCA Cycle	(genemark_Scaffold_2059-abinit-gene-0.4) or (augustus_masked_Scaffold_2192-abinit-gene-0.4)	-1	0.143939	-174.295	65535	-572.801	0	cit_m <=> icit_m
FUMm	TCA Cycle	(maker_Scaffold_21-augustus-gene-0.94)	-1	0.538805	-47.4207	65535	-36.2878	0	fum_m + h2o_m <=> mal__L_m
ICDH	TCA Cycle	(maker_Scaffold_126-snap-gene-0.176)	-1	0.02554	-106.575	65535	-69.5258	0	icit_c + nadp_c <=> akg_c + co2_c + nadph_c
ICDHhr	TCA Cycle	(maker_Scaffold_126-snap-gene-0.176)	-1	0.596742	-6.09989	65535	-5.58572e-05	5.70632e-10	icit_h + nadp_h <=> akg_h + co2_h + nadph_h
SUCLm	TCA Cycle	(maker_Scaffold_498-augustus-gene-0.16 and genemark_Scaffold_129-abinit-gene-0.9)	1	1.56498	35.4377	1.75125e-13	65535	6.57088e-246	atp_m + coa_m + h_m + succ_m -> adp_m + pi_m + succoa_m
SUCDH(q8)m	TCA Cycle	(GL433843.1.181 and genemark_Scaffold_568-abinit-gene-0.21 and maker_Scaffold_643-augustus-gene-0.64)	-1	0.856571	-11.854	65535	-19.3885	2.7415e-32	q8_m + succ_m <=> fum_m + q8h2_m
SUCDHm	TCA Cycle	(XM_001689790.1)	-1	0.855735	-11.9376	65535	-19.547	1.03478e-32	fad_m + succ_m -> fadh2_m + fum_m
PPCKm	TCA Cycle	(maker_Scaffold_1178-augustus-gene-0.46) or (maker_Scaffold_1214-augustus-gene-0.70)	-1	0.855629	-15.5327	65535	-16.2771	1.79053e-53	atp_m + oaa_m -> adp_m + co2_m + pep_m
PPCK	TCA Cycle	(maker_Scaffold_1178-augustus-gene-0.46) or (maker_Scaffold_1214-augustus-gene-0.70)	0	1.04927	0.468066	-0.0952626	65535	0.319879	atp_c + oaa_c -> adp_c + co2_c + pep_c
DEDOLDPS		(genemark_Scaffold_366-abinit-gene-0.45)	1	1.19303	31.7539	2.71119e-13	65535	4.85956e-202	7 ipdp_c + ttc__ggdp_c -> dedoldp_c + 7 ppi_c
DEDOLDPSAT		(maker_Scaffold_504-augustus-gene-0.24)	1	1.78398	117.375	9.32208e-13	65535	0	dedoldp_c + h_c + nadh_c -> doldp_c + nad_c
TTCGGDPS		(maker_Scaffold_504-augustus-gene-0.24)	-1	0.675827	-61.3206	65535	-5.4392e-13	0	frdp_c + ipdp_c -> ppi_c + ttc__ggdp_c
TRP23OR			1	2.22337	65.1008	1.34555e-13	65535	0	o2_c + trp__L_c -> Lfmkynr_c
34HPPYRI			1	2.38436	90.8704	3.22764e-13	65535	0	34hpp_c <=> 2h34hppr_c
FAA		(maker_Scaffold_270-snap-gene-0.52)	0	1.00417	0.0848641	-2.34464e-05	65535	0.466186	4fumacac_c + h2o_c -> acac_c + fum_c + h_c
HGDO		(maker_Scaffold_41-snap-gene-0.190)	0	1.00417	0.0848641	-2.34464e-05	65535	0.466186	hgentis_c + o2_c -> 4mlacac_c + h_c
HPPD		(maker_Scaffold_92-augustus-gene-0.86)	0	1.00417	0.084864	-2.34464e-05	65535	0.466186	34hpp_c + o2_c -> co2_c + hgentis_c
MAAI			0	1.00417	0.0848642	-2.34464e-05	65535	0.466186	4mlacac_c -> 4fumacac_c
TAT		(maker_Scaffold_1084-augustus-gene-0.39)	-1	0.906835	-9.12678	65535	-15.1353	5.01397e-20	akg_c + tyr__L_c -> 34hpp_c + glu__L_c
ALPH		(maker_Scaffold_1936-snap-gene-0.28)	0	0.878138	-1.322	65535	0.0104064	0.0931137	allphn_c + 3 h_c + h2o_c -> 2 co2_c + 2 nh4_c
ALPHm		(maker_Scaffold_1936-snap-gene-0.28)	1	1.36803	3.69601	0.109572	65535	0.000110679	allphn_m + 3 h_m + h2o_m -> 2 co2_m + 2 nh4_m
URCB		(augustus_masked_Scaffold_805-abinit-gene-0.15)	0	0.878138	-1.322	65535	0.0104064	0.0931137	atp_c + hco3_c + urea_c -> adp_c + allphn_c + 2 h_c + pi_c
ACAS(2ahbut)	Amino acid metabolism	(maker_Scaffold_65-augustus-gene-0.278 and maker_Scaffold_2223-augustus-gene-0.15) or (maker_Scaffold_65-augustus-gene-0.278 and maker_Scaffold_93-snap-gene-0.57) or (maker_Scaffold_65-augustus-gene-0.278 and snap_masked_Scaffold_2223-abinit-gene-0.12)	-1	0.614994	-21.449	65535	-0.00250344	5.2527e-98	2ahethmpp_h + 2obut_h -> 2ahbut_h + thmpp_h
DHAD	Amino acid metabolism	(maker_Scaffold_449-augustus-gene-0.26)	-1	0.586638	-21.8394	65535	-0.00226294	2.27961e-101	23dhmp_c -> 3mop_c + h2o_c
DHAD(3mob)	Amino acid metabolism	(maker_Scaffold_449-augustus-gene-0.26)	-1	0.522205	-7.4986	65535	-5.73293e-05	3.79418e-14	23dhmb_c -> 3mob_c + h2o_c
DHAD(3mob)h	Amino acid metabolism	(maker_Scaffold_449-augustus-gene-0.26)	-1	0.244924	-48.7888	65535	-0.00070958	0	23dhmb_h -> 3mob_h + h2o_h
DHADh	Amino acid metabolism	(maker_Scaffold_449-augustus-gene-0.26)	-1	0.764615	-4.27679	65535	-0.000162513	9.65714e-06	23dhmp_h -> 3mop_h + h2o_h
ILETL	Amino acid metabolism	(maker_Scaffold_1304-augustus-gene-0.35)	1	2.34485	192.247	3.23798e-13	65535	0	atp_c + ile__L_c + trnaile_c -> amp_c + iletrna_c + ppi_c
IMDH	Amino acid metabolism	(maker_Scaffold_595-snap-gene-0.32)	-1	0.258371	-361.571	65535	-0.00852637	0	3c2hmp_c + nad_c -> 3c4mop_c + h_c + nadh_c
IMDHT	Amino acid metabolism	(maker_Scaffold_571-snap-gene-0.88 and maker_Scaffold_131-augustus-gene-0.51)	-1	0.258371	-361.571	65535	-0.00852637	0	3c3hmp_c <=> 2ippm_c + h2o_c
IMDHT(3c2hmp)	Amino acid metabolism	(maker_Scaffold_571-snap-gene-0.88 and maker_Scaffold_131-augustus-gene-0.51)	-1	0.258371	-361.571	65535	-0.00852637	0	2ippm_c + h2o_c <=> 3c2hmp_c
IPMS	Amino acid metabolism	(maker_Scaffold_757-snap-gene-0.22)	-1	0.323366	-180.688	65535	-0.00566666	0	3mob_c + accoa_c + h2o_c -> 3c3hmp_c + coa_c + h_c
KARI	Amino acid metabolism	(maker_Scaffold_246-augustus-gene-0.99)	-1	0.614994	-21.449	65535	-0.00250344	5.2527e-98	2ahbut_h <=> 3hmop_h
KARI(23dhmb)	Amino acid metabolism	(maker_Scaffold_246-augustus-gene-0.99)	-1	0.649143	-4.80177	65535	-0.000204375	8.09287e-07	3hmoa_h + h_h + nadph_h -> 23dhmb_h + nadp_h
KARI(23dhmp)	Amino acid metabolism	(maker_Scaffold_246-augustus-gene-0.99)	-1	0.614994	-21.449	65535	-0.00250344	5.2527e-98	3hmop_h + h_h + nadph_h -> 23dhmp_h + nadp_h
KARI(3hmoa)	Amino acid metabolism	(maker_Scaffold_246-augustus-gene-0.99)	-1	0.649143	-4.80177	65535	-0.000204375	8.09287e-07	alac__S_h <=> 3hmoa_h
LEUTL	Amino acid metabolism	(maker_Scaffold_1250-snap-gene-0.69) or (maker_Scaffold_1606-snap-gene-0.29)	1	2.26973	141.959	2.99582e-13	65535	0	atp_c + leu__L_c + trnaleu_c -> amp_c + leutrna_c + ppi_c
MOPC	Amino acid metabolism	(maker_Scaffold_246-augustus-gene-0.99)	-1	0.258371	-361.571	65535	-0.00852637	0	3c4mop_c + h_c -> 4mop_c + co2_c
TAL	Amino acid metabolism	(maker_Scaffold_439-snap-gene-0.203)	1	3.94645	41.2455	0.0773462	65535	1.26678e-320	thr__L_h -> 2obut_h + nh4_h
VALTL	Amino acid metabolism	(genemark_Scaffold_853-abinit-gene-0.11) or (maker_Scaffold_1214-augustus-gene-0.73)	1	1.10789	24.2755	3.3723e-14	65535	1.87168e-123	atp_c + trnaval_c + val__L_c -> amp_c + ppi_c + valtrna_c
VALTLh	Amino acid metabolism	(genemark_Scaffold_853-abinit-gene-0.11) or (maker_Scaffold_1214-augustus-gene-0.73)	1	8.57368	282.999	4.35338e-13	65535	0	atp_h + trnaval_h + val__L_h -> amp_h + h_h + ppi_h + valtrna_h
ACCAT		(maker_Scaffold_53-snap-gene-0.110)	1	1.42912	7.88645	0.000789118	65535	1.89495e-15	2maacoa_m + coa_m -> accoa_m + ppcoa_m
[truncated: 295 more rows]

## Sheet: Pt
rxn_id	subsystem	genes	reg	fold_change	t	conf_int_max	conf_int_min	p_value	rxn_formula
ATPS4m	Energy metabolism	PHATRDRAFT_14618 and PHATRDRAFT_54086 and PHATRDRAFT_31465 and PHATRDRAFT_18398 and Phatr3_EG01455 and ADY18510_AT1 and ADY18528_AT1 and PHATRDRAFT_44603	1	1.01375	6.26822	6.12626	65535	1.91067e-10	4 h_c + pi_m + adp_m <=> 3 h_m + h2o_m + atp_m
IDP_h	Energy metabolism	PHATRDRAFT_14529	1	1.14055	3.34008	0.177663	65535	0.000420485	h2o_h + ppi_h -> h_h + 2 pi_h
PPAm	Energy metabolism	PHATRDRAFT_32923	0	1.0024	0.0561833	-0.0885605	65535	0.477599	h2o_m + ppi_m -> h_m + 2 pi_m
THD1m	Metabolism of cofactors and vitamins	(Phatr3_EG02222 and Phatr3_EG02401) or PHATRDRAFT_25840	1	1.19475	1.94611	0.0174878	65535	0.0258367	h_c + nadp_m + nadh_m -> h_m + nadph_m + nad_m
ADK1	Nucleotide metabolism	PHATRDRAFT_12436 or PHATRDRAFT_7072 or PHATRDRAFT_38261	1	1.01834	5.31263	2.44634	65535	5.53321e-08	atp_c + amp_c -> 2 adp_c
GLTS_h	Amino acid metabolism	PHATRDRAFT_24739	-1	0.855488	-31.5902	65535	-6.15047	5.27851e-208	2 h_h + 2 fdxrd_h + akg_h + gln__L_h -> 2 fdxox_h + 2 glu__L_h
GALh	Amino acid metabolism	PHATRDRAFT_51092	1	1.06499	11.1739	1.8779	65535	4.25169e-29	atp_h + glu__L_h + nh4_h -> h_h + pi_h + adp_h + gln__L_h
FACOAL181	Lipid metabolism	PHATRDRAFT_12420 or PHATRDRAFT_45510	1	1.05189	2.83246	0.210503	65535	0.00231473	atp_c + coa_c + ocdcea_c -> ppi_c + amp_c + odecoa_c
ACS	Carbohydrate metabolism	PHATRDRAFT_22974	1	1.09266	3.17187	0.0289727	65535	0.000759865	atp_c + coa_c + ac_c -> ppi_c + amp_c + accoa_c
CTPS1	Nucleotide metabolism	PHATRDRAFT_50034	-1	0.163619	-9042.06	65535	-0.00198088	0	atp_c + nh4_c + utp_c -> 2 h_c + pi_c + adp_c + ctp_c
ASPTA	Amino acid metabolism	PHATRDRAFT_43315 or PHATRDRAFT_10418	-1	0.00547836	-3189.61	65535	-991.279	0	akg_c + asp__L_c <=> glu__L_c + oaa_c
ASPATh	Amino acid metabolism	PHATRDRAFT_10257 or PHATRDRAFT_10073 or PHATRDRAFT_draft870	-1	0.995874	-7.47297	65535	-2.7619	4.29038e-14	akg_h + asp__L_h <=> glu__L_h + oaa_h
OAAAKGtm	Transport	PHATRDRAFT_23908	1	1.1781	369.81	150.446	65535	0	akg_m + oaa_c <=> akg_c + oaa_m
ASPTAm	Amino acid metabolism	PHATRDRAFT_23871 or PHATRDRAFT_draft870	1	5.92889	943.761	708.333	65535	0	akg_m + asp__L_m <=> glu__L_m + oaa_m
FACOAL160	Lipid metabolism	PHATRDRAFT_12420 or PHATRDRAFT_45510	1	1.04389	3.86717	0.799178	65535	5.54435e-05	atp_c + coa_c + hdca_c -> ppi_c + amp_c + pmtcoa_c
SERDC_m	Lipid metabolism	PHATRDRAFT_2217	1	1.8292	80.5574	0.00614665	65535	0	h_m + ser__L_m -> co2_m + etha_m
SAL_m	Amino acid metabolism	PHATRDRAFT_49047 or PHATRDRAFT_19518	-1	0.70271	-31.7375	65535	-46.5157	7.92143e-210	ser__L_m <=> nh4_m + pyr_m
ALATA_L	Amino acid metabolism	PHATRDRAFT_34010	-1	0.951976	-56.6778	65535	-46.2271	0	akg_c + ala__L_c <=> glu__L_c + pyr_c
GLYK	Lipid metabolism	PHATRDRAFT_50770	1	1.03943	2.70024	0.0882509	65535	0.00347105	atp_c + glyc_c -> h_c + adp_c + glyc3p_c
MDHm	TCA Cycle	PHATRDRAFT_42398 or PHATRDRAFT_54834	1	1.22146	21.338	3.30611	65535	7.16369e-99	nad_m + mal__L_m <=> h_m + nadh_m + oaa_m
AKGMALtm	Transport	PHATRDRAFT_23908	-1	0.994497	-25.3656	65535	-5.13531	2.0376e-137	akg_m + mal__L_c <=> akg_c + mal__L_m
MALOAAtm	Transport	PHATRDRAFT_23908	-1	0.99941	-2.449	65535	-0.193256	0.00717231	oaa_c + mal__L_m <=> oaa_m + mal__L_c
ME1m	TCA Cycle	PHATRDRAFT_54082	1	9.5106	14.5702	0.945297	65535	7.63123e-48	nad_m + mal__L_m -> nadh_m + co2_m + pyr_m
PGI	Glycolysis / Gluconeogenesis	PHATRDRAFT_23924 or PHATRDRAFT_16722	-1	0.85884	-2.69349	65535	-0.0402031	0.00354203	g6p_c <=> f6p_c
PGI_h	Glycolysis / Gluconeogenesis	Phatr3_EG02208	1	1.66731	232.315	0.0112398	65535	0	g6p_h <=> f6p_h
AMPDA	Nucleotide metabolism	PHATRDRAFT_800	1	1.22666	1.72774	0.00122226	65535	0.0420346	h_c + h2o_c + amp_c -> nh4_c + imp_c
FACOAL180_1	Lipid metabolism	PHATRDRAFT_12420 or PHATRDRAFT_45510	-1	0.906619	-4.08079	65535	-0.305167	2.26368e-05	atp_c + coa_c + ocdca_c -> ppi_c + amp_c + ocdccoa_c
TRDR	Nucleotide metabolism	PHATRDRAFT_42129	-1	0.163636	-11698.1	65535	-0.000885593	0	h_c + nadph_c + trdox_c -> nadp_c + trdrd_c
FTHFD	Metabolism of cofactors and vitamins	PHATRDRAFT_44906 or PHATRDRAFT_12031	0	0.878405	-1.02972	65535	0.0221862	0.151585	h2o_c + 10fthf_c -> h_c + for_c + thf_c
FTHFLi	Metabolism of cofactors and vitamins	PHATRDRAFT_49229	0	0.927267	-0.952248	65535	0.0257907	0.170499	atp_c + for_c + thf_c -> pi_c + adp_c + 10fthf_c
ASNS1		PHATRDRAFT_18337	-1	0.667608	-2.89075	65535	-0.010335	0.00192624	h2o_c + atp_c + gln__L_c + asp__L_c -> h_c + ppi_c + amp_c + glu__L_c + asn__L_c
ACITL	TCA Cycle	PHATRDRAFT_54477	0	0.947197	-0.787327	65535	0.0639168	0.215556	atp_c + coa_c + cit_c -> pi_c + adp_c + accoa_c + oaa_c
AKGCITtm	Transport	PHATRDRAFT_23908	-1	0.144117	-1794.65	65535	-852.978	0	akg_c + cit_m <=> akg_m + cit_c
CITtam	Transport	PHATRDRAFT_23908	1	1.00037	4.12298	0.220949	65535	1.887e-05	mal__L_m + cit_c <=> mal__L_c + cit_m
OAACITtm	Transport	PHATRDRAFT_23908	-1	0.145117	-1603.99	65535	-847.516	0	oaa_c + cit_m <=> oaa_m + cit_c
CSm	Carbohydrate metabolism	PHATRDRAFT_30145	1	1.04469	5.68812	0.488011	65535	6.6249e-09	h2o_m + accoa_m + oaa_m -> h_m + coa_m + cit_m
G3PD1	Lipid metabolism	Phatr3_EG02363 or PHATRDRAFT_8975	1	1.19359	8.54971	0.0108106	65535	7.19101e-18	h_h + nadh_h + dhap_h <=> nad_h + glyc3p_h
TPIh	Photosynthesis	PHATRDRAFT_18228 or PHATRDRAFT_50738	-1	0.571208	-67.4869	65535	-12.2233	0	dhap_h <=> g3p_h
RNDR2	Nucleotide metabolism	Phatr3_EG02241 and PHATRDRAFT_42726 and PHATRDRAFT_15089	-1	0.163635	-3396.94	65535	-0.000215086	0	gdp_c + trdrd_c -> h2o_c + trdox_c + dgdp_c
PGMT	Glycolysis / Gluconeogenesis	PHATRDRAFT_16571	-1	0.00234759	-482.686	65535	-0.00842783	0	g1p_c <=> g6p_c
PGM_h	Glycolysis / Gluconeogenesis	PHATRDRAFT_32708 or Phatr3_EG02240	1	1.66731	232.315	0.0112398	65535	0	g1p_h <=> g6p_h
PCm	Carbohydrate metabolism	PHATRDRAFT_30519	1	1.10675	7.36639	0.851691	65535	9.54601e-14	atp_m + pyr_m + hco3_m -> h_m + pi_m + adp_m + oaa_m
AKGICITtm	Transport	PHATRDRAFT_23908	1	1.00026	1.90991	0.036268	65535	0.0280887	akg_c + icit_m <=> akg_m + icit_c
CITtcm	Transport	PHATRDRAFT_23908	1	1.0057	24.0405	5.27349	65535	4.32443e-124	cit_c + icit_m <=> cit_m + icit_c
MALICITtm	Transport	PHATRDRAFT_23908	1	1.00502	20.0051	4.56237	65535	1.99613e-87	mal__L_c + icit_m <=> mal__L_m + icit_c
OAAICITtm	Transport	PHATRDRAFT_23908	-1	0.999813	-3.40588	65535	-0.0965399	0.000331207	oaa_c + icit_m <=> oaa_m + icit_c
METAT	Amino acid metabolism	PHATRDRAFT_draft913	1	1.42607	25.348	0.00857634	65535	3.09403e-137	h2o_c + atp_c + met__L_c -> pi_c + ppi_c + amet_c
GHMT2rm	Amino acid metabolism	PHATRDRAFT_54015	0	0.973649	-0.425832	65535	0.00704088	0.33512	thf_m + ser__L_m <=> h2o_m + gly_m + mlthf_m
PEPC_m	Carbohydrate metabolism	PHATRDRAFT_27976	1	1.52277	2.9646	0.0368949	65535	0.00151939	h2o_m + co2_m + pep_m -> h_m + pi_m + oaa_m
PYK	Glycolysis / Gluconeogenesis	PHATRDRAFT_49098 or PHATRDRAFT_54998 or PHATRDRAFT_45997 or PHATRDRAFT_46001	-1	0.706371	-111.555	65535	-6.91203e-13	0	h_c + adp_c + pep_c -> atp_c + pyr_c
AGPOP	Nucleotide metabolism	PHATRDRAFT_46001 or PHATRDRAFT_49098 or PHATRDRAFT_54998	-1	0.14175	-213.266	65535	-2.04312e-12	0	h_c + dgdp_c + pep_c -> pyr_c + dgtp_c
PYK3	Nucleotide metabolism	PHATRDRAFT_46001 or PHATRDRAFT_49098 or PHATRDRAFT_54998	-1	0.655811	-42.9909	65535	-1.94811e-13	0	h_c + gdp_c + pep_c -> pyr_c + gtp_c
PEPC_h	Photosynthesis	Phatr3_EG02261	-1	0.602757	-3.00846	65535	-0.0493434	0.00131654	h2o_h + co2_h + pep_h -> h_h + pi_h + oaa_h
PPDK_h	Photosynthesis	PHATRDRAFT_21988	0	1.08966	1.41864	-0.0173956	65535	0.0780193	atp_h + pi_h + pyr_h -> h_h + ppi_h + amp_h + pep_h
PYKm	Glycolysis / Gluconeogenesis	PHATRDRAFT_55079 or PHATRDRAFT_22913	-1	0.969355	-15.6931	65535	-1.72127	4.54708e-55	h_m + adp_m + pep_m -> atp_m + pyr_m
PPCKm	TCA Cycle	Phatr3_EG02232	1	1.11503	10.3813	1.29911	65535	2.09704e-25	atp_m + oaa_m -> adp_m + co2_m + pep_m
SAT	Amino acid metabolism	PHATRDRAFT_13476	1	1.17426	2.14652	0.0208513	65535	0.0159293	accoa_h + ser__L_h -> coa_h + acser_h
RNDR1	Nucleotide metabolism	Phatr3_EG02241 and PHATRDRAFT_42726 and PHATRDRAFT_15089	-1	0.163787	-3506.95	65535	-0.000225437	0	adp_c + trdrd_c -> h2o_c + trdox_c + dadp_c
r0280	Nucleotide metabolism	PHATRDRAFT_46001 or PHATRDRAFT_49098 or PHATRDRAFT_54998	1	1.67258	108.567	6.09438e-13	65535	0	h_c + pep_c + dadp_c -> pyr_c + datp_c
DHFR2i	Metabolism of cofactors and vitamins	PHATRDRAFT_1690 or PHATRDRAFT_2087	-1	0.510253	-38.2915	65535	-0.000105196	1.97668e-297	h_c + nadh_c + dhf_c -> nad_c + thf_c
DHFR	Metabolism of cofactors and vitamins	Phatr3_EG02044 or PHATRDRAFT_1690 or PHATRDRAFT_2087	-1	0.0165061	-43.6573	65535	-0.000108571	0	h_c + nadph_c + dhf_c -> nadp_c + thf_c
AGTim	Amino acid metabolism	PHATRDRAFT_49601	1	8.43868	12.2165	0.077551	65535	2.37343e-34	ala__L_m + glx_m -> pyr_m + gly_m
MALSp	Carbohydrate metabolism	PHATRDRAFT_54478	1	1.06476	5.61384	0.159925	65535	1.01909e-08	h2o_x + accoa_x + glx_x -> h_x + coa_x + mal__L_x
FACOAL1821	Lipid metabolism	PHATRDRAFT_12420 or PHATRDRAFT_45510	0	1.016	1.20089	-0.133584	65535	0.114912	atp_c + coa_c + lnlc_c -> ppi_c + amp_c + lnlccoa_c
PDHe3hr	Carbohydrate metabolism	PHATRDRAFT_30113	-1	0.851072	-19.7074	65535	-2.0149	5.8164e-85	nad_h + dhlam_h <=> h_h + nadh_h + lpam_h
GCC2cm	Carbohydrate metabolism	PHATRDRAFT_26432	1	1.36153	31.6118	3.97956	65535	2.85432e-208	nad_m + dhlam_m <=> h_m + nadh_m + lpam_m
PYDXK		PHATRDRAFT_8828	0	1.13934	0.996051	-0.0320821	65535	0.159626	atp_c + pydx_c -> h_c + adp_c + pydx5p_c
PYDXPP		PHATRDRAFT_13322 or PHATRDRAFT_draft1186	1	1.15726	2.19549	0.0358645	65535	0.014077	h2o_c + pydx5p_c -> pi_c + pydx_c
PRPPS	Pentose phosphate pathway	PHATRDRAFT_9612 or Phatr3_EG02287	0	0.926141	-0.735406	65535	0.0133459	0.231056	atp_c + r5p_c -> h_c + amp_c + prpp_c
GMPS	Nucleotide metabolism	PHATRDRAFT_27735	-1	0.624829	-3.71263	65535	-0.0464727	0.000103182	atp_c + nh4_c + xmp_c -> 2 h_c + ppi_c + amp_c + gmp_c
GMPS2	Nucleotide metabolism	PHATRDRAFT_27735	1	1.66333	2.5784	0.00965358	65535	0.00497088	h2o_c + atp_c + gln__L_c + xmp_c -> 2 h_c + ppi_c + amp_c + glu__L_c + gmp_c
IMPD	Nucleotide metabolism	PHATRDRAFT_31718	-1	0.369228	-6.11601	65535	-3.20912e-06	4.99911e-10	h2o_c + nad_c + imp_c -> h_c + nadh_c + xmp_c
PDHam1hi	Carbohydrate metabolism	Phatr3_EG02309	-1	0.851072	-19.7074	65535	-2.0149	5.8164e-85	h_h + pyr_h + thmpp_h -> co2_h + 2ahethmpp_h
PDHam1mi	Carbohydrate metabolism	PHATRDRAFT_55035	1	5.94052	53.5678	3.56139	65535	0	h_m + pyr_m + thmpp_m -> co2_m + 2ahethmpp_m
THRD_Lm	Amino acid metabolism	PHATRDRAFT_49047 or PHATRDRAFT_19518	1	1.46872	5.6162	0.0258166	65535	1.00535e-08	thr__L_m -> nh4_m + 2obut_m
ALCD2y	Carbohydrate metabolism	PHATRDRAFT_52208 or PHATRDRAFT_12757	1	1.21188	2.15448	9.31199e-06	65535	0.0156145	nadp_c + etoh_c <=> h_c + nadph_c + acald_c
THRA_m	Amino acid metabolism	PHATRDRAFT_49372	0	1.00042	1.43904	-0.0600949	65535	0.0750879	gly_m + acald_m <=> thr__L_m
SUAT_h	Nucleotide metabolism	PHATRDRAFT_42282	0	1.00895	0.158353	-0.0180168	65535	0.437091	h_h + atp_h + so4_h -> ppi_h + aps_h
RNDR3	Nucleotide metabolism	Phatr3_EG02241 and PHATRDRAFT_42726 and PHATRDRAFT_15089	-1	0.163561	-3709.58	65535	-0.000444787	0	trdrd_c + cdp_c -> h2o_c + trdox_c + dcdp_c
DOLPMT		PHATRDRAFT_19705	1	2.33142	1232.24	2.92354e-12	65535	0	dolp_c + gdpmann_c -> gdp_c + dolmanp_c
TMDS	Nucleotide metabolism	PHATRDRAFT_1690 or PHATRDRAFT_2087	-1	0.163636	-11698.1	65535	-0.000226852	0	mlthf_c + dump_c <=> dhf_c + dtmp_c
DTMPK	Nucleotide metabolism	PHATRDRAFT_46855	0	1.11437	1.02326	-0.0229092	65535	0.153107	atp_c + dtmp_c -> adp_c + dtdp_c
URIDK2r	Nucleotide metabolism	PHATRDRAFT_46855	1	1.37513	2.96085	0.0283186	65535	0.00153799	atp_c + dump_c -> adp_c + dudp_c
CCP2_m	Energy metabolism	PHATRDRAFT_draft1023 or PHATRDRAFT_draft1645	1	1.08032	1.9306	0.00844914	65535	0.026782	2 h_m + h2o2_m + 2 focytc_m -> 2 h2o_m + 2 ficytc_m
CYSS_1	Amino acid metabolism	PHATRDRAFT_draft542 or PHATRDRAFT_54915	-1	0.0408099	-69.4948	65535	-0.00086656	0	acser_h + h2s_h -> ac_h + cys__L_h
AHCi	Amino acid metabolism	PHATRDRAFT_18319	1	1.42831	25.3135	0.00856397	65535	6.99354e-137	h2o_c + ahcys_c <=> adn_c + hcys__L_c
GAPD	Glycolysis / Gluconeogenesis	PHATRDRAFT_51128 or PHATRDRAFT_29456 or PHATRDRAFT_23598	1	1.57893	27.3853	6.83803	65535	6.61556e-159	pi_c + nad_c + g3p_c <=> h_c + nadh_c + 13dpg_c
GAPDH_nadp_hi	Photosynthesis	PHATRDRAFT_22122	1	1.03082	3.56303	0.598341	65535	0.000184259	h_h + nadph_h + 13dpg_h <=> pi_h + nadp_h + g3p_h
PGKh	Photosynthesis	PHATRDRAFT_29157	1	1.03082	3.56303	0.598341	65535	0.000184259	adp_h + 13dpg_h <=> atp_h + 3pg_h
GAPDHm	Glycolysis / Gluconeogenesis	PHATRDRAFT_32747 or PHATRDRAFT_25308	-1	0.959872	-9.05238	65535	-3.15384	8.47275e-20	pi_m + nad_m + g3p_m <=> h_m + nadh_m + 13dpg_m
ENO_h	Glycolysis / Gluconeogenesis	PHATRDRAFT_41515	1	1.09032	9.69145	1.787	65535	2.10689e-22	h2o_h + pep_h <=> 2pg_h
ENOm	Glycolysis / Gluconeogenesis	PHATRDRAFT_draft1572	-1	0.939704	-16.1923	65535	-2.77021	1.92309e-58	2pg_m <=> h2o_m + pep_m
G6PDH2r	Pentose phosphate pathway	Phatr3_EG02251	-1	0.852649	-2.7639	65535	-0.0429024	0.00286161	nadp_c + g6p_c -> h_c + nadph_c + 6pgl_c
DMORh	Amino acid metabolism	PHATRDRAFT_30967 or PHATRDRAFT_draft348	1	1.06009	1.83168	0.0049123	65535	0.0335164	h_h + nadph_h + alac__S_h -> nadp_h + 23dhmb_h
KARA1im	Metabolism of cofactors and vitamins	PHATRDRAFT_draft348	-1	0.864252	-3.62111	65535	-0.0197925	0.000147485	h_m + nadph_m + alac__S_m -> nadp_m + 23dhmb_m
MG3_c		Phatr3_EG02351	-1	0.0950863	-999.983	65535	-2.62946e-13	0	h2o_c + g1m8masn_c -> glc__D_c + m8masn_c
MG2_c		Phatr3_EG02351	-1	0.26177	-532.718	65535	-5.42431e-13	0	h2o_c + g2m8masn_c -> glc__D_c + g1m8masn_c
CBL_m	Amino acid metabolism	PHATRDRAFT_14962	0	1.04604	0.784501	-0.0109229	65535	0.216383	h2o_m + cyst__L_m -> nh4_m + pyr_m + hcys__L_m
IDIh	Lipid metabolism	PHATRDRAFT_12533	-1	0.208022	-3855.17	65535	-0.00188244	0	ipdp_h <=> dmpp_h
PETHCT	Lipid metabolism	PHATRDRAFT_40163	1	1.02666	2.05885	0.0658015	65535	0.019769	h_c + ctp_c + ethamp_c -> ppi_c + cdpea_c
DHFOR	Metabolism of cofactors and vitamins	PHATRDRAFT_1690 or PHATRDRAFT_2087	-1	0.496402	-266.674	65535	-2.39984e-12	0	h_c + nadh_c + fol_c -> nad_c + dhf_c
THFOR1	Metabolism of cofactors and vitamins	PHATRDRAFT_1690 or PHATRDRAFT_2087	-1	0.460841	-360.598	65535	-3.24269e-12	0	2 h_c + 2 nadh_c + fol_c -> 2 nad_c + thf_c
THFOR2	Metabolism of cofactors and vitamins	PHATRDRAFT_1690 or PHATRDRAFT_2087	-1	0.482286	-361.387	65535	-3.1525e-12	0	2 h_c + 2 nadph_c + fol_c -> 2 nadp_c + thf_c
FOLR2_1	Metabolism of cofactors and vitamins	PHATRDRAFT_1690 or PHATRDRAFT_2087	-1	0.611433	-279.482	65535	-2.4099e-12	0	h_c + nadph_c + fol_c -> nadp_c + dhf_c
GGPS_h	Lipid metabolism	PHATRDRAFT_19000	-1	0.624856	-5203.93	65535	-0.000297725	0	ipdp_h + frdp_h -> ppi_h + ggdp_h
GUAD	Nucleotide metabolism	PHATRDRAFT_1769	-1	0.788717	-2.22302	65535	-0.0143085	0.0131196	h_c + h2o_c + gua_c -> nh4_c + xan_c
LDHm	Carbohydrate metabolism	PHATRDRAFT_46664	1	1.35162	2.59371	2.74931e-05	65535	0.00475504	nad_m + lac__D_m <=> h_m + nadh_m + pyr_m
MI3PS	Carbohydrate metabolism	PHATRDRAFT_45120	0	1.03495	1.33515	-6.96297e-06	65535	0.0909312	g6p_c -> mi3p__D_c
DVPCHLDR	Metabolism of cofactors and vitamins	PHATRDRAFT_30690	-1	0.163636	-11698.1	65535	-5.89559e-05	0	h_h + nadph_h + dvpchlda_h <=> nadp_h + pchlda_h
PCHLDOR_h	Metabolism of cofactors and vitamins	PHATRDRAFT_12155 or PHATRDRAFT_43164 or PHATRDRAFT_13001 or PHATRDRAFT_34307	1	4.31131	240.848	1.5478e-12	65535	0	h_h + nadph_h + pchlda_h + photon_h -> nadp_h + chlld_h
PDXPP		PHATRDRAFT_13322 or PHATRDRAFT_draft1186	0	0.987351	-0.161	65535	0.0349747	0.436049	h2o_c + pdx5p_c -> pi_c + pydxn_c
PYDXNK		PHATRDRAFT_8828	1	1.11449	1.9838	0.0163105	65535	0.0236544	atp_c + pydxn_c -> h_c + adp_c + pdx5p_c
SDH_m	Energy metabolism	PHATRDRAFT_41812 and PHATRDRAFT_52539 and PHATRDRAFT_51720 and PHATRDRAFT_10356	1	1.04341	6.57583	0.525927	65535	2.55509e-11	fum_m + q9h2_m <=> succ_m + q9_m
PYDXS		PHATRDRAFT_29885 and Phatr3_EG01858	-1	0.105527	-1728.93	65535	-2.38057e-12	0	gln__L_c + g3p_c + ru5p__D_c -> h_c + 3 h2o_c + pi_c + glu__L_c + pydx5p_c
UDPGD	Carbohydrate metabolism	PHATRDRAFT_18745	1	3.8564	1455.2	1.26797e-12	65535	0	h2o_c + 2 nad_c + udpg_c -> 3 h_c + 2 nadh_c + udpglcur_c
MTMOHT	Metabolism of cofactors and vitamins	PHATRDRAFT_8765	-1	0.952949	-58.4625	65535	-4.86853e-13	0	h2o_m + mlthf_m + 3mob_m -> thf_m + 2dhp_m
PGLYCPh	Carbohydrate metabolism	PHATRDRAFT_draft1186	0	0.957088	-0.884195	65535	0.00671049	0.188307	h2o_h + 2pglyc_h -> pi_h + glyclt_h
IPPSh	Amino acid metabolism	PHATRDRAFT_44618	0	0.950215	-1.19784	65535	0.00329359	0.115505	h2o_h + accoa_h + 3mob_h -> h_h + coa_h + 3c3hmp_h
PPNCL_m	Metabolism of cofactors and vitamins	PHATRDRAFT_10005	-1	0.991784	-9.7496	65535	-7.16358e-14	1.19731e-22	cys__L_m + ctp_m + 4ppan_m -> h_m + ppi_m + cmp_m + 4ppcys_m
METS_1	Amino acid metabolism	PHATRDRAFT_28056	1	1.32409	28.3687	0.00647335	65535	7.18648e-170	hcys__L_c + 5mthf_c <=> thf_c + met__L_c
MTHFR2_1	Metabolism of cofactors and vitamins	PHATRDRAFT_28431 or PHATRDRAFT_30471	-1	0.790441	-18.8685	65535	-0.00403346	3.37235e-78	h_c + nadh_c + mlthf_c -> nad_c + 5mthf_c
MTHFR3_1	Metabolism of cofactors and vitamins	PHATRDRAFT_28431 or PHATRDRAFT_30471	1	61.8913	50.1924	0.0109245	65535	0	h_c + nadph_c + mlthf_c -> nadp_c + 5mthf_c
GND	Pentose phosphate pathway	PHATRDRAFT_26934	0	1.00033	0.1164	-0.236282	65535	0.453669	nadp_c + 6pgc_c -> nadph_c + co2_c + ru5p__D_c
PGDHh	Pentose phosphate pathway	PHATRDRAFT_26934	-1	0.499629	-34.3478	65535	-1.85326	3.18861e-243	nadp_h + 6pgc_h -> nadph_h + co2_h + ru5p__D_h
EAR40x_1	Lipid metabolism	PHATRDRAFT_10068	-1	0.856264	-18.776	65535	-0.218156	1.80777e-77	h_h + nadh_h + but2eACP_h -> nad_h + butACP_h
OCBTm	Urea cycle	PHATRDRAFT_30514	1	1.11481	2.13749	0.0176814	65535	0.0162926	orn_m + cbp_m <=> h_m + pi_m + citr__L_m
UPPDC1_1	Metabolism of cofactors and vitamins	PHATRDRAFT_19188 or PHATRDRAFT_20757	-1	0.214974	-92.8396	65535	-2.5877e-05	0	4 h_h + uppg3_h -> 4 co2_h + cpppg3_h
DVCHLDR	Metabolism of cofactors and vitamins	PHATRDRAFT_30690	1	2.97199	138.342	8.57684e-13	65535	0	h_h + nadph_h + dvchlda_h <=> nadp_h + chlld_h
DVPCHLDOR_h	Metabolism of cofactors and vitamins	PHATRDRAFT_12155 or PHATRDRAFT_43164 or PHATRDRAFT_13001 or PHATRDRAFT_34307	1	5.00619	281.107	1.77557e-12	65535	0	h_h + nadph_h + dvpchlda_h + photon_h -> nadp_h + dvchlda_h
FBP_h	Photosynthesis	PHATRDRAFT_31994 or PHATRDRAFT_2793	1	91.4229	119.609	15.9385	65535	0	h2o_h + fdp_h -> pi_h + f6p_h
FBA_h	Photosynthesis	PHATRDRAFT_22993 or PHATRDRAFT_draft825 or PHATRDRAFT_41423	1	91.4229	119.609	15.9385	65535	0	fdp_h <=> g3p_h + dhap_h
ORNTArm	Amino acid metabolism	PHATRDRAFT_27726	1	1.01652	6.24489	1.71625	65535	2.21738e-10	akg_m + orn_m <=> glu__L_m + glu5sa_m
GRTT	Lipid metabolism	PHATRDRAFT_47271 or PHATRDRAFT_47271	-1	0.440254	-278.934	65535	-5.20733e-13	0	ipdp_c + grdp_c -> ppi_c + frdp_c
DMATT	Lipid metabolism	PHATRDRAFT_47271 or PHATRDRAFT_47271	1	3.32936	765.398	2.11059e-12	65535	0	ipdp_c + dmpp_c -> ppi_c + grdp_c
FPPS_h	Lipid metabolism	PHATRDRAFT_19000	-1	0.624856	-5203.93	65535	-0.000297725	0	ipdp_h + grdp_h -> ppi_h + frdp_h
GPPS_h	Lipid metabolism	PHATRDRAFT_19000	-1	0.624856	-5203.93	65535	-0.000297725	0	ipdp_h + dmpp_h -> ppi_h + grdp_h
IDS1	Lipid metabolism	PHATRDRAFT_41845	1	529.968	3820.87	0.00197811	65535	0	h_h + nadph_h + h2mb4p_h -> h2o_h + nadp_h + ipdp_h
IDS2	Lipid metabolism	PHATRDRAFT_41845	-1	0.000483704	-6133.74	65535	-0.00316939	0	h_h + nadph_h + h2mb4p_h -> h2o_h + nadp_h + dmpp_h
HMGLm		PHATRDRAFT_13643	0	0.988115	-0.129017	65535	0.142172	0.448674	hmgcoa_m -> accoa_m + acac_m
FACOAL1831	Lipid metabolism	PHATRDRAFT_12420 or PHATRDRAFT_45510	0	1.00849	0.642272	-0.287558	65535	0.260357	atp_c + coa_c + lnlncg_c -> ppi_c + amp_c + lnlncgcoa_c
MCOATA_1	Lipid metabolism	PHATRDRAFT_37652	-1	0.849052	-19.7397	65535	-1.78778	3.15097e-85	ACP_h + malcoa_h <=> coa_h + malACP_h
MMSAD1m		PHATRDRAFT_23467	0	1.03732	1.09168	-0.0166133	65535	0.137502	coa_m + nad_m + 2mop_m -> nadh_m + co2_m + ppcoa_m
NITR	Nitrogen metabolism	PHATRDRAFT_54983	-1	0.192351	-6036.7	65535	-0.281834	0	h_c + nadh_c + no3_c -> h2o_c + nad_c + no2_c
GGDR	Lipid metabolism	PHATRDRAFT_31683	-1	0.944088	-41.5824	65535	-5.22857e-14	0	3 h_h + 3 nadph_h + ggdp_h <=> 3 nadp_h + phdp_h
CHORM	Amino acid metabolism	PHATRDRAFT_43277 or PHATRDRAFT_draft417	1	1.08457	2.19497	0.00448215	65535	0.0140959	chor_c <=> pphn_c
FCLT_h	Metabolism of cofactors and vitamins	PHATRDRAFT_26952	1	1.12783	13.9433	7.07688e-15	65535	4.97006e-44	fe2_h + ppp9_h -> 2 h_h + pheme_h
HYPOE		PHATRDRAFT_13322 or PHATRDRAFT_draft1186	0	0.894509	-1.1547	65535	0.0144042	0.124122	h2o_c + pyam5p_c -> pi_c + pydam_c
PYDAMK		PHATRDRAFT_8828	0	0.885214	-1.33276	65535	0.0092371	0.0913226	atp_c + pydam_c -> h_c + adp_c + pyam5p_c
PRUK_1	Photosynthesis	PHATRDRAFT_10208	1	1.01021	4.9623	0.736763	65535	3.54754e-07	atp_h + ru5p__D_h -> h_h + adp_h + rb15bp_h
TALA_h	Pentose phosphate pathway	PHATRDRAFT_16698 or PHATRDRAFT_20779	-1	0.548719	-70.3405	65535	-6.40939	0	f6p_h + e4p_h <=> g3p_h + s7p_h
SELCYSLY2		PHATRDRAFT_2966	1	2.06404	1302.43	9.31541e-13	65535	0	selcys_c + pdx5p_c -> h_c + ala__L_c + pydx5p_c + seln_c
SELTOR_c		PHATRDRAFT_9538	1	1.04297	343.762	9.12355e-13	65535	0	7 h_c + 6 fdxrd_c + slnt_c -> 3 h2o_c + 6 fdxox_c + seln_c
SPMS	Amino acid metabolism	PHATRDRAFT_13386 or PHATRDRAFT_55177	-1	0.658732	-91.0135	65535	-1.28883e-12	0	ametam_c + ptrc_c -> h_c + 5mta_c + spmd_c
SUCOASm	TCA Cycle	PHATRDRAFT_26921 and PHATRDRAFT_42015	1	1.02923	2.76446	0.144122	65535	0.00285671	atp_m + coa_m + succ_m <=> pi_m + adp_m + succoa_m
EAR120x_1	Lipid metabolism	PHATRDRAFT_10068	-1	0.856264	-18.776	65535	-0.218156	1.80777e-77	h_h + nadh_h + tddec2eACP_h -> nad_h + ddcaACP_h
EAR60x_1	Lipid metabolism	PHATRDRAFT_10068	-1	0.856264	-18.776	65535	-0.218156	1.80777e-77	h_h + nadh_h + thex2eACP_h -> nad_h + hexACP_h
EAR160x_1	Lipid metabolism	PHATRDRAFT_10068	-1	0.845082	-19.9619	65535	-0.22513	4.56426e-87	h_h + nadh_h + tpalm2eACP_h -> nad_h + palmACP_h
RPEh	Photosynthesis	PHATRDRAFT_53935	0	1.00022	0.909932	-0.177357	65535	0.181442	ru5p__D_h <=> xu5p__D_h
TKT1h	Photosynthesis	PHATRDRAFT_41856	-1	0.565394	-68.1081	65535	-6.13235	0	r5p_h + xu5p__D_h <=> g3p_h + s7p_h
TKL2_h	Photosynthesis	PHATRDRAFT_41856	-1	0.572783	-67.192	65535	-6.11511	0	f6p_h + g3p_h <=> e4p_h + xu5p__D_h
P5CR	Amino acid metabolism	PHATRDRAFT_25379	-1	0.856268	-2.67513	65535	-0.0255343	0.00374185	2 h_c + nadph_c + 1pyr5c_c -> nadp_c + pro__L_c
DAPEP_h		PHATRDRAFT_34582	0	0.927343	-1.49674	65535	0.00236811	0.0672485	26dap_LL_h <=> 26dap__M_h
DPHS	Amino acid metabolism	PHATRDRAFT_24353	1	1.07604	1.99353	0.00284041	65535	0.0231169	h2o_h + pep_h + e4p_h -> pi_h + 2dda7p_h
ACACT10m		PHATRDRAFT_45947	-1	0.86226	-5.59334	65535	-0.0861058	1.14661e-08	coa_m + 2maacoa_m -> accoa_m + ppcoa_m
OIVD3m		PHATRDRAFT_11021 and PHATRDRAFT_9476 and PHATRDRAFT_54219 and PHATRDRAFT_26432	-1	0.86226	-5.59334	65535	-0.0861058	1.14661e-08	coa_m + nad_m + 3mop_m -> nadh_m + co2_m + 2mbcoa_m
OIVD2m		PHATRDRAFT_11021 and PHATRDRAFT_9476 and PHATRDRAFT_54219 and PHATRDRAFT_26432	0	1.03735	1.09259	-0.0165861	65535	0.137302	coa_m + nad_m + 3mob_m -> nadh_m + co2_m + ibcoa_m
IMPDH_h	Amino acid metabolism	PHATRDRAFT_20934	0	0.950215	-1.19784	65535	0.00329359	0.115505	nad_h + 3c2hmp_h -> h_h + nadh_h + 3c4mop_h
DHQS_1	Amino acid metabolism	PHATRDRAFT_20809 or PHATRDRAFT_8772	1	1.07604	1.99353	0.00284041	65535	0.0231169	2dda7p_h -> pi_h + 3dhq_h
SERPT		PHATRDRAFT_41807 and PHATRDRAFT_10378	0	0.948515	-0.947056	65535	6.61186e-05	0.171818	h_c + pmtcoa_c + ser__L_c -> coa_c + co2_c + 3dsphgn_c
KARI	Amino acid metabolism	PHATRDRAFT_30967 or PHATRDRAFT_draft348	-1	0.85421	-5.98639	65535	-0.0946775	1.11422e-09	2ahbut_h <=> 3hmop_h
KARI_23dhmp	Amino acid metabolism	PHATRDRAFT_30967 or PHATRDRAFT_draft348	-1	0.85421	-5.98639	65535	-0.0946775	1.11422e-09	h_h + nadph_h + 3hmop_h -> nadp_h + 23dhmp_h
MCCCrm		PHATRDRAFT_843 and PHATRDRAFT_draft976	0	1.03836	0.833086	-0.00598007	65535	0.202409	atp_m + hco3_m + 3mb2coa_m -> h_m + pi_m + adp_m + 3mgcoa_m
MGCHrm		PHATRDRAFT_55192	0	1.03836	0.833086	-0.00598007	65535	0.202409	h2o_m + 3mgcoa_m <=> hmgcoa_m
OIVD1m		PHATRDRAFT_11021 and PHATRDRAFT_9476 and PHATRDRAFT_54219 and PHATRDRAFT_26432	0	1.03836	0.833086	-0.00598007	65535	0.202409	coa_m + nad_m + 4mop_m -> nadh_m + co2_m + ivcoa_m
3OAS181_1	Lipid metabolism	PHATRDRAFT_37367 or PHATRDRAFT_52648	-1	0.0155031	-94.0518	65535	-0.900374	0	h_h + malACP_h + hdeACP_h -> ACP_h + co2_h + 3ocvac11eACP_h
3OAS120_h	Lipid metabolism	PHATRDRAFT_37367 or PHATRDRAFT_52648	-1	0.856264	-18.776	65535	-0.218156	1.80777e-77	h_h + malACP_h + dcaACP_h -> ACP_h + co2_h + 3oddecACP_h
3OAS100_h	Lipid metabolism	PHATRDRAFT_37367 or PHATRDRAFT_52648	-1	0.856264	-18.776	65535	-0.218156	1.80777e-77	h_h + malACP_h + ocACP_h -> ACP_h + co2_h + 3odecACP_h
3OAS60_h	Lipid metabolism	PHATRDRAFT_37367 or PHATRDRAFT_52648	-1	0.856264	-18.776	65535	-0.218156	1.80777e-77	h_h + malACP_h + butACP_h -> ACP_h + co2_h + 3ohexACP_h
3OAS140_h	Lipid metabolism	PHATRDRAFT_37367 or PHATRDRAFT_52648	-1	0.856264	-18.776	65535	-0.218156	1.80777e-77	h_h + malACP_h + ddcaACP_h -> ACP_h + co2_h + 3omrsACP_h
3OAS80_h	Lipid metabolism	PHATRDRAFT_37367 or PHATRDRAFT_52648	-1	0.856264	-18.776	65535	-0.218156	1.80777e-77	h_h + malACP_h + hexACP_h -> ACP_h + co2_h + 3ooctACP_h
3OAS180_h	Lipid metabolism	PHATRDRAFT_37367 or PHATRDRAFT_52648	1	2.52073	52.1684	0.625694	65535	0	h_h + malACP_h + palmACP_h -> ACP_h + co2_h + 3ooctdACP_h
3OAS160_h	Lipid metabolism	PHATRDRAFT_37367 or PHATRDRAFT_52648	-1	0.845082	-19.9619	65535	-0.22513	4.56426e-87	h_h + malACP_h + myrsACP_h -> ACP_h + co2_h + 3opalmACP_h
CHRS	Amino acid metabolism	PHATRDRAFT_43429	1	1.07604	1.99353	0.00284041	65535	0.0231169	3psme_h -> pi_h + chor_h
ADCS	Metabolism of cofactors and vitamins	PHATRDRAFT_draft1682 or Phatr3_EG02343	0	1.06104	1.27465	-1.20403e-06	65535	0.101233	gln__L_c + chor_c -> glu__L_c + 4adcho_c
CMS_h	Lipid metabolism	PHATRDRAFT_21829	-1	0.624856	-5203.93	65535	-0.0011909	0	h_h + ctp_h + 2me4p_h <=> ppi_h + 4c2me_h
FUMAC		Phatr3_EG02215	1	1.14824	3.60609	0.0159831	65535	0.000156273	h2o_c + 4fumacac_c -> h_c + fum_c + acac_c
HGNTOR		PHATRDRAFT_49112	1	1.14824	3.60609	0.0159831	65535	0.000156273	o2_c + hgentis_c -> h_c + 4mlacac_c
ASADH	Amino acid metabolism	PHATRDRAFT_10757	-1	0.86475	-6.22846	65535	-0.123442	2.4618e-10	h_h + nadph_h + 4pasp_h -> pi_h + nadp_h + aspsa_h
ASPK_1	Amino acid metabolism	PHATRDRAFT_22113 or PHATRDRAFT_52316	-1	0.86475	-6.22846	65535	-0.123442	2.4618e-10	atp_h + asp__L_h -> adp_h + 4pasp_h
AIRCr	Nucleotide metabolism	PHATRDRAFT_25204	-1	0.188661	-606.713	65535	-0.00196961	0	co2_c + air_c <=> h_c + 5aizc_c
PRASCSi	Nucleotide metabolism	PHATRDRAFT_18080	-1	0.188661	-606.713	65535	-0.00196961	0	atp_c + asp__L_c + 5aizc_c -> h_c + pi_c + adp_c + 25aics_c
MTRI	Amino acid metabolism	PHATRDRAFT_23811	-1	0.715731	-359.646	65535	-2.91108e-12	0	5mdr1p_c -> 5mdru1p_c
MTRK	Amino acid metabolism	PHATRDRAFT_23811	-1	0.699777	-339.325	65535	-2.92069e-12	0	atp_c + 5mtr_c -> h_c + adp_c + 5mdr1p_c
MTAN_m	Amino acid metabolism	PHATRDRAFT_14626	-1	0.712972	-366.783	65535	-2.99366e-12	0	h2o_m + 5mta_m -> ade_m + 5mtr_m
AGK_h	Amino acid metabolism	PHATRDRAFT_3969	1	1.0169	6.37977	1.76322	65535	9.30906e-11	atp_h + acglu_h -> adp_h + acg5p_h
3OAS40_h	Lipid metabolism	PHATRDRAFT_37367 or PHATRDRAFT_52648	-1	0.856264	-18.776	65535	-0.218156	1.80777e-77	h_h + malACP_h + acACP_h -> ACP_h + co2_h + actACP_h
PDHam2hi	Carbohydrate metabolism	Phatr3_EG02309	-1	0.851072	-19.7074	65535	-2.0149	5.8164e-85	lpam_h + 2ahethmpp_h -> thmpp_h + adhlam_h
PDHam2mi	Carbohydrate metabolism	PHATRDRAFT_20183	1	5.94052	53.5678	3.56139	65535	0	lpam_m + 2ahethmpp_m -> thmpp_m + adhlam_m
PDHe2r	Carbohydrate metabolism	PHATRDRAFT_54219 or PHATRDRAFT_13894 or PHATRDRAFT_17401	1	5.94052	53.5678	3.56139	65535	0	coa_m + adhlam_m <=> accoa_m + dhlam_m
ARGSS	Urea cycle	PHATRDRAFT_21116	1	1.11481	2.13749	0.0176814	65535	0.0162926	atp_c + asp__L_c + citr__L_c -> h_c + ppi_c + amp_c + argsuc_c
ASPCT	Nucleotide metabolism	PHATRDRAFT_25183	-1	0.523117	-6752.72	65535	-0.00501122	0	asp__L_c + cbp_c -> h_c + pi_c + cbasp_c
DHORTS	Nucleotide metabolism	PHATRDRAFT_19692	-1	0.523117	-6752.72	65535	-0.00501122	0	h2o_c + dhor__S_c <=> h_c + cbasp_c
NCPA_c	Amino acid metabolism	PHATRDRAFT_38930	-1	0.336554	-109.587	65535	-7.89083e-13	0	h_c + 2 h2o_c + Ncbmpts_c -> nh4_c + hco3_c + ptrc_c
CAS		Phatr3_EG02293	1	1.11348	36.7739	3.98286e-14	65535	4.67701e-276	Ssq23epx_c <=> cyart_c
DADK	Nucleotide metabolism	PHATRDRAFT_12436 or PHATRDRAFT_7072 or PHATRDRAFT_38261	-1	0.137577	-20.2407	65535	-1.23253e-06	2.11766e-89	atp_c + damp_c -> adp_c + dadp_c
ADSS	Nucleotide metabolism	PHATRDRAFT_26256	-1	0.900798	-1.77892	65535	-0.0122104	0.0376437	gtp_c + asp__L_c + imp_c -> 2 h_c + pi_c + gdp_c + dcamp_c
GLCNACPT_c		PHATRDRAFT_9724	1	1.16221	160.731	1.8459e-13	65535	0	dolp_c + uacgam_c -> ump_c + nacglc2p_c
TMTD		PHATRDRAFT_20470	-1	0.236205	-235.127	65535	-5.78415e-13	0	amet_h + dtocophe_h -> h_h + ahcys_h + bvite_h
DXRI	Lipid metabolism	PHATRDRAFT_9258	-1	0.624856	-5203.93	65535	-0.0011909	0	h_h + nadph_h + dxyl5p_h <=> nadp_h + 2me4p_h
PRAIS	Nucleotide metabolism	PHATRDRAFT_47067	-1	0.237971	-278.444	65535	-0.00195101	0	atp_c + fpram_c -> 2 h_c + pi_c + adp_c + air_c
PRFGS	Nucleotide metabolism	PHATRDRAFT_17772	-1	0.237971	-278.444	65535	-0.00195101	0	h2o_c + atp_c + gln__L_c + fgam_c -> h_c + pi_c + adp_c + glu__L_c + fpram_c
LCYG	Metabolism of terpenoids and polyketides	PHATRDRAFT_8835	-1	0.624856	-5203.93	65535	-0.000148863	0	lycop_h <=> gcarote_h
G1SAT_h	Metabolism of cofactors and vitamins	PHATRDRAFT_36347	-1	0.380665	-8869.98	65535	-0.000787803	0	5aop_h <=> glu1sa_h
G5SD	Amino acid metabolism	PHATRDRAFT_55086	-1	0.856268	-2.67513	65535	-0.0255343	0.00374185	h_c + nadph_c + glu5p_c -> pi_c + nadp_c + glu5sa_c
GTHS_h	Amino acid metabolism	PHATRDRAFT_25876	-1	0.453684	-806.117	65535	-3.79883e-13	0	atp_h + gly_h + glucys_h -> h_h + pi_h + adp_h + gthrd_h
HISTD	Amino acid metabolism	PHATRDRAFT_9654	0	0.991682	-0.174154	65535	0.0133644	0.430874	h2o_c + 2 nad_c + histd_c -> 3 h_c + 2 nadh_c + his__L_c
FACOAL1832	Lipid metabolism	PHATRDRAFT_12420 or PHATRDRAFT_45510	1	1.11312	3.55197	0.227189	65535	0.000192165	atp_c + coa_c + lnlnca_c -> ppi_c + amp_c + lnlncacoa_c
MPML_h	Metabolism of cofactors and vitamins	PHATRDRAFT_13265 and PHATRDRAFT_10100 and PHATRDRAFT_33017	-1	0.380665	-8869.98	65535	-9.84753e-05	0	h2o_h + atp_h + mg2_h + ppp9_h -> 3 h_h + pi_h + adp_h + mppp9_h
MPMT_h	Metabolism of cofactors and vitamins	PHATRDRAFT_18872	-1	0.380665	-8869.98	65535	-9.84753e-05	0	ahcys_h + mppp9me_h <=> amet_h + mppp9_h
NOR	Metabolism of terpenoids and polyketides	PHATRDRAFT_9040	-1	0.624856	-5203.93	65535	-0.000148863	0	o2_h + pqh2_h + neuspn_h <=> 2 h2o_h + pq_h + lycop_h
CYEUOLCYCI		PHATRDRAFT_49447	-1	0.774438	-264.78	65535	-1.45627e-13	0	cyeuol_c <=> obfool_c
OBFOOLOR		PHATRDRAFT_31339	1	2.06913	112.013	6.38575e-14	65535	0	2 h_c + 3 nadph_c + 3 o2_c + obfool_c -> 4 h2o_c + 3 nadp_c + for_c + mergtrol_c
CMK	Lipid metabolism	Phatr3_EG01594	-1	0.624856	-5203.93	65535	-0.0011909	0	atp_h + 4c2me_h -> h_h + adp_h + 2p4c2me_h
PPNDH	Amino acid metabolism	PHATRDRAFT_3267	0	0.97098	-0.463382	65535	0.00449501	0.321551	h_c + pphn_c -> h2o_c + co2_c + phpyr_c
PDS1	Metabolism of terpenoids and polyketides	PHATRDRAFT_35509 or PHATRDRAFT_55102	-1	0.624856	-5203.93	65535	-0.000148863	0	pq_h + phyto_h <=> pqh2_h + phytfl_h
PSY_h	Metabolism of terpenoids and polyketides	Phatr3_EG02349	-1	0.624856	-5203.93	65535	-0.000148863	0	2 ggdp_h -> 2 ppi_h + phyto_h
PPBNGD	Metabolism of cofactors and vitamins	PHATRDRAFT_51811	-1	0.380665	-8869.98	65535	-9.84753e-05	0	h2o_h + 4 ppbng_h <=> 4 nh4_h + hmbil_h
PPBNGS_h	Metabolism of cofactors and vitamins	PHATRDRAFT_41746	-1	0.380665	-8869.98	65535	-0.000393901	0	2 5aop_h -> h_h + 2 h2o_h + ppbng_h
CPPPGO_1	Metabolism of cofactors and vitamins	PHATRDRAFT_10640 or PHATRDRAFT_12186 or PHATRDRAFT_15068	-1	0.380665	-8869.98	65535	-9.84753e-05	0	2 h_h + 2 o2_h + cpppg3_h -> 2 co2_h + 2 h2o2_h + pppg9_h
PPPGO_1	Metabolism of cofactors and vitamins	PHATRDRAFT_31109	-1	0.380665	-8869.98	65535	-9.84753e-05	0	3 o2_h + pppg9_h -> 3 h2o2_h + ppp9_h
PRAGSr	Nucleotide metabolism	PHATRDRAFT_47067	-1	0.237971	-278.444	65535	-0.00195101	0	atp_c + gly_c + pram_c -> h_c + pi_c + adp_c + gar_c
IG3PS	Amino acid metabolism	PHATRDRAFT_19324	0	0.991682	-0.174154	65535	0.0133644	0.430874	gln__L_c + prlp_c -> h_c + glu__L_c + aicar_c + eig3p_c
PRMICI	Amino acid metabolism	Phatr3_EG02614	0	0.991682	-0.174154	65535	0.0133644	0.430874	prfp_c -> prlp_c
PSP_m	Amino acid metabolism	PHATRDRAFT_19244	1	1.27095	3.29179	0.0654053	65535	0.000499689	h2o_m + pser__L_m -> pi_m + ser__L_m
PSPPS		Phatr3_EG02290	-1	0.628463	-282.655	65535	-3.26486e-13	0	2 frdp_c -> ppi_c + psqldp_c
FBA3hi	Photosynthesis	PHATRDRAFT_22993 or PHATRDRAFT_draft825 or PHATRDRAFT_41423	-1	0.00924574	-157.892	65535	-28.4038	0	dhap_h + e4p_h -> s17bp_h
SBP_1	Photosynthesis	Phatr_9124	-1	0.00924574	-157.892	65535	-28.4038	0	h2o_h + s17bp_h -> pi_h + s7p_h
AKGDbm	Carbohydrate metabolism	PHATRDRAFT_40430	1	1.0482	5.67975	0.372092	65535	6.95628e-09	coa_m + sdhlam_m <=> dhlam_m + succoa_m
AKGDam	Carbohydrate metabolism	PHATRDRAFT_29016	1	1.0482	5.67975	0.372092	65535	6.95628e-09	h_m + akg_m + lpam_m -> co2_m + sdhlam_m
PSCIT	Amino acid metabolism	PHATRDRAFT_18246	1	1.07604	1.99353	0.00284041	65535	0.0231169	pep_h + skm5p_h <=> pi_h + 3psme_h
SS		Phatr3_EG02290	-1	0.0976316	-542.92	65535	-6.315e-13	0	h_c + nadph_c + psqldp_c -> nadp_c + ppi_c + sql_c
DAPAT_h		PHATRDRAFT_22909	0	0.927343	-1.49674	65535	0.00236811	0.0672485	h_h + h2o_h + glu__L_h + thdp_h <=> akg_h + 26dap_LL_h
DHPR_h		PHATRDRAFT_4025	0	0.927343	-1.49674	65535	0.00236811	0.0672485	h_h + nadph_h + 23dhdp_h -> nadp_h + thdp_h
GLUTRS	Amino acid metabolism	PHATRDRAFT_51430 or Phatr3_EG02218	1	1.10616	75.6757	3.19377e-14	65535	0	atp_c + glu__L_c + trnaglu_c -> ppi_c + amp_c + glutrna_c
GLUTRR_1	Metabolism of cofactors and vitamins	PHATRDRAFT_54134	-1	0.380665	-8869.98	65535	-0.000787803	0	h_h + nadph_h + glutrna_h -> nadp_h + glu1sa_h + trnaglu_h
TMTG		PHATRDRAFT_20470	1	3.69961	206.061	4.9728e-13	65535	0	amet_h + gtocophe_h -> h_h + ahcys_h + avite1_h
PDS2	Metabolism of terpenoids and polyketides	PHATRDRAFT_35509 or PHATRDRAFT_55102	-1	0.624856	-5203.93	65535	-0.000148863	0	pq_h + phytfl_h <=> pqh2_h + zcarote_h
ZDS	Metabolism of terpenoids and polyketides	PHATRDRAFT_9040	-1	0.624856	-5203.93	65535	-0.000148863	0	o2_h + pqh2_h + zcarote_h <=> 2 h2o_h + pq_h + neuspn_h
FMETTRS	Amino acid metabolism	PHATRDRAFT_14917	1	6.20561	1436.57	5.26291e-13	65535	0	10fthf_c + mettrna_c -> h_c + thf_c + fmettrna_c
FORAMD	Nitrogen metabolism	PHATRDRAFT_54476 or PHATRDRAFT_45451	0	1.00217	0.0447837	-0.0145399	65535	0.48214	h2o_c + frmd_c -> nh4_c + for_c
HEMEASM_m	Metabolism of cofactors and vitamins	PHATRDRAFT_21354	1	4.96949	1116.97	3.50897e-13	65535	0	h2o_m + 2 nadp_m + hemeO_m -> 2 h_m + 2 nadph_m + hemeA_m
MERGTROLR		PHATRDRAFT_48260	1	7.93785	462.393	3.10308e-13	65535	0	h_c + nadph_c + mergtrol_c <=> nadp_c + mfecostrl_c
PPM	Pentose phosphate pathway	PHATRDRAFT_16571	1	4.81798	96.4632	7.14608	65535	0	r1p_c <=> r5p_c
PPMh	Glycolysis / Gluconeogenesis	PHATRDRAFT_32708 or Phatr3_EG02240	1	5.25187	98.3119	7.19156	65535	0	r1p_h <=> r5p_h
BETALDHx	Amino acid metabolism	PHATRDRAFT_31599	-1	0.863731	-4.09168	65535	-0.000294974	2.16017e-05	h2o_c + nad_c + betald_c -> 2 h_c + nadh_c + glyb_c
SSALxm	Amino acid metabolism	PHATRDRAFT_28191	1	1.18668	1.88837	0.003567	65535	0.0295045	h2o_m + nad_m + sucsal_m -> 2 h_m + nadh_m + succ_m
ARGTRS	Amino acid metabolism	PHATRDRAFT_36013 or PHATRDRAFT_draft552	1	1.838	673.848	1.6193e-13	65535	0	atp_c + arg__L_c + trnaarg_c -> ppi_c + amp_c + argtrna_c
CYSTRS	Amino acid metabolism	PHATRDRAFT_2394 or PHATRDRAFT_26346	1	1.86834	177.736	9.97773e-14	65535	0	atp_c + cys__L_c + trnacys_c -> ppi_c + amp_c + cystrna_c
GLYTLm	Amino acid metabolism	PHATRDRAFT_19761	-1	0.412926	-916.528	65535	-5.02663e-13	0	atp_m + gly_m + trnagly_m -> ppi_m + amp_m + glytrna_m
HISTRS	Amino acid metabolism	PHATRDRAFT_16944	-1	0.194982	-620.505	65535	-2.55493e-13	0	atp_c + his__L_c + trnahis_c -> ppi_c + amp_c + histrna_c
ILETRS	Amino acid metabolism	PHATRDRAFT_17198 or PHATRDRAFT_29824	1	9.56839	1118.74	2.9547e-13	65535	0	atp_c + ile__L_c + trnaile_c -> ppi_c + amp_c + iletrna_c
LEUTRS	Amino acid metabolism	PHATRDRAFT_11088	-1	0.0819037	-1153.53	65535	-3.96592e-13	0	atp_c + leu__L_c + trnaleu_c -> ppi_c + amp_c + leutrna_c
LYSTRSm	Amino acid metabolism	PHATRDRAFT_32202	-1	0.653204	-489.551	65535	-1.24211e-13	0	atp_m + lys__L_m + trnalys_m -> ppi_m + amp_m + lystrna_m
METTRS	Amino acid metabolism	Phatr3_EG02368 or PHATRDRAFT_13445	1	3.38018	131.888	1.01374e-13	65535	0	atp_c + met__L_c + trnamet_c -> ppi_c + amp_c + mettrna_c
PHETRSm	Amino acid metabolism	Phatr3_EG02534	-1	0.784191	-71.0156	65535	-3.61451e-14	0	atp_m + phe__L_m + trnaphe_m -> ppi_m + amp_m + phetrna_m
PROTRS	Amino acid metabolism	PHATRDRAFT_23547	-1	0.417905	-2027.37	65535	-5.50134e-13	0	atp_c + pro__L_c + trnapro_c -> ppi_c + amp_c + protrna_c
THRTRS	Amino acid metabolism	PHATRDRAFT_18524	-1	0.672739	-400.233	65535	-1.46672e-13	0	atp_c + thr__L_c + trnathr_c -> ppi_c + amp_c + thrtrna_c
THRTRSm	Amino acid metabolism	PHATRDRAFT_33493	1	10.5177	1042.81	3.22254e-13	65535	0	atp_m + thr__L_m + trnathr_m -> ppi_m + amp_m + thrtrna_m
TRPTRS	Amino acid metabolism	Phatr3_EG02219	-1	0.601035	-168.875	65535	-7.43527e-14	0	atp_c + trp__L_c + trnatrp_c -> ppi_c + amp_c + trptrna_c
TYRTRS	Amino acid metabolism	PHATRDRAFT_11722	-1	0.784409	-555.637	65535	-2.10381e-13	0	atp_c + tyr__L_c + trnatyr_c -> ppi_c + amp_c + tyrtrna_c
VALTRS	Amino acid metabolism	PHATRDRAFT_43016	-1	0.232756	-1822.32	65535	-5.88644e-13	0	atp_c + val__L_c + trnaval_c -> ppi_c + amp_c + valtrna_c
VALTLh	Amino acid metabolism	PHATRDRAFT_21513	-1	0.27407	-906.052	65535	-3.24647e-13	0	atp_h + val__L_h + trnaval_h -> ppi_h + amp_h + valtrna_h
NADK_h	Metabolism of cofactors and vitamins	PHATRDRAFT_12501	1	1.68346	93.2441	1.38575e-12	65535	0	atp_h + nad_h -> h_h + nadp_h + adp_h
GALm	Amino acid metabolism	PHATRDRAFT_22357	-1	0.444374	-44.431	65535	-7.86324	0	atp_m + glu__L_m + nh4_m -> h_m + pi_m + adp_m + gln__L_m
G3P_pi_thr	Transport	PHATRDRAFT_54017 or PHATRDRAFT_43320 or PHATRDRAFT_24610 or PHATRDRAFT_50742	-1	0.146168	-98.1763	65535	-32.0584	0	pi_h + g3p_c -> pi_c + g3p_h
FUMm	TCA Cycle	PHATRDRAFT_19708	1	1.03631	4.52753	0.296189	65535	3.02256e-06	h2o_m + fum_m <=> mal__L_m
GLYTA_1	Amino acid metabolism	Phatr3_EG02361	-1	0.0915556	-12.6753	65535	-0.0788863	8.36112e-37	glu__L_m + glx_m -> akg_m + gly_m
BCTA_val_h	Amino acid metabolism	PHATRDRAFT_10779	1	1.0851	2.21819	0.0147796	65535	0.0132835	akg_h + val__L_h <=> glu__L_h + 3mob_h
PGM	Glycolysis / Gluconeogenesis	PHATRDRAFT_8982	1	1.57893	27.3853	6.83803	65535	6.61556e-159	2pg_c <=> 3pg_c
PGMm	Glycolysis / Gluconeogenesis	PHATRDRAFT_33839 or PHATRDRAFT_41063	-1	0.961375	-8.73135	65535	-3.02528	1.48601e-18	3pg_m <=> 2pg_m
PDX5POi		PHATRDRAFT_47090	1	1.39798	1.69396	0.000264899	65535	0.0451535	o2_c + pdx5p_c -> h2o2_c + pydx5p_c
PYDXNO		PHATRDRAFT_47090 or PHATRDRAFT_1341	0	1.02586	0.418023	-0.0317703	65535	0.33797	o2_c + pydxn_c -> h2o2_c + pydx_c
PYAM5PO		PHATRDRAFT_47090	0	0.748737	-1.5753	65535	0.000243556	0.0576115	h2o_c + o2_c + pyam5p_c -> nh4_c + h2o2_c + pydx5p_c
PYDXO_1		PHATRDRAFT_47090	1	1.58185	3.55445	0.0132895	65535	0.000190364	h2o_c + o2_c + pydam_c -> nh4_c + h2o2_c + pydx_c
PMANM	Carbohydrate metabolism	PHATRDRAFT_28882	-1	0.785977	-47.2261	65535	-0.000428579	0	man1p_c <=> man6p_c
PHETA1	Amino acid metabolism	PHATRDRAFT_51609	0	0.97098	-0.463382	65535	0.00449501	0.321551	akg_c + phe__L_c <=> glu__L_c + phpyr_c
GLYTRS	Amino acid metabolism	PHATRDRAFT_50885	1	1.21668	402.795	3.77953e-13	65535	0	atp_c + gly_c + trnagly_c -> ppi_c + amp_c + glytrna_c
NADHOR_m	Energy metabolism	PHATRDRAFT_14260 and PHATRDRAFT_22919 and PHATRDRAFT_41645 and PHATRDRAFT_43944 and ADY18499_AT1 and ADY18500_AT1 and ADY18501_AT1 and ADY18504_AT1 and ADY18506_AT1 and ADY18507_AT1 and ADY18521_AT1 and ADY18529_AT1 and ADY18530_AT1 and ADY18531_AT1 and ADY18533_AT1 and PHATRDRAFT_17671 and PHATRDRAFT_28620 and PHATRDRAFT_11305 and PHATRDRAFT_34392 and PHATRDRAFT_31440 and PHATRDRAFT_26970 and PH…	1	1.01996	7.89596	2.51816	65535	1.61121e-15	5 h_m + nadh_m + q9_m -> 4 h_c + nad_m + q9h2_m
FA160ACPHi_1	Lipid metabolism	PHATRDRAFT_10454	1	1.45803	5.25922	0.00509546	65535	7.40139e-08	h2o_h + palmACP_h -> h_h + ACP_h + hdca_h
GLYCLm	Amino acid metabolism	PHATRDRAFT_draft521 and PHATRDRAFT_22187 and PHATRDRAFT_26432 and PHATRDRAFT_32847	0	0.981998	-0.287389	65535	0.00784631	0.386911	nad_m + thf_m + gly_m <=> nadh_m + nh4_m + co2_m + mlthf_m
FA180ACPHi	Lipid metabolism	PHATRDRAFT_10454	-1	0.106565	-61.5832	65535	-0.362841	0	h2o_h + ocdcaACP_h -> h_h + ACP_h + ocdca_h
HGDH_m	Carbohydrate metabolism	PHATRDRAFT_20192	-1	0.0134621	-78.9396	65535	-22.076	0	fad_m + 2hglut_m -> akg_m + fadh2_m
THFATm	Metabolism of cofactors and vitamins	PHATRDRAFT_draft521	1	1.67398	6.15546	0.331174	65535	3.90448e-10	h2o_m + methf_m -> h_m + 5fthf_m
EAR181_h	Lipid metabolism	PHATRDRAFT_10068	-1	0.0155031	-94.0518	65535	-0.900374	0	h_h + nadh_h + t2c11vaceACP_h -> nad_h + octeACP_h
EAR100x_1	Lipid metabolism	PHATRDRAFT_10068	-1	0.856264	-18.776	65535	-0.218156	1.80777e-77	h_h + nadh_h + tdec2eACP_h -> nad_h + dcaACP_h
EAR140x_1	Lipid metabolism	PHATRDRAFT_10068	-1	0.856264	-18.776	65535	-0.218156	1.80777e-77	h_h + nadh_h + tmrs2eACP_h -> nad_h + myrsACP_h
EAR80x_1	Lipid metabolism	PHATRDRAFT_10068	-1	0.856264	-18.776	65535	-0.218156	1.80777e-77	h_h + nadh_h + toct2eACP_h -> nad_h + ocACP_h
3HAD40_1	Lipid metabolism	PHATRDRAFT_draft1143 or PHATRDRAFT_55157	-1	0.856264	-18.776	65535	-0.218156	1.80777e-77	3hbutACP_h <=> h2o_h + but2eACP_h
3HAD181_h	Lipid metabolism	PHATRDRAFT_draft1143 or PHATRDRAFT_55157	-1	0.0155031	-94.0518	65535	-0.900374	0	3hcvac11eACP_h -> h2o_h + t2c11vaceACP_h
3HAD120_1	Lipid metabolism	PHATRDRAFT_draft1143 or PHATRDRAFT_55157	-1	0.856264	-18.776	65535	-0.218156	1.80777e-77	3hddecACP_h <=> h2o_h + tddec2eACP_h
3HAD100_1	Lipid metabolism	PHATRDRAFT_draft1143 or PHATRDRAFT_55157	-1	0.856264	-18.776	65535	-0.218156	1.80777e-77	3hdecACP_h <=> h2o_h + tdec2eACP_h
3HAD60_1	Lipid metabolism	PHATRDRAFT_draft1143 or PHATRDRAFT_55157	-1	0.856264	-18.776	65535	-0.218156	1.80777e-77	3hhexACP_h <=> h2o_h + thex2eACP_h
3HAD140_1	Lipid metabolism	PHATRDRAFT_draft1143 or PHATRDRAFT_55157	-1	0.856264	-18.776	65535	-0.218156	1.80777e-77	3hmrsACP_h <=> h2o_h + tmrs2eACP_h
3HAD80_1	Lipid metabolism	PHATRDRAFT_draft1143 or PHATRDRAFT_55157	-1	0.856264	-18.776	65535	-0.218156	1.80777e-77	3hoctACP_h <=> h2o_h + toct2eACP_h
3HAD160_1	Lipid metabolism	PHATRDRAFT_draft1143 or PHATRDRAFT_55157	-1	0.845082	-19.9619	65535	-0.22513	4.56426e-87	3hpalmACP_h <=> h2o_h + tpalm2eACP_h
ACOATA_1	Lipid metabolism	PHATRDRAFT_37652	-1	0.856264	-18.776	65535	-0.218156	1.80777e-77	ACP_h + accoa_h -> coa_h + acACP_h
ACCOAC_h	Lipid metabolism	Phatr3_EG01955	-1	0.849052	-19.7397	65535	-1.78778	3.15097e-85	atp_h + accoa_h + hco3_h <=> h_h + pi_h + adp_h + malcoa_h
3HAD180_1	Lipid metabolism	PHATRDRAFT_draft1143 or PHATRDRAFT_55157	1	2.52073	52.1684	0.625694	65535	0	3hoctaACP_h -> h2o_h + toctd2eACP_h
EAR180x_1	Lipid metabolism	PHATRDRAFT_10068	1	2.52073	52.1684	0.625694	65535	0	h_h + nadh_h + toctd2eACP_h -> nad_h + ocdcaACP_h
NADTRHD	Metabolism of cofactors and vitamins	PHATR_10581	1	1.61656	25.8961	6.4603	65535	6.33419e-143	nadph_c + nad_c -> nadp_c + nadh_c
GLTS_m	Amino acid metabolism	PHATRDRAFT_51214 and PHATRDRAFT_20342	0	1.09509	1.32205	-0.0259246	65535	0.0930922	h_m + nadh_m + akg_m + gln__L_m -> nad_m + 2 glu__L_m
CATp	Lipid metabolism	PHATRDRAFT_18572 or PHATRDRAFT_22418	1	1.06892	5.81313	0.0730668	65535	3.17124e-09	2 h2o2_x -> 2 h2o_x + o2_x
FBP	Glycolysis / Gluconeogenesis	PHATRDRAFT_23247	1	1.08263	27.513	16.9862	65535	2.60066e-160	h2o_c + fdp_c -> pi_c + f6p_c
GHMT2r	Amino acid metabolism	PHATRDRAFT_8717 or PHATRDRAFT_18665	-1	0.96246	-4.08073	65535	-0.00070044	2.26428e-05	thf_c + ser__L_c <=> h2o_c + gly_c + mlthf_c
SERD_L	Amino acid metabolism	PHATRDRAFT_draft877 or PHATRDRAFT_13987	-1	0.703395	-31.3497	65535	-45.9152	4.8266e-205	ser__L_c -> nh4_c + pyr_c
TPI	Glycolysis / Gluconeogenesis	PHATRDRAFT_54738	1	4.19643	93.7306	14.2645	65535	0	dhap_c <=> g3p_c
UMPK	Nucleotide metabolism	PHATRDRAFT_draft1367	0	1.04593	0.522743	-0.0487348	65535	0.300583	atp_c + ump_c -> adp_c + udp_c
RPIh	Photosynthesis	PHATRDRAFT_13382	1	1.06361	10.1759	0.862746	65535	1.72241e-24	r5p_h <=> ru5p__D_h
FUM	Carbohydrate metabolism	PHATRDRAFT_36139	1	1.03138	1.71495	0.00746621	65535	0.0431944	h2o_c + fum_c <=> mal__L_c
PGK	Glycolysis / Gluconeogenesis	PHATRDRAFT_14792	1	1.57893	27.3853	6.83803	65535	6.61556e-159	atp_c + 3pg_c <=> adp_c + 13dpg_c
MTHFC	Metabolism of cofactors and vitamins	Phatr3_EG02584	-1	0.454203	-29.1204	65535	-0.00679168	1.81168e-178	h2o_c + methf_c <=> h_c + 10fthf_c
MTHFD	Metabolism of cofactors and vitamins	Phatr3_EG02584	-1	0.153795	-18.4267	65535	-0.00209277	9.58728e-75	nadp_c + mlthf_c -> nadph_c + methf_c
CBMK_m	Nucleotide metabolism	PHATRDRAFT_24238	1	1.1232	2.07835	0.0131377	65535	0.0188527	atp_m + nh4_m + co2_m -> 2 h_m + adp_m + cbp_m
DXS	Lipid metabolism	PHATRDRAFT_draft1689	-1	0.644564	-190.879	65535	-0.00116875	0	h_h + pyr_h + g3p_h -> co2_h + dxyl5p_h
TALA	Pentose phosphate pathway	PHATRDRAFT_28222	1	4.79275	97.4953	7.18051	65535	0	g3p_c + s7p_c <=> f6p_c + e4p_c
FRTT	Lipid metabolism	PHATRDRAFT_47271 or PHATRDRAFT_47271	1	7.30187	735.774	5.7208e-13	65535	0	ipdp_c + frdp_c -> ppi_c + ggdp_c
UDPSQS_h	Lipid metabolism	PHATRDRAFT_21201	1	2.16192	7925.1	0.00410098	65535	0	h_h + udpg_h + so3_h -> h2o_h + udpsq_h
SO3R_h	Energy metabolism	PHATRDRAFT_9538	-1	0.20252	-280.556	65535	-0.00383743	0	7 h_h + 6 fdxrd_h + so3_h -> 3 h2o_h + 6 fdxox_h + h2s_h
RPE	Pentose phosphate pathway	PHATRDRAFT_20015	-1	0.998151	-5.75414	65535	-1.2741	4.49821e-09	ru5p__D_c <=> xu5p__D_c
TKT1	Pentose phosphate pathway	PHATRDRAFT_29260	1	4.79275	97.4953	7.18051	65535	0	r5p_c + xu5p__D_c <=> g3p_c + s7p_c
TKT2	Pentose phosphate pathway	PHATRDRAFT_29260	1	4.79907	97.2283	7.15711	65535	0	e4p_c + xu5p__D_c <=> f6p_c + g3p_c
DHAD_3mob_h	Amino acid metabolism	PHATRDRAFT_20547	1	1.06009	1.83168	0.0049123	65535	0.0335164	23dhmb_h -> h2o_h + 3mob_h
DHADh	Amino acid metabolism	PHATRDRAFT_20547	-1	0.85421	-5.98639	65535	-0.0946775	1.11422e-09	23dhmp_h -> h2o_h + 3mop_h
DHFS	Metabolism of cofactors and vitamins	PHATRDRAFT_48414	0	1.06104	1.27465	-1.20403e-06	65535	0.101233	atp_c + glu__L_c + dhpt_c -> h_c + pi_c + adp_c + dhf_c
NTRIRfx	Nitrogen metabolism	PHATRDRAFT_12902	-1	0.221007	-50.9974	65535	-0.0101661	0	8 h_c + 6 fdxrd_c + no2_c -> 2 h2o_c + 6 fdxox_c + nh4_c
ACOAT_h	Amino acid metabolism	PHATRDRAFT_50577	1	1.0169	6.37977	1.76322	65535	9.30906e-11	akg_h + acorn_h <=> glu__L_h + acg5sa_h
PANTS_m	Metabolism of cofactors and vitamins	PHATRDRAFT_22955	1	1.07078	82.6781	6.96355e-13	65535	0	atp_m + pant__R_m + ala_B_m -> h_m + ppi_m + amp_m + pnto__R_m
FBA	Glycolysis / Gluconeogenesis	PHATRDRAFT_42447 or PHATRDRAFT_29014	1	4.1632	93.5196	14.2487	65535	0	fdp_c <=> g3p_c + dhap_c
3OAR40_1	Lipid metabolism	PHATRDRAFT_13073	-1	0.856264	-18.776	65535	-0.218156	1.80777e-77	h_h + nadph_h + actACP_h <=> nadp_h + 3hbutACP_h
3OAR100_1	Lipid metabolism	PHATRDRAFT_13073	-1	0.856264	-18.776	65535	-0.218156	1.80777e-77	h_h + nadph_h + 3odecACP_h <=> nadp_h + 3hdecACP_h
3OAR120_1	Lipid metabolism	PHATRDRAFT_13073	-1	0.856264	-18.776	65535	-0.218156	1.80777e-77	h_h + nadph_h + 3oddecACP_h <=> nadp_h + 3hddecACP_h
3OAR140_1	Lipid metabolism	PHATRDRAFT_13073	-1	0.856264	-18.776	65535	-0.218156	1.80777e-77	h_h + nadph_h + 3omrsACP_h -> nadp_h + 3hmrsACP_h
3OAR160_1	Lipid metabolism	PHATRDRAFT_13073	-1	0.845082	-19.9619	65535	-0.22513	4.56426e-87	h_h + nadph_h + 3opalmACP_h <=> nadp_h + 3hpalmACP_h
3OAR180_1	Lipid metabolism	PHATRDRAFT_13073	1	2.52073	52.1684	0.625694	65535	0	h_h + nadph_h + 3ooctdACP_h -> nadp_h + 3hoctaACP_h
3OAR181_h	Lipid metabolism	PHATRDRAFT_13073	-1	0.0155031	-94.0518	65535	-0.900374	0	h_h + nadph_h + 3ocvac11eACP_h -> nadp_h + 3hcvac11eACP_h
3OAR60_1	Lipid metabolism	PHATRDRAFT_13073	-1	0.856264	-18.776	65535	-0.218156	1.80777e-77	h_h + nadph_h + 3ohexACP_h <=> nadp_h + 3hhexACP_h
3OAR80_1	Lipid metabolism	PHATRDRAFT_13073	-1	0.856264	-18.776	65535	-0.218156	1.80777e-77	h_h + nadph_h + 3ooctACP_h <=> nadp_h + 3hoctACP_h
AGMTm	Amino acid metabolism	PHATRDRAFT_40880	-1	0.793809	-36.6241	65535	-1.99243e-13	5.56448e-274	h2o_m + agm_m -> ptrc_m + urea_m
ANPRT	Amino acid metabolism	PHATRDRAFT_14230 or PHATRDRAFT_28937	-1	0.207882	-221.558	65535	-0.00163366	0	prpp_c + anth_c -> ppi_c + pran_c
HOXG_c	Metabolism of cofactors and vitamins	(PHATRDRAFT_5902 and PHATRDRAFT_9283) or (PHATRDRAFT_12588 and PHATRDRAFT_9283) or (PHATRDRAFT_5851 and PHATRDRAFT_9283)	-1	0.542746	-378.873	65535	-2.78585e-13	0	2 h_c + 3 o2_c + 3 fadh2_c + pheme_c -> 3 h2o_c + 3 fad_c + co_c + fe2_c + biliverd_c
CHLPAS_h	Metabolism of cofactors and vitamins	PHATRDRAFT_12807	1	8.58616	443.491	1.30422e-13	65535	0	chlld_h + phdp_h -> ppi_h + cholphya_h
TRPS1	Amino acid metabolism	PHATRDRAFT_41702	-1	0.637446	-1.95278	65535	-7.66894e-07	0.0254384	ser__L_c + 3ig3p_c -> h2o_c + g3p_c + trp__L_c
NPHS_x			-1	0.617149	-1242.64	65535	-8.45624e-13	0	h2o_x + dhncoa_x -> h_x + coa_x + dhna_x
PDHe2hr	Carbohydrate metabolism	PHATRDRAFT_23850	-1	0.851072	-19.7074	65535	-2.0149	5.8164e-85	coa_h + adhlam_h <=> accoa_h + dhlam_h
THRD_L	Amino acid metabolism	PHATRDRAFT_49047	-1	0.705257	-10.8001	65535	-0.150412	2.52714e-27	thr__L_c -> nh4_c + 2obut_c
SERTRS	Amino acid metabolism	PHATRDRAFT_30572	1	3.11807	1178.61	5.13583e-13	65535	0	atp_c + ser__L_c + trnaser_c -> ppi_c + amp_c + sertrna_c
ASNTRS	Amino acid metabolism	Phatr3_EG02403	-1	0.133008	-1278.78	65535	-4.17882e-13	0	atp_c + asn__L_c + trnaasn_c -> ppi_c + amp_c + asntrna_c
LYSTRS	Amino acid metabolism	Phatr3_EG01923	1	2.12536	677.31	4.96979e-13	65535	0	atp_c + lys__L_c + trnalys_c -> ppi_c + amp_c + lystrna_c
GACT_h	Amino acid metabolism	PHATRDRAFT_12762	1	1.0169	6.37977	1.76322	65535	9.30906e-11	orn_h + acglu_h <=> glu__L_h + acorn_h
DQDH	Amino acid metabolism	PHATRDRAFT_7664	1	1.07604	1.99353	0.00284041	65535	0.0231169	3dhq_h -> h2o_h + 3dhsk_h
PKETX	Pentose phosphate pathway	PHATRDRAFT_36257	1	1.13503	3.94249	0.0300552	65535	4.0629e-05	pi_c + xu5p__D_c -> h2o_c + g3p_c + actp_c
PKETF	Pentose phosphate pathway	PHATRDRAFT_36257	0	1.02089	0.187505	-0.00787901	65535	0.425635	pi_c + f6p_c -> h2o_c + e4p_c + actp_c
UPPDC1	Metabolism of cofactors and vitamins	PHATRDRAFT_16140	-1	0.424979	-254.008	65535	-7.16826e-05	0	4 h_c + uppg3_c -> 4 co2_c + cpppg3_c
NPDPS_m	Lipid metabolism	PHATRDRAFT_16615	1	14.4747	1526.93	2.94342e-12	65535	0	grdp_m + 7 ipdp_m -> 7 ppi_m + npdp_m
CYSS_m	Amino acid metabolism	PHATRDRAFT_3311	-1	0.111446	-628.536	65535	-4.21031e-13	0	acser_m + h2s_m -> ac_m + cys__L_m
DHPS2	Metabolism of cofactors and vitamins	Phatr3_EG02044	0	1.06104	1.27465	-1.20403e-06	65535	0.101233	4abz_c + 6hmhptpp_c -> ppi_c + dhpt_c
IMPHL_1_h	Amino acid metabolism	PHATRDRAFT_24772	0	0.950215	-1.19784	65535	0.00329359	0.115505	3c3hmp_h -> h2o_h + 2ippm_h
IMPHL_2_h	Amino acid metabolism	PHATRDRAFT_24772	0	0.950215	-1.19784	65535	0.00329359	0.115505	h2o_h + 2ippm_h -> 3c2hmp_h
ARGSL	Urea cycle	PHATRDRAFT_34526	1	1.11481	2.13749	0.0176814	65535	0.0162926	argsuc_c -> arg__L_c + fum_c
HMBDPO_h	Lipid metabolism	PHATRDRAFT_44955	-1	0.624856	-5203.93	65535	-0.0011909	0	h_h + 2 fdxrd_h + 2mecdp_h -> h2o_h + 2 fdxox_h + h2mb4p_h
MPQMT		PHATRDRAFT_33530	-1	0.845019	-16.448	65535	-3.56305e-14	3.29143e-60	amet_h + 2m6phol_h -> h_h + ahcys_h + 23dmphol_h
TRPS2	Amino acid metabolism	PHATRDRAFT_41702	-1	0.515045	-4.71535	65535	-0.406155	1.2248e-06	ser__L_c + indole_c -> h2o_c + trp__L_c
ACN_a_m	TCA Cycle	PHATRDRAFT_26290	1	1.05229	7.65667	0.585127	65535	1.05365e-14	h2o_m + acon_C_m <=> cit_m
ACN_b_m	TCA Cycle	PHATRDRAFT_26290	1	1.05229	7.65667	0.585127	65535	1.05365e-14	h2o_m + acon_C_m <=> icit_m
EX_photon_e	Exchange		1	1.00141	6.34863	1.03703	65535	1.13921e-10	photon_e <=>
PHOt_e	Transport		1	1.00141	6.34863	1.03703	65535	1.13921e-10	photon_e -> photon_c
PHOt_h	Transport		1	1.00141	6.34863	1.03703	65535	1.13921e-10	photon_c -> photon_h
PSII_u	Photosynthesis	YP_874444_AT1 and YP_874387_AT1 and YP_874376_AT2 and YP_874377_AT1 and YP_874369_AT1 and YP_874370_AT1 and YP_874384_AT1 and YP_874362_AT1 and YP_874379_AT1 and YP_874371_AT1 and PHATRDRAFT_55057 and PHATRDRAFT_20331 and PHATRDRAFT_54499 and YP_874386_AT1 and YP_874450_AT1 and PHATRDRAFT_42940 and YP_874435_AT1 and YP_874374_AT1 and PHATRDRAFT_26293 and PHATRDRAFT_9078 and YP_874385_AT1	1	1.00141	6.34908	0.131282	65535	1.13592e-10	4 h_h + 4 photon_h + 2 h2o_u + 2 pq_u -> o2_u + 2 pqh2_u + 4 h_u
CBFC_u	Photosynthesis	(YP_874404_AT1 and YP_874393_AT1 and PHATRDRAFT_13358 and YP_874392_AT1 and YP_874380_AT1 and YP_874367_AT1 and YP_874382_AT1 and YP_874383_AT1) or (YP_874404_AT1 and YP_874393_AT1 and PHATRDRAFT_46657 and YP_874392_AT1 and YP_874380_AT1 and YP_874367_AT1 and YP_874382_AT1 and YP_874383_AT1)	1	1.00141	6.34908	0.262563	65535	1.13592e-10	1.95 h_h + 0.0125 o2_h + pqh2_u + 1.95 pcox_u -> 0.025 h2o_h + pq_u + 3.9 h_u + 1.95 pcrd_u
PSI_u	Photosynthesis	YP_874359_AT1 and YP_874358_AT1 and YP_874487_AT1 and YP_874394_AT1 and YP_874428_AT1 and YP_874361_AT1 and YP_874378_AT1 and YP_874360_AT1 and YP_874366_AT1	1	1.00141	6.34908	0.255999	65535	1.13592e-10	2 fdxox_h + 2 photon_h + 2 pcrd_u -> 2 fdxrd_h + 2 pcox_u
ATPS_h	Photosynthesis	YP_874426_AT1 and YP_874407_AT1 and YP_874425_AT1 and YP_874406_AT1 and YP_874421_AT1 and YP_874423_AT1 and YP_874424_AT1 and YP_874422_AT1	0	1.00017	0.756723	-0.0618056	65535	0.224618	pi_h + adp_h + 4.67 h_u <=> 3.67 h_h + h2o_h + atp_h
GLCt1	Transport	PHATRDRAFT_30620	-1	0.681853	-38.8584	65535	-2.469e-13	1.41836e-305	glc__D_e <=> glc__D_c
GLCt_x	Transport	PHATRDRAFT_12520	1	1.54981	523.895	1.28659e-13	65535	0	glc__D_x <=> glc__D_c
HEX1	Glycolysis / Gluconeogenesis	PHATRDRAFT_15495	-1	0.729828	-62.8312	65535	-4.75991e-13	0	atp_c + glc__D_c -> h_c + adp_c + g6p_c
PFK	Glycolysis / Gluconeogenesis	Phatr3_EG00092 or PHATRDRAFT_14284 or PHATRDRAFT_55126 or Phatr3_EG02209	1	1.35058	3.52823	0.271832	65535	0.000210229	atp_c + f6p_c -> h_c + adp_c + fdp_c
TPI_m	Glycolysis / Gluconeogenesis	PHATRDRAFT_25308	-1	0.12071	-1436.86	65535	-2.05495e-11	0	g3p_m <=> dhap_m
PGKm	Glycolysis / Gluconeogenesis	PHATRDRAFT_48983	-1	0.959872	-9.05238	65535	-3.15384	8.47275e-20	adp_m + 13dpg_m <=> atp_m + 3pg_m
PGAM_h	Glycolysis / Gluconeogenesis	PHATRDRAFT_17086 or PHATRDRAFT_5629 or PHATRDRAFT_51404	1	1.00524	2.14928	0.222396	65535	0.0158194	3pg_h <=> 2pg_h
PYK_h	Glycolysis / Gluconeogenesis	PHATRDRAFT_22404	1	1.10548	11.3091	2.1677	65535	9.38819e-30	h_h + adp_h + pep_h -> atp_h + pyr_h
PPTPt_x	Transport	PHATRDRAFT_40492	1	1.15062	249.836	1.48531e-13	65535	0	pi_x + pep_c <=> pi_c + pep_x
TPTPt_m	Transport	PHATRDRAFT_50742	0	1.01386	1.32147	-0.137399	65535	0.093189	pi_m + g3p_c <=> pi_c + g3p_m
PYRNAt_h	Transport	PHATRDRAFT_3046	-1	0.800198	-11.9004	65535	-2.00168	1.0358e-32	na1_c + pyr_c <=> pyr_h + na1_h
PGTPt_m	Transport	PHATRDRAFT_50742	-1	0.945194	-19.4564	65535	-7.29466	6.55744e-83	pi_m + 2pg_c <=> pi_c + 2pg_m
PGTPti_h	Transport	PHATRDRAFT_54017 or PHATRDRAFT_43320 or PHATRDRAFT_24610 or PHATRDRAFT_50742	-1	0.991303	-4.15589	65535	-0.827076	1.63529e-05	pi_h + 2pg_c <=> pi_c + 2pg_h
PYRt2m	Transport	Phatr3_EG02269	-1	0.992842	-3.05452	65535	-2.73369	0.00113044	h_c + pyr_c <=> h_m + pyr_m
PGL	Pentose phosphate pathway	PHATRDRAFT_8691	-1	0.852649	-2.7639	65535	-0.0429024	0.00286161	h2o_c + 6pgl_c -> h_c + 6pgc_c
6PGTt_h	Transport		-1	0.499629	-34.3478	65535	-1.85326	3.18861e-243	pi_h + 6pgc_c <=> pi_c + 6pgc_h
6PGTt_m	Transport		-1	0.968033	-11.8087	65535	-1.61264	3.04449e-32	pi_m + 6pgc_c <=> pi_c + 6pgc_m
EDD_m	Glycolysis / Gluconeogenesis	PHATRDRAFT_20547	-1	0.968033	-11.8087	65535	-1.61264	3.04449e-32	6pgc_m <=> h2o_m + 2ddg6p_m
EDA_m	Glycolysis / Gluconeogenesis	PHATRDRAFT_34120	-1	0.968033	-11.8087	65535	-1.61264	3.04449e-32	2ddg6p_m <=> pyr_m + g3p_m
Ru5PPi_th	Transport		-1	0.998012	-6.6621	65535	-1.36231	1.42969e-11	pi_h + ru5p__D_c <=> pi_c + ru5p__D_h
Xu5PPi_th	Transport		1	1.01318	42.4786	12.2741	65535	0	pi_h + xu5p__D_c <=> pi_c + xu5p__D_h
RBPCh	Photosynthesis	YP_874417_AT1 and YP_874418_AT1	1	1.0103	4.99801	0.744606	65535	2.9513e-07	h2o_h + co2_h + rb15bp_h -> 2 h_h + 2 3pg_h
ACKr	Carbohydrate metabolism	PHATRDRAFT_36256	1	1.12217	3.71766	0.0293188	65535	0.000101155	atp_c + ac_c <=> adp_c + actp_c
PYC_h	Carbohydrate metabolism	PHATRDRAFT_49339	-1	0.472314	-40.1394	65535	-2.83188	0	atp_h + pyr_h + hco3_h -> h_h + pi_h + adp_h + oaa_h
ICDHxm	Carbohydrate metabolism	PHATRDRAFT_14762 or PHATRDRAFT_45017	1	330.238	119.406	11.1396	65535	0	nad_m + icit_m -> nadh_m + co2_m + akg_m
ICL_x	Carbohydrate metabolism	PHATRDRAFT_14401	1	1.07239	6.17548	0.176933	65535	3.44246e-10	icit_x -> glx_x + succ_x
ARGN	Urea cycle	PHATRDRAFT_38509	1	1.13571	2.47393	0.0297609	65535	0.00669099	h2o_c + arg__L_c -> orn_c + urea_c
GLUDy	Amino acid metabolism	PHATRDRAFT_13951	-1	0.941954	-10.1797	65535	-2.19076	1.65735e-24	h2o_c + nadp_c + glu__L_c <=> h_c + nadph_c + nh4_c + akg_c
GDHm	Amino acid metabolism	PHATRDRAFT_45239	-1	0.689445	-83.3607	65535	-29.6579	0	h2o_m + nad_m + glu__L_m <=> h_m + nadh_m + nh4_m + akg_m
G5SADrm	Amino acid metabolism		1	1.01652	6.24489	1.71625	65535	2.21738e-10	glu5sa_m <=> h_m + h2o_m + 1pyr5c_m
P5CDm	Amino acid metabolism	PHATRDRAFT_31906	1	1.01652	6.24489	1.71625	65535	2.21738e-10	2 h2o_m + nad_m + 1pyr5c_m -> h_m + nadh_m + glu__L_m
PROD2m	Amino acid metabolism	PHATRDRAFT_13232 or PHATRDRAFT_1155	1	52.1238	64.0104	16.4436	65535	0	fad_m + pro__L_m -> h_m + fadh2_m + 1pyr5c_m
ORNCD	Amino acid metabolism	PHATRDRAFT_35643	-1	0.871811	-2.33564	65535	-0.0171187	0.00976609	orn_c <=> nh4_c + pro__L_c
AGAS_h	Amino acid metabolism	PHATRDRAFT_44492	1	1.4753	108.452	9.77466e-14	65535	0	glu__L_h + accoa_h -> h_h + coa_h + acglu_h
AGPR_h	Amino acid metabolism	PHATRDRAFT_36913	1	1.0169	6.37977	1.76322	65535	9.30906e-11	h_h + nadph_h + acg5p_h -> pi_h + nadp_h + acg5sa_h
UREASE_m	Nitrogen metabolism	PHATRDRAFT_29702	1	1.13571	2.47393	0.0297609	65535	0.00669099	2 h_m + h2o_m + urea_m -> 2 nh4_m + co2_m
G5SADs	Amino acid metabolism		-1	0.856268	-2.67513	65535	-0.0255343	0.00374185	glu5sa_c <=> h_c + h2o_c + 1pyr5c_c
GLU5K	Amino acid metabolism	PHATRDRAFT_18027 or PHATRDRAFT_55086	-1	0.856268	-2.67513	65535	-0.0255343	0.00374185	atp_c + glu__L_c -> adp_c + glu5p_c
PROAKGOX1	Amino acid metabolism	PHATRDRAFT_10655 or PHATRDRAFT_38694 or PHATRDRAFT_13557	-1	0.141794	-337.587	65535	-3.07689e-13	0	o2_c + akg_c + pro__L_c <=> co2_c + 4hpro_LT_c + succ_c
SERA_m	Amino acid metabolism	PHATRDRAFT_45592 or PHATRDRAFT_27166	1	1.27095	3.29179	0.0654053	65535	0.000499689	nad_m + 3pg_m <=> h_m + nadh_m + 3php_m
PSAT_m	Amino acid metabolism	PHATRDRAFT_42458	1	1.27095	3.29179	0.0654053	65535	0.000499689	glu__L_m + 3php_m <=> akg_m + pser__L_m
THRA	Amino acid metabolism	PHATRDRAFT_50097	0	1.00042	1.4389	-0.0601342	65535	0.075107	thr__L_c <=> gly_c + acald_c
ASPK	Amino acid metabolism	PHATRDRAFT_22113	-1	0.903791	-72.763	65535	-7.98314e-14	0	atp_c + asp__L_c -> adp_c + 4pasp_c
HSDH_m	Amino acid metabolism	PHATRDRAFT_48694	0	1.03468	0.59834	-0.013286	65535	0.274814	h_m + nadh_m + aspsa_m <=> nad_m + hom__L_m
HSDH_h	Amino acid metabolism	PHATRDRAFT_26813 or PHATRDRAFT_22113	-1	0.781244	-8.57107	65535	-0.122373	5.98381e-18	h_h + nadh_h + aspsa_h <=> nad_h + hom__L_h
HSK_1	Amino acid metabolism	PHATRDRAFT_46461	-1	0.781244	-8.57107	65535	-0.122373	5.98381e-18	atp_h + hom__L_h -> h_h + adp_h + phom_h
THRS	Amino acid metabolism	PHATRDRAFT_49056	1	1.38243	2.31259	0.00448885	65535	0.0103839	h2o_c + phom_c -> pi_c + thr__L_c
THRS_1	Amino acid metabolism	PHATRDRAFT_35594	-1	0.743729	-10.1073	65535	-0.13981	3.44954e-24	h2o_h + phom_h -> pi_h + thr__L_h
DHPS_h		PHATRDRAFT_11151	0	0.927343	-1.49674	65535	0.00236811	0.0672485	pyr_h + aspsa_h -> h_h + 2 h2o_h + 23dhdp_h
DAPDC_h		PHATRDRAFT_21592	0	0.927343	-1.49674	65535	0.00236811	0.0672485	h_h + 26dap__M_h -> co2_h + lys__L_h
AASPh	Energy metabolism	PHATRDRAFT_42282	-1	0.377007	-18.3154	65535	-1.00371	6.90784e-74	atp_h + aps_h -> h_h + adp_h + paps_h
PAPSR_h	Energy metabolism	Phatr3_EG02399	0	1.09181	1.6176	-0.000620605	65535	0.0528924	trdrd_h + paps_h -> 2 h_h + trdox_h + so3_h + pap_h
HSAT_m	Amino acid metabolism	PHATRDRAFT_16499	0	1.03468	0.59834	-0.013286	65535	0.274814	accoa_m + hom__L_m <=> coa_m + achms_m
AHSERL2_1	Amino acid metabolism	PHATRDRAFT_50964	-1	0.137064	-376.967	65535	-0.00235267	0	h2s_c + achms_c -> ac_c + hcys__L_c
CYSTS	Amino acid metabolism	PHATRDRAFT_42003	0	1.04813	0.817407	-0.0105052	65535	0.206859	ser__L_c + hcys__L_c -> h2o_c + cyst__L_c
CYSTGL	Amino acid metabolism	PHATRDRAFT_15917	0	1.04813	0.817407	-0.0105052	65535	0.206859	h2o_c + cyst__L_c -> nh4_c + cys__L_c + 2obut_c
SHL_c	Amino acid metabolism	PHATRDRAFT_42003	-1	0.482011	-50.5736	65535	-0.000589687	0	h_c + ser__L_c + h2s_c -> h2o_c + cys__L_c
ASNS2	Amino acid metabolism	PHATRDRAFT_18911 or PHATRDRAFT_44902	-1	0.687986	-5.75326	65535	-0.291971	4.52154e-09	atp_c + nh4_c + asp__L_c -> h_c + ppi_c + amp_c + asn__L_c
ASNN	Amino acid metabolism	PHATRDRAFT_20905	-1	0.675582	-2.92255	65535	-0.0257897	0.00174028	h2o_c + asn__L_c -> nh4_c + asp__L_c
ATPPRT	Amino acid metabolism	PHATRDRAFT_10025	0	0.991682	-0.174154	65535	0.0133644	0.430874	atp_c + prpp_c -> ppi_c + prbatp_c
PRATPP	Amino acid metabolism	PHATRDRAFT_3140	0	0.991682	-0.174154	65535	0.0133644	0.430874	h2o_c + prbatp_c -> h_c + ppi_c + prbamp_c
PRAMPC	Amino acid metabolism	PHATRDRAFT_3140	0	0.991682	-0.174154	65535	0.0133644	0.430874	h2o_c + prbamp_c -> prfp_c
IGPDH	Amino acid metabolism	PHATRDRAFT_12888	0	0.991682	-0.174154	65535	0.0133644	0.430874	eig3p_c -> h2o_c + imacp_c
HSTPT	Amino acid metabolism	PHATRDRAFT_38891	0	0.991682	-0.174154	65535	0.0133644	0.430874	glu__L_c + imacp_c <=> akg_c + hisp_c
HISTP	Amino acid metabolism	PHATRDRAFT_12888	0	0.991682	-0.174154	65535	0.0133644	0.430874	h2o_c + hisp_c -> pi_c + histd_c
PPATDh	Amino acid metabolism	PHATRDRAFT_37341	1	1.06009	1.83168	0.0049123	65535	0.0335164	h_h + 2 pyr_h -> co2_h + alac__S_h
POXAAT_h	Amino acid metabolism	PHATRDRAFT_37341	-1	0.85421	-5.98639	65535	-0.0946775	1.11422e-09	h_h + pyr_h + 2obut_h -> co2_h + 2ahbut_h
BCTAh	Amino acid metabolism	PHATRDRAFT_10779	1	1.00254	4.60432	1.57502	65535	2.09772e-06	glu__L_h + 3mop_h <=> akg_h + ile__L_h
[truncated: 4,007 more rows]

## Sheet: HT
rxn_id	subsystem	genes	reg	fold_change	t	conf_int_max	conf_int_min	p_value	rxn_formula
[truncated: 2,281 more rows]

[truncated: 4 more sheets: PtHT, CHO, Yl, Sc]
