# Supplementary material for: Dynamic resource allocation drives growth under nitrogen starvation in eukaryotes
Source: NPJ Syst Biol Appl. 2020 May 15;6:14. doi: 10.1038/s41540-020-0135-y (PMC7229059; doi:10.1038/s41540-020-0135-y)
Supplement: Supplementary file 3 — Dataset 2 [file 41540_2020_135_MOESM3_ESM.xls]

## Sheet: PA
Row	up	down	no_change
Amino acid metabolism	0.337607	0.611111	0.0512821
Biomass	0	0.333333	0.666667
Carbohydrate metabolism	0.434783	0.461957	0.103261
Energy metabolism	0.4	0.533333	0.0666667
Exchange	0.134615	0.230769	0.634615
Glycolysis / Gluconeogenesis	0.513514	0.27027	0.216216
Lipid metabolism	0.530303	0.334848	0.134848
Metabolism of cofactors and vitamins	0.283186	0.681416	0.0353982
Metabolism of terpenoids and polyketides	0.148148	0.777778	0.0740741
Nitrogen metabolism	0.307692	0.692308	0
Nucleotide metabolism	0.297436	0.476923	0.225641
Pentose phosphate pathway	0.111111	0.666667	0.222222
Photosynthesis	0.147059	0.441176	0.411765
TCA Cycle	0.157895	0.736842	0.105263
Transport	0.433846	0.501538	0.0646154
Urea cycle

## Sheet: Pt
Row	up	down	no_change
Amino acid metabolism	0.317308	0.471154	0.211538
Biomass	0.111111	0.888889	0
Carbohydrate metabolism	0.371951	0.219512	0.408537
Energy metabolism	0.272727	0.454545	0.272727
Exchange	0.466667	0.4	0.133333
Glycolysis / Gluconeogenesis	0.555556	0.444444	0
Lipid metabolism	0.298376	0.238836	0.462788
Metabolism of cofactors and vitamins	0.275	0.5125	0.2125
Metabolism of terpenoids and polyketides	0.318182	0.590909	0.0909091
Nitrogen metabolism	0.428571	0.428571	0.142857
Nucleotide metabolism	0.23622	0.448819	0.314961
Pentose phosphate pathway	0.384615	0.384615	0.230769
Photosynthesis	0.407407	0.296296	0.296296
TCA Cycle	0.727273	0.181818	0.0909091
Transport	0.470779	0.334416	0.194805
Urea cycle	0.666667	0	0.333333

## Sheet: HT
Row	up	down	no_change
Amino acid metabolism	0.371681	0.513274	0.115044
Biomass	0	0	1
Carbohydrate metabolism	0.38587	0.451087	0.163043
Energy metabolism	0.333333	0.4	0.266667
Exchange	0.102041	0.285714	0.612245
Glycolysis / Gluconeogenesis	0.432432	0.432432	0.135135
Lipid metabolism	0.465152	0.3	0.234848
Metabolism of cofactors and vitamins	0.345133	0.566372	0.0884956
Metabolism of terpenoids and polyketides	0.148148	0.851852	0
Nitrogen metabolism	0.307692	0.384615	0.307692
Nucleotide metabolism	0.333333	0.4	0.266667
Pentose phosphate pathway	0.666667	0.277778	0.0555556
Photosynthesis	0.0588235	0.382353	0.558824
TCA Cycle	0.421053	0.263158	0.315789
Transport	0.388199	0.52795	0.0838509
Urea cycle

## Sheet: PtHT
Row	up	down	no_change
Amino acid metabolism	0.447115	0.365385	0.1875
Biomass	0.333333	0.555556	0.111111
Carbohydrate metabolism	0.469512	0.207317	0.323171
Energy metabolism	0.590909	0.272727	0.136364
Exchange	0.3	0.566667	0.133333
Glycolysis / Gluconeogenesis	0.740741	0.222222	0.037037
Lipid metabolism	0.344046	0.181664	0.47429
Metabolism of cofactors and vitamins	0.3625	0.5625	0.075
Metabolism of terpenoids and polyketides	0.318182	0.681818	0
Nitrogen metabolism	0	0.714286	0.285714
Nucleotide metabolism	0.314961	0.401575	0.283465
Pentose phosphate pathway	0.615385	0.153846	0.230769
Photosynthesis	0.259259	0.555556	0.185185
TCA Cycle	0.181818	0.636364	0.181818
Transport	0.480519	0.383117	0.136364
Urea cycle	0	0	1

## Sheet: CHO
Row	up	down	no_change
Amino acid metabolism	0.2746	0.594966	0.130435
Biomass	0.333333	0.333333	0.333333
Carbohydrate metabolism	0.384615	0.397436	0.217949
Energy metabolism	0.777778	0	0.222222
Exchange	0.352564	0.489744	0.157692
Glycolysis / Gluconeogenesis	0.365854	0.585366	0.0487805
Lipid metabolism	0.311973	0.521079	0.166948
Metabolism of cofactors and vitamins	0.344828	0.448276	0.206897
Metabolism of terpenoids and polyketides
Nitrogen metabolism
Nucleotide metabolism	0.361991	0.371041	0.266968
Pentose phosphate pathway	0.4	0.485714	0.114286
Photosynthesis
TCA Cycle	0.444444	0.388889	0.166667
Transport	0.406883	0.412955	0.180162
Urea cycle	0.253968	0.52381	0.222222

## Sheet: Yl
Row	up	down	no_change
Amino acid metabolism	0.264706	0.647059	0.0882353
Biomass	0.3125	0.4375	0.25
Carbohydrate metabolism	0.285714	0.323308	0.390977
Energy metabolism	0.176471	0.647059	0.176471
Exchange	0.0927152	0.0463576	0.860927
Glycolysis / Gluconeogenesis	0.52	0.2	0.28
Lipid metabolism	0.526971	0.261411	0.211618
Metabolism of cofactors and vitamins	0.487179	0.384615	0.128205
Metabolism of terpenoids and polyketides
Nitrogen metabolism	0	0.333333	0.666667
Nucleotide metabolism	0.473373	0.390533	0.136095
Pentose phosphate pathway	0.25	0.583333	0.166667
Photosynthesis
TCA Cycle	0.294118	0.529412	0.176471
Transport	0.529148	0.309417	0.161435
Urea cycle

## Sheet: Sc
Row	up	down	no_change
Amino acid metabolism	0.344828	0.544828	0.110345
Biomass	0	1	0
Carbohydrate metabolism	0.5	0.431034	0.0689655
Energy metabolism	0.315789	0.578947	0.105263
Exchange	0.280488	0.457317	0.262195
Glycolysis / Gluconeogenesis	0.5	0.454545	0.0454545
Lipid metabolism	0.606557	0.163934	0.229508
Metabolism of cofactors and vitamins	0.367347	0.44898	0.183673
Metabolism of terpenoids and polyketides
Nitrogen metabolism
Nucleotide metabolism	0.407407	0.296296	0.296296
Pentose phosphate pathway	0.307692	0.230769	0.461538
Photosynthesis
TCA Cycle	0.538462	0.461538	0
Transport
Urea cycle
