# Supplementary material for: Dynamic resource allocation drives growth under nitrogen starvation in eukaryotes
Source: NPJ Syst Biol Appl. 2020 May 15;6:14. doi: 10.1038/s41540-020-0135-y (PMC7229059; doi:10.1038/s41540-020-0135-y)
Supplement: Supplementary file 4 — Dataset 3 [file 41540_2020_135_MOESM4_ESM.xls]

## Sheet: PA
Row	nadh_c	nadph_c	atp_c
nadh_c	1	1	0.994373
nadph_c	1	1	0.994373
atp_c	0.994373	0.994373	1

## Sheet: HT
Row	nadh_c	nadph_c	atp_c
nadh_c	1	1	0.911053
nadph_c	1	1	0.911053
atp_c	0.911053	0.911053	1

## Sheet: Pt
Row	nadh_c	nadph_c	atp_c
nadh_c	1	1	0.982242
nadph_c	1	1	0.982242
atp_c	0.982242	0.982242	1

## Sheet: PtHT
Row	nadh_c	nadph_c	atp_c
nadh_c	1	1	0.96473
nadph_c	1	1	0.96473
atp_c	0.96473	0.96473	1

## Sheet: CHO
Row	nadh_c	nadph_c	atp_c
nadh_c	1	1	1
nadph_c	1	1	1
atp_c	1	1	1

## Sheet: Yl
Row	nadh_c	nadph_c	atp_c
nadh_c	1	1	1
nadph_c	1	1	1
atp_c	1	1	1

## Sheet: Sc
Row	nadh_c	nadph_c	atp_c
nadh_c	1	0.999877	0.993215
nadph_c	0.999877	1	0.993566
atp_c	0.993215	0.993566	1
