# Supplementary material for: Dynamic resource allocation drives growth under nitrogen starvation in eukaryotes
Source: NPJ Syst Biol Appl. 2020 May 15;6:14. doi: 10.1038/s41540-020-0135-y (PMC7229059; doi:10.1038/s41540-020-0135-y)
Supplement: Supplementary file 5 — Dataset 4 [file 41540_2020_135_MOESM5_ESM.xls]

## Sheet: PA
timepoint	1	2	3	4	5	6
time, days	3	3.83333	4.66667	5.5	6.33333	8
acaro_h	0.000431786	0.000430158	0.000409249	0.000387981	0.000379912	0.000397876
ala__L_c	0.407961	0.299003	0.205284	0.141362	0.107638	0.102862
anxan_u	8.64445e-05	8.61187e-05	8.19327e-05	7.76746e-05	7.60592e-05	7.96558e-05
arab__L_c	0.0326579	0.0430812	0.0484935	0.0496246	0.0477282	0.0433339
arg__L_c	0.000899393	0.000896003	0.000852451	0.000808149	0.000791341	0.000828761
asn__L_c	0.197426	0.15371	0.114576	0.087346	0.0732556	0.0728295
asp__L_c	0.197346	0.156374	0.118792	0.0920575	0.0777075	0.0764208
asqdca18111Z160_c	0.00207788	0.00191767	0.00295526	0.00437765	0.00563243	0.00637798
asqdca1819Z160_c	0.00318092	0.00283612	0.00485897	0.00768731	0.0102664	0.0119798
asqdca1829Z12Z160_c	0.00318092	0.00283612	0.00485897	0.00768731	0.0102664	0.0119798
asqdca1839Z12Z15Z160_c	0.00262007	0.00288082	0.00440278	0.0064705	0.00869273	0.011059
asqdpa18111Z160_c	0.00318092	0.00283612	0.00485897	0.00768731	0.0102664	0.0119798
asqdpa1819Z160_c	0.00219063	0.00249587	0.00379627	0.00556719	0.0075507	0.00983044
asqdpa1829Z12Z160_c	0.00207166	0.00281954	0.00340145	0.00390627	0.00449245	0.00540386
asqdpa1839Z12Z15Z160_c	0.00294551	0.00284182	0.00301849	0.003542	0.00450857	0.00620288
caro_u	0.00191661	0.00190938	0.00181657	0.00172216	0.00168635	0.00176609
chla_u	0.000997898	0.000994137	0.000945814	0.00089666	0.000878012	0.00091953
chlb_u	0.00157608	0.00157014	0.00149382	0.00141618	0.00138673	0.00145231
ctp_c	0.0125782	0.00926171	0.00639477	0.00442865	0.00338045	0.00321314
cys__L_c	0.0163176	0.0162561	0.0154659	0.0146621	0.0143572	0.0150361
datp_c	0.0236375	0.0153007	0.00868293	0.00453322	0.00264879	0.00281722
dctp_c	0.0150725	0.00984433	0.00564856	0.00297113	0.00169153	0.00166542
dgdg1819Z160_h	0.00146152	0.001181	0.00253587	0.00449558	0.00637012	0.00779312
dgdg1819Z1617Z_h	0.000185623	0.000129893	0.00152472	0.00334145	0.00489089	0.00573782
dgdg1819Z1619Z_h	0.000185623	0.000129893	0.00152472	0.00334145	0.00489089	0.00573782
dgdg1819Z1627Z10Z_h	0.000976076	0.00231201	0.00347413	0.00450185	0.00559135	0.00709484
dgdg1819Z1634Z7Z10Z_h	9.66525e-05	0.000154112	0.00131134	0.00284879	0.0043136	0.00549859
dgdg1819Z1637Z10Z13Z_h	9.66525e-05	0.000154112	0.00131134	0.00284879	0.0043136	0.00549859
dgdg1829Z12Z160_h	0.00158057	0.00213488	0.00256416	0.00293624	0.00337	0.00404759
dgdg1829Z12Z1617Z_h	0.0007829	0.00114441	0.00143553	0.00168965	0.00197639	0.00240696
dgdg1829Z12Z1619Z_h	0.0007829	0.00114441	0.00143553	0.00168965	0.00197639	0.00240696
dgdg1829Z12Z1627Z10Z_h	0.00212061	0.00245797	0.00266707	0.00283996	0.00308591	0.00355127
dgdg1829Z12Z1634Z7Z10Z_h	0.000741235	0.00108458	0.00130318	0.0014377	0.00155201	0.00172005
dgdg1829Z12Z1637Z10Z13Z_h	0.000741235	0.00108458	0.00130318	0.0014377	0.00155201	0.00172005
dgdg1839Z12Z15Z160_h	0.00139974	0.00129165	0.00200052	0.00298587	0.00388397	0.00448333
dgdg1839Z12Z15Z1627Z10Z_h	0.00283156	0.00341371	0.00381179	0.00414839	0.00458569	0.00535087
dgdg1839Z12Z15Z1634Z7Z10Z_h	0.00229789	0.00207571	0.00206931	0.00233352	0.0029253	0.00402358
dgdg1839Z12Z15Z1637Z10Z13Z_h	0.00229789	0.00207571	0.00206931	0.00233352	0.0029253	0.00402358
dgtp_c	0.0052769	0.0035465	0.0022456	0.00153196	0.00137868	0.00180171
dgts1819Z1829Z12Z_c	8.61844e-05	8.58596e-05	8.16862e-05	7.74409e-05	7.58303e-05	7.94161e-05
dgts1819Z1835Z9Z12Z_c	0.000172827	0.000172176	0.000163806	0.000155293	0.000152064	0.000159254
dgts1819Z1845Z9Z12Z15Z_c	0.000115523	0.000115088	0.000109494	0.000103803	0.000101645	0.000106451
dgts1829Z12Z18111Z_c	3.1907e-05	3.17868e-05	3.02417e-05	2.867e-05	2.80738e-05	2.94013e-05
dgts1829Z12Z1819Z_c	3.1907e-05	3.17868e-05	3.02417e-05	2.867e-05	2.80738e-05	2.94013e-05
dgts1829Z12Z1829Z12Z_c	0.000172825	0.000172173	0.000163804	0.000155291	0.000152062	0.000159252
dgts1829Z12Z1835Z9Z12Z_c	0.000693141	0.000690528	0.000656963	0.000622821	0.000609868	0.000638706
dgts1829Z12Z1845Z9Z12Z15Z_c	3.2164e-05	3.20428e-05	3.04853e-05	2.89009e-05	2.82999e-05	2.96381e-05
dgts1839Z12Z15Z18111Z_c	0.000144022	0.00014348	0.000136505	0.000129411	0.00012672	0.000132712
dgts1839Z12Z15Z1819Z_c	0.000144022	0.00014348	0.000136505	0.000129411	0.00012672	0.000132712
dgts1839Z12Z15Z1835Z9Z12Z_c	0.000463328	0.000461582	0.000439146	0.000416323	0.000407665	0.000426942
dgts1839Z12Z15Z1845Z9Z12Z15Z_c	0.000174211	0.000173555	0.000165119	0.000156537	0.000153282	0.00016053
dttp_c	0.0502523	0.0368575	0.0253164	0.0174256	0.013237	0.0125916
gal_c	0.214325	0.195597	0.176173	0.158221	0.14088	0.120819
glc__A_c	0.738971	1.48288	1.8015	1.77519	1.5074	1.02609
gln__L_c	0.0352477	0.0351148	0.0334079	0.0316717	0.031013	0.0324795
glu__L_c	0.403993	0.287623	0.190415	0.126302	0.0947564	0.0942645
gly_c	0.36479	0.268627	0.185034	0.127171	0.0955181	0.0887536
gtp_c	0.111897	0.0831872	0.0580195	0.0404661	0.0307629	0.0285652
his__L_c	0.0600177	0.0437621	0.0297279	0.0200641	0.0148002	0.0136746
ile__L_c	0.135086	0.0998379	0.0689917	0.0474543	0.0354402	0.0324288
leu__L_c	0.312418	0.233102	0.163038	0.11368	0.0857676	0.0782404
loroxan_u	0.000561239	0.000559123	0.000531945	0.0005043	0.000493812	0.000517163
lut_u	0.00422269	0.00420677	0.00400229	0.00379429	0.00371538	0.00389107
lys__L_c	0.198087	0.142763	0.0959442	0.0645694	0.0485679	0.0472225
man_c	0.0321259	0.0326134	0.0407308	0.0527013	0.0665044	0.0825532
met__L_c	0.0751712	0.0551691	0.0378256	0.0258454	0.0193063	0.0179184
mgdg1819Z160_h	0.000669079	0.000380629	0.00126781	0.00253271	0.00361456	0.00413633
mgdg1819Z1617Z_h	0	0.000394319	0.00127	0.00223935	0.00316347	0.00404755
mgdg1819Z1619Z_h	0	0.000394319	0.00127	0.00223935	0.00316347	0.00404755
mgdg1819Z1627Z10Z_h	0.00193645	0.00191915	0.00224954	0.00294496	0.00408127	0.0059496
mgdg1819Z1637Z10Z13Z_h	0.00193645	0.00191915	0.00224954	0.00294496	0.00408127	0.0059496
mgdg1829Z12Z160_h	0.000717516	0.000473012	0.00186735	0.00385078	0.00572159	0.00709891
mgdg1829Z12Z1617Z_h	0.000186079	0.000270863	0.0018169	0.00378619	0.00550303	0.00657158
mgdg1829Z12Z1619Z_h	0.000186079	0.000270863	0.0018169	0.00378619	0.00550303	0.00657158
mgdg1829Z12Z1627Z10Z_h	0.00471355	0.00659604	0.00808332	0.00937716	0.0108604	0.0131316
mgdg1829Z12Z1634Z7Z10Z_h	0.0022803	0.00154241	0.00275104	0.00479337	0.00689436	0.00865943
mgdg1829Z12Z1637Z10Z13Z_h	0.0022803	0.00154241	0.00275104	0.00479337	0.00689436	0.00865943
mgdg1829Z12Z1644Z7Z10Z13Z_h	0.00138872	0.00138349	0.00131624	0.00124783	0.00122188	0.00127966
mgdg1839Z12Z15Z160_h	0.00169187	0.00162887	0.00176533	0.00213351	0.00278969	0.00391731
mgdg1839Z12Z15Z1627Z10Z_h	0.00626965	0.00708558	0.00753992	0.00790531	0.00848239	0.00966005
mgdg1839Z12Z15Z1634Z7Z10Z_h	0.00320967	0.0027614	0.00268365	0.00304469	0.00390912	0.00552395
mgdg1839Z12Z15Z1637Z10Z13Z_h	0.00320967	0.0027614	0.00268365	0.00304469	0.00390912	0.00552395
mgdg1839Z12Z15Z1644Z7Z10Z13Z_h	0.0121843	0.0121383	0.0115483	0.0109482	0.0107205	0.0112274
neoxan_u	0.00277634	0.00276588	0.00263143	0.00249468	0.00244279	0.00255831
pail18111Z160_c	0.000822064	0.000818966	0.000779158	0.000738665	0.000723302	0.000757505
pail1819Z160_c	0.000110663	0.000110245	0.000104887	9.94356e-05	9.73676e-05	0.000101972
pe1801835Z9Z12Z_c	0.00172734	0.00285282	0.00459234	0.00646049	0.0082842	0.0101723
pe1801845Z9Z12Z15Z_c	0.000279821	0.000278766	0.000265216	0.000251433	0.000246204	0.000257846
pe18111Z1835Z9Z12Z_c	0.00109372	0.00203273	0.00386277	0.00598537	0.00814725	0.0104434
pe18111Z1845Z9Z12Z15Z_c	5.44669e-05	5.42616e-05	5.16241e-05	4.89412e-05	4.79233e-05	5.01895e-05
pe1819Z1835Z9Z12Z_c	0.00109372	0.00203273	0.00386277	0.00598537	0.00814725	0.0104434
pe1819Z1845Z9Z12Z15Z_c	1.64889e-06	1.64267e-06	1.56283e-06	1.48161e-06	1.45079e-06	1.5194e-06
pe1829Z12Z1835Z9Z12Z_c	0.00667407	0.00897937	0.0107601	0.0123028	0.0141052	0.0169278
pg18111Z160_h	0.00327123	0.00457019	0.00720704	0.0102526	0.0132824	0.0163569
pg18111Z1613E_h	0.000201432	0.000190514	0.00208675	0.0046163	0.00695403	0.00866601
pg1819Z160_h	0.00327123	0.00457019	0.00720704	0.0102526	0.0132824	0.0163569
pg1819Z1613E_h	0.000201432	0.000190514	0.00208675	0.0046163	0.00695403	0.00866601
pg1829Z12Z160_h	0.00451165	0.00611098	0.00735172	0.00842751	0.00967977	0.0116325
pg1829Z12Z1613E_h	0.00154916	0.00209336	0.0025149	0.00288031	0.00330619	0.00397129
pg1839Z12Z15Z160_h	0.00428813	0.00583857	0.00704522	0.00809208	0.00930739	0.0111965
pg1839Z12Z15Z1613E_h	0.00166434	0.00158096	0.00170606	0.00206985	0.00272542	0.0038536
phe__L_c	0.143114	0.106935	0.0747373	0.051804	0.038485	0.0341991
pro__L_c	0.186592	0.138625	0.0965751	0.0672314	0.0509761	0.0472126
ser__L_c	0.107343	0.0784971	0.053664	0.0366769	0.0276193	0.0261115
sqdg160_h	0.108699	0.0817141	0.0578807	0.0411836	0.0319561	0.0299717
sqdg18111Z160_h	0.00109042	0.00178005	0.00319131	0.0048101	0.00639413	0.00795326
sqdg1819Z160_h	0.00109042	0.00178005	0.00319131	0.0048101	0.00639413	0.00795326
sqdg1829Z12Z160_h	0.00141965	0.00201481	0.00248819	0.0029005	0.00337054	0.00408536
sqdg1839Z12Z15Z160_h	0.00220122	0.00221505	0.00238547	0.00276882	0.00344661	0.00462965
starch300_h	0.00111424	0.00125558	0.00144481	0.00158396	0.00161197	0.00146387
tag16018111Z160_c	0.000437729	0.00069532	0.00119134	0.001756	0.00231357	0.00287694
tag16018111Z180_c	0.000300365	0.000354446	0.00071274	0.00121641	0.00178248	0.00242631
tag16018111Z18111Z_c	0.000348163	0.00051191	0.00116971	0.0020378	0.00296863	0.00397273
tag16018111Z1819Z_c	0.000348163	0.00051191	0.00116971	0.0020378	0.00296863	0.00397273
tag16018111Z1835Z9Z12Z_c	0.00199977	0.00202515	0.00234279	0.00298025	0.00401888	0.00573565
tag16018111Z1845Z9Z12Z15Z_c	0.000555698	0.000553603	0.000526694	0.000499321	0.000488937	0.000512057
tag1601819Z160_c	0.000437729	0.00069532	0.00119134	0.001756	0.00231357	0.00287694
tag1601819Z180_c	0.000300365	0.000354446	0.00071274	0.00121641	0.00178248	0.00242631
tag1601819Z18111Z_c	0.000480625	0.000541107	0.00113944	0.00199173	0.00294339	0.00400571
tag1601819Z1819Z_c	0.000348163	0.00051191	0.00116971	0.0020378	0.00296863	0.00397273
tag1601819Z1835Z9Z12Z_c	0.00199977	0.00202515	0.00234279	0.00298025	0.00401888	0.00573565
tag1601819Z1845Z9Z12Z15Z_c	0.000555698	0.000553603	0.000526694	0.000499321	0.000488937	0.000512057
tag1801819Z160_c	1.05609e-05	0.000282969	0.000765008	0.00129807	0.00181366	0.00232389
tag1801819Z180_c	0	0.000178783	0.000532347	0.000928024	0.0013062	0.00166653
tag1801819Z18111Z_c	0.000146307	4.34531e-05	0.000791596	0.00181369	0.00271958	0.0032712
tag1801819Z1819Z_c	0.000146307	4.34531e-05	0.000791596	0.00181369	0.00271958	0.0032712
tag1801819Z1835Z9Z12Z_c	0.00136316	0.00179761	0.00228329	0.00285469	0.00361476	0.00479441
tag1801819Z1845Z9Z12Z15Z_c	0.000538013	0.000535985	0.000509932	0.000483431	0.000473377	0.000495761
tag18111Z18111Z160_c	0.000480625	0.000541107	0.00113944	0.00199173	0.00294339	0.00400571
tag18111Z18111Z180_c	0.000146307	4.34531e-05	0.000791596	0.00181369	0.00271958	0.0032712
tag18111Z18111Z18111Z_c	0.000196157	0.000154833	0.00128207	0.00276983	0.00408231	0.0049011
tag18111Z18111Z1819Z_c	0.000196157	0.000154833	0.00128207	0.00276983	0.00408231	0.0049011
tag18111Z18111Z1835Z9Z12Z_c	0.00143337	0.00189505	0.00257974	0.00349725	0.00476282	0.00671283
tag18111Z18111Z1845Z9Z12Z15Z_c	0.000539249	0.000537216	0.000511103	0.000484541	0.000474464	0.0004969
tag18111Z1819Z160_c	0.000480625	0.000541107	0.00113944	0.00199173	0.00294339	0.00400571
tag18111Z1819Z180_c	0.000146307	4.34531e-05	0.000791596	0.00181369	0.00271958	0.0032712
tag18111Z1819Z18111Z_c	0.000196157	0.000154833	0.00128207	0.00276983	0.00408231	0.0049011
tag18111Z1819Z1819Z_c	0.000196157	0.000154833	0.00128207	0.00276983	0.00408231	0.0049011
tag18111Z1819Z1835Z9Z12Z_c	0.00143337	0.00189505	0.00257974	0.00349725	0.00476282	0.00671283
tag18111Z1819Z1845Z9Z12Z15Z_c	0.000539249	0.000537216	0.000511103	0.000484541	0.000474464	0.0004969
tag1819Z18111Z160_c	0.000480625	0.000541107	0.00113944	0.00199173	0.00294339	0.00400571
tag1819Z18111Z180_c	0.000146307	4.34531e-05	0.000791596	0.00181369	0.00271958	0.0032712
tag1819Z18111Z18111Z_c	0.000196157	0.000154833	0.00128207	0.00276983	0.00408231	0.0049011
tag1819Z18111Z1819Z_c	0.000196157	0.000154833	0.00128207	0.00276983	0.00408231	0.0049011
tag1819Z18111Z1835Z9Z12Z_c	0.00143337	0.00189505	0.00257974	0.00349725	0.00476282	0.00671283
tag1819Z18111Z1845Z9Z12Z15Z_c	0.000539249	0.000537216	0.000511103	0.000484541	0.000474464	0.0004969
tag1819Z1819Z160_c	0.000480625	0.000541107	0.00113944	0.00199173	0.00294339	0.00400571
tag1819Z1819Z180_c	0.000146307	4.34531e-05	0.000791596	0.00181369	0.00271958	0.0032712
tag1819Z1819Z18111Z_c	0.000196157	0.000154833	0.00128207	0.00276983	0.00408231	0.0049011
tag1819Z1819Z1819Z_c	0.000196157	0.000154833	0.00128207	0.00276983	0.00408231	0.0049011
tag1819Z1819Z1835Z9Z12Z_c	0.00143337	0.00189505	0.00257974	0.00349725	0.00476282	0.00671283
tag1819Z1819Z1845Z9Z12Z15Z_c	0.000539249	0.000537216	0.000511103	0.000484541	0.000474464	0.0004969
thr__L_c	0.180688	0.134696	0.0941848	0.0657591	0.0498381	0.0458426
trp__L_c	0.0109212	0.01088	0.0103512	0.00981323	0.00960914	0.0100635
ttdca_h	0.00100218	0.000998403	0.000949873	0.000900509	0.00088178	0.000923477
tyr__L_c	0.101977	0.0765254	0.0539178	0.0379126	0.028801	0.0262695
utp_c	0.0239255	0.0181259	0.0129038	0.00915198	0.00695726	0.0062477
val__L_c	0.238965	0.176187	0.12155	0.0836868	0.0629356	0.0584432
vioxan_u	0.00174783	0.00174124	0.0016566	0.00157051	0.00153785	0.00161057
whttdca_h	0.00100218	0.000998403	0.000949873	0.000900509	0.00088178	0.000923477
zaxan_u	0.000259329	0.000258352	0.000245794	0.00023302	0.000228174	0.000238963
pchol1829z12z1835z9z12z_c	0.00323007	0.00422251	0.00497305	0.00562072	0.00639109	0.00762254
pchol1819z1829z12z_c	0.00130177	0.00232038	0.00318136	0.00393918	0.00476122	0.00593307
pchol1819z1819z_c	9.47898e-05	0.000151992	0.00129809	0.00282078	0.00427181	0.00544636
pchol1801819z_c	0	0.000672446	0.00188846	0.00317725	0.00437162	0.00548559
pchol1801829z12z_c	0.00148186	0.00250113	0.0033546	0.00410463	0.0049244	0.00610521
pchol1801835z9z12z_c	0.00214095	0.00291094	0.00368815	0.00453663	0.00562646	0.00730621
pchol18111z1819z_c	9.47898e-05	0.000151992	0.00129809	0.00282078	0.00427181	0.00544636
pchol18111z1829z12z_c	0.00130177	0.00232038	0.00318136	0.00393918	0.00476122	0.00593307
pchol18111z1835z9z12z_c	0.00231028	0.00255391	0.00310304	0.00399072	0.00533698	0.00750734

## Sheet: Pt
timepoint	1	2	3	4	5	6
time, days	0	0.5	1	1.5	2	3
ala__L_c	0.431509	0.238795	0.153534	0.138136	0.129349	0.0675829
arg__L_c	0.253789	0.140443	0.0902964	0.0812408	0.0760737	0.0397477
asn__L_c	0.158427	0.0821877	0.0540272	0.0548708	0.0557512	0.0303745
asp__L_c	0.378703	0.209573	0.134745	0.12123	0.113518	0.0593141
cys__L_c	0.0229379	0.012694	0.00816163	0.00734279	0.00687553	0.00359253
gln__L_c	0.184078	0.0954949	0.0627748	0.063755	0.064778	0.0352925
glu__L_c	0.424771	0.235058	0.151128	0.135974	0.127328	0.0665273
gly_c	0.434874	0.230265	0.144457	0.134622	0.130789	0.067908
his__L_c	0.0417946	0.0231284	0.0148702	0.013379	0.0125281	0.00654595
ile__L_c	0.180091	0.0996555	0.0640712	0.0576473	0.0539825	0.0282051
leu__L_c	0.31427	0.173915	0.111817	0.100601	0.0942021	0.0492218
lys__L_c	0.158285	0.0665852	0.021314	0.0111042	0.011621	0
met__L_c	0.0589803	0.0326392	0.0209852	0.0188805	0.0176796	0.00923754
phe__L_c	0.159828	0.0884455	0.0568648	0.0511624	0.0479088	0.0250319
pro__L_c	0.177019	0.0979608	0.0629831	0.0566659	0.0530615	0.0277248
ser__L_c	0.224785	0.124388	0.0799724	0.0719542	0.0673799	0.0352051
thr__L_c	0.221645	0.122654	0.0788584	0.0709505	0.0664385	0.0347135
trp__L_c	0.0363595	0.0188624	0.0123994	0.0125931	0.0127951	0.00697106
tyr__L_c	0.0818048	0.0452695	0.0291057	0.0261868	0.0245214	0.0128123
val__L_c	0.253052	0.140038	0.0900357	0.0810038	0.0758506	0.0396323
gal_c	0.0430455	0.0526402	0.0558252	0.0531977	0.046959	0.0389168
gal__L_c	0.0430455	0.0526402	0.0558252	0.0531977	0.046959	0.0389168
udprmn_c	0.113118	0.138324	0.146689	0.139785	0.123394	0.102266
mgdg140160_h	0.00260313	0.0034544	0.00412337	0.00458871	0.00495	0.00535382
mgdg1401619Z_h	0.0030509	0.00581203	0.00679394	0.00677207	0.00686828	0.00809742
mgdg140162n4_h	0.000599582	0.00151693	0.00182518	0.00177274	0.00172637	0.00201374
mgdg140160_c	0.00260313	0.0034544	0.00412337	0.00458871	0.00495	0.00535382
mgdg160_c	0.00237288	0.00314318	0.00374714	0.00416611	0.00449087	0.00485445
mgdg161_h	0.00285567	0.00545523	0.00637897	0.00635657	0.00644399	0.00759633
mgdg1619Z160_h	0.00582118	0.0078325	0.00943952	0.0105791	0.0114738	0.0124628
mgdg1619Z162n4_h	0.00325999	0.00661539	0.00778921	0.0077138	0.00774605	0.00910898
mgdg1619Z1819Z_h	0.00286645	0.00546946	0.00639473	0.00637305	0.0064619	0.00761782
mgdg1801619Z_h	0.00288981	0.00548815	0.00641297	0.00639444	0.00648853	0.0076507
mgdg180162n4_h	0.000438511	0.00119304	0.0014442	0.0013951	0.00134662	0.00156702
mgdg1819Z160_h	0.00238373	0.00315719	0.00376353	0.00418408	0.00451004	0.00487498
mgdg1819Z1619Z_h	0.00286645	0.00546946	0.00639473	0.00637305	0.0064619	0.00761782
mgdg1819Z1619Z_c	0.000696816	0.00132762	0.00155194	0.00154692	0.00156887	0.00184962
mgdg1819Z162n4_h	0.000415143	0.00117437	0.00142597	0.00137371	0.00131999	0.00153414
mgdg205n3160_h	0.003905	0.00858499	0.0101943	0.0100191	0.00994262	0.011656
mgdg205n31619Z_h	0.00459469	0.0106159	0.0126677	0.0123954	0.0122158	0.0142947
mgdg205n3_c	0.00347792	0.0103213	0.012577	0.0120773	0.0115449	0.0134021
mgdg205n31619Z_c	0.00459561	0.0106158	0.0126734	0.0124005	0.0122025	0.0142355
mgdg205n3162n4_h	0.00214341	0.00632077	0.00769898	0.0073961	0.00707391	0.00821102
dgdg140160_c	0.00650465	0.00862452	0.0102886	0.0114447	0.0123417	0.0133449
dgdg160_c	0.00619912	0.00821054	0.00978735	0.010881	0.0117286	0.0126777
dgdg161_h	0.00481448	0.00919716	0.0107545	0.0107167	0.0108641	0.0128069
dgdg1619Z160_h	0.0120123	0.0161168	0.0193856	0.0216949	0.0235041	0.0255083
dgdg1819Z1619Z_h	0.00483112	0.00921921	0.0107789	0.0107423	0.0108919	0.0128402
dgdg1819Z1619Z_c	0.00483112	0.00921921	0.0107789	0.0107423	0.0108919	0.0128402
dgdg1819Z162n4_h	0.00176155	0.00502815	0.00610958	0.00588206	0.00564628	0.00656046
dgdg205n3160_h	0.00738041	0.00991148	0.0119294	0.0133567	0.0144757	0.0157145
dgdg205n31619Z_h	0.00556863	0.011435	0.0134816	0.0133354	0.013367	0.0157116
dgdg205n3162n4_h	0.00249898	0.00724399	0.00881227	0.00847524	0.00812144	0.00943188
dgdg205n3_c	0.00150825	0.00447574	0.00545415	0.00523742	0.00500582	0.00580939
dgdg205n31619Z_c	0.00556863	0.011435	0.0134816	0.0133354	0.013367	0.0157116
sqdg140160_h	0.00868819	0.0115264	0.0137561	0.0153065	0.0165099	0.0178553
sqdg1401619Z_h	0.00251203	0.00475264	0.00555102	0.00553725	0.00562218	0.0066302
sqdg160_h	0.00803066	0.0106376	0.0126817	0.0140996	0.0151987	0.0164292
sqdg161_h	0.00195451	0.00373372	0.00436594	0.00435061	0.00441044	0.00519913
sqdg1619Z160_h	0.0103908	0.0138472	0.0165777	0.0184888	0.019978	0.0216365
sqdg1619Z240_c	0.00195451	0.00373372	0.00436594	0.00435061	0.00441044	0.00519913
sqdg162n4160_h	0.00821584	0.0109031	0.0130149	0.0144841	0.0156247	0.0168996
sqdg205n3160_h	0.0139421	0.0312095	0.0371272	0.0364299	0.0360596	0.042245
sqdg205n31619Z_h	0.00856638	0.0233541	0.0282754	0.02731	0.0263546	0.0306659
tag1401401619Z_c	0.000800907	0.00152005	0.00177606	0.00177105	0.0017973	0.00211927
tag1401619Z160_c	0.00141868	0.00191012	0.00230307	0.00258196	0.00280101	0.00304306
tag1401619Z1619Z_c	0.00142163	0.00271081	0.00316915	0.00315864	0.00320302	0.00377608
tag140204n61619Z_c	0.000740847	0.00141029	0.0016484	0.00164323	0.00166677	0.00196512
tag140205n3140_c	0.000211979	0.00049216	0.000587559	0.000574688	0.000565985	0.000662189
tag140205n3160_c	0.000740571	0.000999366	0.00120682	0.00135447	0.00147064	0.00159879
tag140205n31619Z_c	0.000832711	0.00168292	0.00198065	0.00196227	0.00197171	0.002319
tag140205n3182n6_c	0.000155854	0.000389248	0.000467817	0.000454834	0.000443662	0.000517742
tag140205n3183n6_c	0.000151962	0.000382923	0.000460575	0.00044748	0.000435996	0.000508641
tag140205n3204n6_c	0.000151929	0.0003824	0.0004599	0.000446864	0.00043546	0.000508036
tag140205n3205n3_c	0.0002438	0.000655043	0.000792145	0.000765905	0.000740391	0.000861918
tag140205n3226n3_c	0.00015319	0.000387052	0.00046565	0.000452316	0.000440559	0.000513919
tag160140160_c	0.00112236	0.00148863	0.00177627	0.0019762	0.00213135	0.00230484
tag160160160_c	0.00157731	0.00208934	0.00249079	0.00276928	0.00298516	0.00322683
tag160160182n6_c	0.00105604	0.00139895	0.00166782	0.00185436	0.00199897	0.00216084
tag160160183n6_c	0.00105171	0.0013932	0.00166095	0.00184671	0.0019907	0.0021519
tag1601619Z160_c	0.00187358	0.0025108	0.00301758	0.00337504	0.00365483	0.00396505
tag1601619Z1619Z_c	0.00216993	0.00293233	0.0035444	0.00398081	0.00432449	0.00470326
tag1601619Z183n6_c	0.00134803	0.0018147	0.00218776	0.00245248	0.00266037	0.00289012
tag160204n6160_c	0.00105153	0.00139289	0.00166053	0.00184619	0.00199011	0.00215122
tag160205n3160_c	0.00119549	0.00160006	0.00192133	0.00214756	0.00232445	0.00252078
tag160205n3182n6_c	0.000674259	0.000909696	0.00109838	0.00123264	0.00133826	0.00145479
tag160205n3183n6_c	0.000669935	0.000903947	0.00109151	0.00122499	0.00132999	0.00144584
tag160205n3204n6_c	0.00066974	0.000903628	0.00109108	0.00122447	0.0013294	0.00144516
tag160205n3205n3_c	0.000663669	0.00130403	0.00152985	0.00151999	0.001534	0.00180623
tag160205n3226n3_c	0.000672027	0.000907	0.00109538	0.00122949	0.00133501	0.0014514
tag1619Z140160_c	0.00141868	0.00191012	0.00230307	0.00258196	0.00280101	0.00304306
tag1619Z1401619Z_c	0.00142161	0.00271081	0.00316897	0.00315848	0.00320343	0.00377791
tag1619Z140182n6_c	0.000744759	0.00141713	0.00165632	0.0016512	0.00167498	0.00197482
tag1619Z140183n6_c	0.000740866	0.00141081	0.00164908	0.00164385	0.00166731	0.00196572
tag1619Z160160_h	0.00187529	0.00251215	0.00301842	0.00337535	0.00365464	0.0039644
tag1619Z160160_c	0.00187358	0.0025108	0.00301758	0.00337504	0.00365483	0.00396505
tag1619Z1601819Z_h	0.0013534	0.00182159	0.0021958	0.00246126	0.00266972	0.00290011
tag1619Z160182n6_c	0.00135236	0.00182044	0.00219463	0.00246013	0.00266864	0.00289906
tag1619Z160205n3_c	0.00125261	0.00233192	0.00271835	0.00271635	0.00276531	0.00326331
tag1619Z1619Z1619Z_c	0.00204233	0.0039016	0.00456226	0.00454622	0.00460873	0.00543289
tag1619Z1619Z160_h	0.00216993	0.00293233	0.0035444	0.00398081	0.00432449	0.00470326
tag1619Z1619Z1619Z_h	0.00204233	0.0039016	0.00456226	0.00454622	0.00460873	0.00543289
tag1619Z1619Z1819Z_h	0.00136718	0.00260842	0.00304965	0.00303936	0.00308179	0.00363307
tag1619Z1619Z182n6_c	0.00136553	0.0026079	0.0030494	0.00303878	0.0030807	0.00363163
tag1619Z1619Z183n6_c	0.0013605	0.00260803	0.00304902	0.00303472	0.00307294	0.00362262
tag1619Z204n6160_c	0.00134784	0.00181438	0.00218733	0.00245195	0.00265977	0.00288943
tag1619Z204n61619Z_c	0.00136161	0.00260106	0.00304149	0.00303081	0.0030725	0.00362193
tag1619Z204n6204n6_c	0.000680792	0.00130053	0.00152075	0.00151541	0.00153625	0.00181096
tag1619Z205n3160_c	0.00125261	0.00233192	0.00271835	0.00271635	0.00276531	0.00326331
tag1619Z205n31619Z_c	0.00145344	0.0028737	0.00337374	0.00334985	0.00337742	0.00397581
tag1619Z205n31819Z_c	0.000778266	0.00158055	0.00186116	0.00184299	0.00185047	0.00217599
tag1619Z205n3182n6_c	0.000776591	0.00158002	0.00186091	0.00184242	0.00184938	0.00217455
tag1619Z205n3183n6_c	0.000772698	0.00157369	0.00185366	0.00183506	0.00184172	0.00216545
tag1619Z205n3204n6_c	0.000772672	0.00157317	0.00185299	0.00183445	0.00184118	0.00216485
tag1619Z205n3205n3_c	0.000864535	0.00184581	0.00218523	0.00215349	0.00214611	0.00251873
tag1619Z205n3226n3_c	0.000773928	0.00157782	0.00185874	0.0018399	0.00184628	0.00217073
tag1619Z1619Z1819Z_c	0.00136718	0.00260842	0.00304965	0.00303936	0.00308179	0.00363307
tag1619Z1619Z160_c	0.00216993	0.00293233	0.0035444	0.00398081	0.00432449	0.00470326
tag1619Z1601819Z_c	0.00135347	0.00182165	0.00219583	0.00246127	0.00266971	0.00290008
tag1819Z160160_c	0.00105716	0.00140015	0.00166903	0.00185551	0.00200004	0.00216187
tag1819Z160160_h	0.00105716	0.00140015	0.00166903	0.00185551	0.00200004	0.00216187
tag1819Z1601619Z_c	0.00135347	0.00182165	0.00219583	0.00246127	0.00266971	0.00290008
tag1819Z1601619Z_h	0.00135347	0.00182165	0.00219583	0.00246127	0.00266971	0.00290008
tag1819Z1619Z1619Z_c	0.00136718	0.00260842	0.00304965	0.00303936	0.00308179	0.00363307
tag1819Z1619Z1619Z_h	0.00137089	0.00260733	0.00304751	0.00303877	0.00308349	0.00363626
tag1819Z1619Z1819Z_c	0.000691583	0.00131531	0.00153721	0.00153254	0.00155478	0.00183326
tag1819Z1619Z1819Z_h	0.000691583	0.00131531	0.00153721	0.00153254	0.00155478	0.00183326
tag1819Z205n3205n3_c	0.000189337	0.00055266	0.000672655	0.00064663	0.000619159	0.00071891
tag1819Z205n3226n3_c	9.87663e-05	0.000284661	0.000346143	0.000333037	0.000319335	0.00037091
tag182n61601619Z_c	0.00135236	0.00182044	0.00219463	0.00246013	0.00266864	0.00289906
tag182n6205n3182n6_c	9.97089e-05	0.00028633	0.000348076	0.000334982	0.00032134	0.000373295
tag182n6205n3183n6_c	9.58487e-05	0.000280013	0.000340831	0.000327625	0.000313673	0.000364194
tag182n6205n3204n6_c	9.5768e-05	0.000279489	0.000340169	0.000327014	0.000313132	0.000363589
tag205n3205n3160_c	0.000663669	0.00130403	0.00152985	0.00151999	0.001534	0.00180623
tag205n3205n3182n6_c	0.000187672	0.00055213	0.000672402	0.000646051	0.000618069	0.000717471
tag205n3205n3183n6_c	0.000183781	0.000545805	0.000665161	0.000638697	0.000610402	0.000708371
tag205n3205n3204n6_c	0.000183562	0.0005454	0.000664621	0.000638092	0.000609786	0.000707776
tag205n3205n3205n3_c	0.000275618	0.000817925	0.00099673	0.000957122	0.000914797	0.00106165
tag205n3205n3226n3_c	0.00018501	0.000549936	0.000670236	0.000643532	0.000614965	0.000713648
tag226n3205n3204n6_c	9.31202e-05	0.0002773	0.000338001	0.000324493	0.000310027	0.000359766
tag226n3205n3226n3_c	9.43601e-05	0.000281948	0.000343754	0.000329947	0.000315126	0.000365649
pg160_h	0.00422289	0.00559375	0.00666858	0.00741419	0.00799215	0.00863918
pg1601613E_h	0.0085626	0.0114953	0.0138324	0.0154849	0.0167801	0.0182142
pg1619Z160_h	0.00856255	0.0114952	0.0138324	0.0154849	0.0167801	0.0182142
pg1619Z1613E_h	0.0071877	0.0137308	0.0160558	0.0159994	0.0162194	0.0191198
pg1819Z160_h	0.00429931	0.00569243	0.00678407	0.00754082	0.00812718	0.00878388
pg1819Z1613E_h	0.00366971	0.00696561	0.0081389	0.00811585	0.00823597	0.00971135
pg205n3160_h	0.0078891	0.0180666	0.0215403	0.0210934	0.0208131	0.0243628
pg205n31613E_h	0.00762835	0.0188383	0.022618	0.0220097	0.0215001	0.0251
pe140_c	3.90739e-05	5.28028e-05	6.38248e-05	7.16837e-05	7.78726e-05	8.46934e-05
pe140160_c	0.000649722	0.000861696	0.00102815	0.00114384	0.00123362	0.00133401
pe1401619Z_c	0.00109945	0.00209756	0.00245236	0.00244408	0.00247821	0.00292154
pe140180_c	4.25359e-05	5.70651e-05	6.86347e-05	7.68075e-05	8.32097e-05	9.03026e-05
pe1401819Z_c	4.87098e-05	6.52587e-05	7.84157e-05	8.76929e-05	9.49526e-05	0.000103004
pe140182n6_c	6.03926e-05	8.14626e-05	9.83444e-05	0.000110354	0.000119799	0.000130222
pe140183n6_c	3.33204e-05	6.34199e-05	7.41018e-05	7.38538e-05	7.49357e-05	8.84359e-05
pe140183n3_c	3.94743e-05	8.27624e-05	9.78072e-05	9.6561e-05	9.64753e-05	0.000113255
pe140204n6_c	3.90739e-05	5.28028e-05	6.38248e-05	7.16837e-05	7.78726e-05	8.46934e-05
pe140205n3_c	0.000550564	0.00159606	0.00194161	0.00186735	0.00178938	0.0020781
pe140226n3_c	4.16447e-05	9.20696e-05	0.000109394	0.000107458	0.00010654	0.000124846
pe160_c	0.000610655	0.000808892	0.000964321	0.00107214	0.00115572	0.00124929
pe160140_c	0.000649722	0.000861696	0.00102815	0.00114384	0.00123362	0.00133401
pe1601619Z_c	0.00189826	0.00255991	0.00308989	0.00346679	0.00376318	0.00409029
pe160180_c	0.000614112	0.000813158	0.000969144	0.00107729	0.00116109	0.00125493
pe1601819Z_c	0.000620314	0.000821362	0.000978914	0.00108814	0.00117278	0.00126757
pe160182n6_c	0.000631993	0.00083755	0.000998816	0.00111077	0.00119758	0.00129473
pe160183n6_c	0.000611748	0.000810683	0.000966742	0.00107507	0.00115908	0.00125308
pe160183n3_c	0.000621757	0.000825166	0.000985037	0.00109626	0.00118262	0.00127914
pe160204n6_c	0.000610655	0.000808892	0.000964321	0.00107214	0.00115572	0.00124929
pe160205n3_c	0.00107485	0.00241679	0.0028763	0.00282116	0.00279074	0.00326892
pe160226n3_c	0.000626141	0.000831731	0.000993497	0.00110619	0.00119376	0.00129156
pe161_c	0.00106631	0.00203702	0.00238195	0.00237359	0.00240623	0.00283652
pe1619Z140_c	0.00109945	0.00209756	0.00245236	0.00244408	0.00247821	0.00292154
pe1619Z160_c	0.00189826	0.00255991	0.00308989	0.00346679	0.00376318	0.00409029
pe1619Z180_c	0.00107024	0.00204078	0.00238583	0.00237791	0.00241132	0.00284273
pe1619Z1819Z_c	0.00107593	0.00204968	0.00239597	0.00238826	0.00242218	0.00285565
pe1619Z182n6_c	0.00108487	0.00206937	0.00241935	0.00241123	0.00244497	0.00288237
pe1619Z183n6_c	0.0010665	0.00203995	0.00238574	0.00237703	0.00240923	0.00283991
pe1619Z183n3_c	0.00107269	0.00205922	0.0024093	0.00239959	0.00243068	0.00286477
pe1619Z204n6_c	0.00106631	0.00203702	0.00238195	0.00237359	0.00240623	0.00283652
pe1619Z205n3_c	0.00158372	0.00357256	0.00425318	0.00417044	0.00412362	0.00482961
pe1619Z226n3_c	0.00107488	0.00206853	0.00242089	0.00241051	0.00244077	0.00287637
pe180_c	3.4516e-06	4.26062e-06	4.81802e-06	5.1412e-06	5.36276e-06	5.64293e-06
pe180140_c	4.25359e-05	5.70651e-05	6.86347e-05	7.68075e-05	8.32097e-05	9.03026e-05
pe180160_c	0.000614112	0.000813158	0.000969144	0.00107729	0.00116109	0.00125493
pe1801619Z_c	0.00107024	0.00204078	0.00238583	0.00237791	0.00241132	0.00284273
pe1801819Z_c	1.31126e-05	1.67296e-05	1.94076e-05	2.1135e-05	2.24145e-05	2.39129e-05
pe180182n6_c	2.48022e-05	3.29448e-05	3.93515e-05	4.38145e-05	4.72824e-05	5.11554e-05
pe180183n6_c	4.54431e-06	6.05105e-06	7.24019e-06	8.07154e-06	8.71889e-06	9.44035e-06
pe180183n3_c	1.02485e-05	2.59773e-05	3.1252e-05	3.03404e-05	2.95398e-05	3.44743e-05
pe180204n6_c	3.4516e-06	4.26062e-06	4.81802e-06	5.1412e-06	5.36276e-06	5.64293e-06
pe180205n3_c	0.00052134	0.00153929	0.00187509	0.00180118	0.00172249	0.0019993
pe180226n3_c	1.24453e-05	3.52668e-05	4.28186e-05	4.12357e-05	3.96166e-05	4.60632e-05
pe1819Z140_c	4.87098e-05	6.52587e-05	7.84157e-05	8.76929e-05	9.49526e-05	0.000103004
pe1819Z160_c	0.000620314	0.000821362	0.000978914	0.00108814	0.00117278	0.00126757
pe1819Z1619Z_c	0.00107593	0.00204968	0.00239597	0.00238826	0.00242218	0.00285565
pe1819Z180_c	1.31126e-05	1.67296e-05	1.94076e-05	2.1135e-05	2.24145e-05	2.39129e-05
pe181_9_c	1.92792e-05	2.49003e-05	2.91501e-05	3.19683e-05	3.40936e-05	3.65386e-05
pe1819Z182n6_c	3.1031e-05	4.11451e-05	4.90851e-05	5.46014e-05	5.88811e-05	6.36681e-05
pe1819Z183n6_c	1.07335e-05	1.4252e-05	1.70191e-05	1.89455e-05	2.0442e-05	2.21139e-05
pe1819Z183n3_c	1.5937e-05	3.48519e-05	4.13354e-05	4.06234e-05	4.03605e-05	4.74095e-05
pe1819Z204n6_c	9.65042e-06	1.24658e-05	1.45948e-05	1.60071e-05	1.70722e-05	1.82975e-05
pe1819Z205n3_c	0.000527036	0.00154819	0.00188523	0.00181153	0.00173335	0.00201222
pe1819Z226n3_c	1.8138e-05	4.41315e-05	5.29646e-05	5.1656e-05	5.05737e-05	5.89982e-05
pe182n6140_c	6.03926e-05	8.14626e-05	9.83444e-05	0.000110354	0.000119799	0.000130222
pe182n6160_c	0.000631993	0.00083755	0.000998816	0.00111077	0.00119758	0.00129473
pe182n61619Z_c	0.00108487	0.00206937	0.00241935	0.00241123	0.00244497	0.00288237
pe182n6180_c	2.48022e-05	3.29448e-05	3.93515e-05	4.38145e-05	4.72824e-05	5.11554e-05
pe182n61819Z_c	3.1031e-05	4.11451e-05	4.90851e-05	5.46014e-05	5.88811e-05	6.36681e-05
pe182_9_12_c	4.27032e-05	5.7345e-05	6.90173e-05	7.72733e-05	8.37454e-05	9.09105e-05
pe182n6183n6_c	1.86863e-05	3.53017e-05	4.12134e-05	4.11057e-05	4.1744e-05	4.92502e-05
pe182n6183n3_c	2.48623e-05	5.45551e-05	6.47562e-05	6.3639e-05	6.31646e-05	7.40718e-05
pe182n6204n6_c	2.13646e-05	2.86775e-05	3.45044e-05	3.86234e-05	4.18514e-05	4.54261e-05
pe182n6205n3_c	0.00053597	0.00156788	0.00190861	0.0018345	0.00175614	0.00203893
pe182n6226n3_c	2.70327e-05	6.38623e-05	7.63429e-05	7.45358e-05	7.32295e-05	8.56624e-05
pe205n3140_c	0.000550564	0.00159606	0.00194161	0.00186735	0.00178938	0.0020781
pe205n3160_c	0.00107485	0.00241679	0.0028763	0.00282116	0.00279074	0.00326892
pe205n31619Z_c	0.00158372	0.00357256	0.00425318	0.00417044	0.00412362	0.00482961
pe205n3180_c	0.00052134	0.00153929	0.00187509	0.00180118	0.00172249	0.0019993
pe205n31819Z_c	0.000527036	0.00154819	0.00188523	0.00181153	0.00173335	0.00201222
pe205n3182n6_c	0.00053597	0.00156788	0.00190861	0.0018345	0.00175614	0.00203893
pe205n3183n6_c	0.000517612	0.00153846	0.00187499	0.0018003	0.0017204	0.00199647
pe205n3183n3_c	0.000523806	0.00155773	0.00189856	0.00182286	0.00174185	0.00202133
pe205n3204n6_c	0.000517441	0.00153553	0.00187121	0.00179685	0.0017174	0.00199308
pe205n3_c	0.00103488	0.00307106	0.00374242	0.00359371	0.00343479	0.00398617
pe205n3226n3_c	0.000525988	0.00156704	0.00191015	0.00183377	0.00175194	0.00203293
pe226n3140_c	4.16447e-05	9.20696e-05	0.000109394	0.000107458	0.00010654	0.000124846
pe226n3160_c	0.000626141	0.000831731	0.000993497	0.00110619	0.00119376	0.00129156
pe226n31619Z_c	0.00107488	0.00206853	0.00242089	0.00241051	0.00244077	0.00287637
pe226n3180_c	1.24453e-05	3.52668e-05	4.28186e-05	4.12357e-05	3.96166e-05	4.60632e-05
pe226n31819Z_c	1.8138e-05	4.41315e-05	5.29646e-05	5.1656e-05	5.05737e-05	5.89982e-05
pe226n3182n6_c	2.70327e-05	6.38623e-05	7.63429e-05	7.45358e-05	7.32295e-05	8.56624e-05
pe226n3183n6_c	8.72761e-06	3.44468e-05	4.27143e-05	4.03327e-05	3.74864e-05	4.31884e-05
pe226n3183n3_c	1.49217e-05	5.36901e-05	6.62302e-05	6.28517e-05	5.89452e-05	6.81504e-05
pe226n3204n6_c	8.52589e-06	3.1534e-05	3.89857e-05	3.69628e-05	3.45684e-05	3.98686e-05
pe226n3205n3_c	0.000525988	0.00156704	0.00191015	0.00183377	0.00175194	0.00203293
pe226n3_c	1.71002e-05	6.2996e-05	7.78844e-05	7.38847e-05	6.91427e-05	7.97415e-05
pc140_c	7.45148e-05	0.000100713	0.000121749	0.000136751	0.000148567	0.000161588
pc140160_c	0.00148147	0.00196341	0.00234153	0.00260403	0.00280761	0.00303541
pc1401619Z_c	0.00156255	0.00298231	0.00348695	0.00347504	0.00352334	0.00415353
pc140180_c	4.1282e-05	5.53327e-05	6.65096e-05	7.43954e-05	8.05685e-05	8.74123e-05
pc1401819Z_c	4.54779e-05	6.0984e-05	7.3325e-05	8.20374e-05	8.88599e-05	9.64211e-05
pc140182n6_c	5.49571e-05	7.4142e-05	8.95159e-05	0.000100455	0.000109059	0.000118553
pc140183n6_c	3.16158e-05	5.85444e-05	6.81889e-05	6.8163e-05	6.94435e-05	8.19772e-05
pc140183n3_c	3.80075e-05	8.01173e-05	9.46684e-05	9.33396e-05	9.31573e-05	0.000109431
pc140204n6_c	3.72277e-05	5.03254e-05	6.08447e-05	6.83484e-05	7.4259e-05	8.07715e-05
pc140205n3_c	0.00016145	0.00044312	0.000536784	0.000518208	0.000499686	0.000581306
pc140226n3_c	3.52767e-05	7.11906e-05	8.37758e-05	8.30254e-05	8.34718e-05	9.82188e-05
pc160140_c	0.00148147	0.00196341	0.00234153	0.00260403	0.00280761	0.00303541
pc160_c	0.00288846	0.00382614	0.00456133	0.00507134	0.00546667	0.00590925
pc1601619Z_c	0.00329292	0.00442708	0.00533242	0.00597375	0.00647694	0.00703353
pc160180_c	0.00144825	0.00191804	0.00228628	0.00254167	0.00273959	0.00296121
pc1601819Z_c	0.00145247	0.00192372	0.00229312	0.00254933	0.0027479	0.00297024
pc160182n6_c	0.00146196	0.00193687	0.00230931	0.00256774	0.0027681	0.00299236
pc160183n6_c	0.00144453	0.00191357	0.00228134	0.00253649	0.00273427	0.00295568
pc160183n3_c	0.00145541	0.00192946	0.00230152	0.00255994	0.00276041	0.00298467
pc160204n6_c	0.00144424	0.00191308	0.00228067	0.00253567	0.00273334	0.00295462
pc160205n3_c	0.00164777	0.00220596	0.00264936	0.00296169	0.00320596	0.00347702
pc160226n3_c	0.00145088	0.00192287	0.00229319	0.00255028	0.00274965	0.00297276
pc1619Z140_c	0.00156255	0.00298231	0.00348695	0.00347504	0.00352334	0.00415353
pc1619Z160_c	0.00329292	0.00442708	0.00533242	0.00597375	0.00647694	0.00703353
pc161_c	0.00306194	0.00584922	0.00683966	0.00681565	0.00690939	0.00814495
pc1619Z180_c	0.00153556	0.00292899	0.00342435	0.00341286	0.00346063	0.00407971
pc1619Z1819Z_c	0.00153919	0.00293542	0.0034318	0.00342035	0.00346832	0.00408881
pc1619Z182n6_c	0.00154633	0.00295148	0.0034509	0.00343909	0.00348686	0.00411054
pc1619Z183n6_c	0.00153102	0.00292542	0.00342088	0.00340879	0.00345553	0.00407342
pc1619Z183n3_c	0.00153737	0.00294695	0.00344736	0.003434	0.0034793	0.0041009
pc1619Z204n6_c	0.00153094	0.00292463	0.00341985	0.00340783	0.00345468	0.00407248
pc1619Z205n3_c	0.0016608	0.00331002	0.00388951	0.00385882	0.00388573	0.00457272
pc1619Z226n3_c	0.00153465	0.00293813	0.00343653	0.00342366	0.00346951	0.00408957
pc180140_c	4.1282e-05	5.53327e-05	6.65096e-05	7.43954e-05	8.05685e-05	8.74123e-05
pc180160_c	0.00144825	0.00191804	0.00228628	0.00254167	0.00273959	0.00296121
pc1801619Z_c	0.00153556	0.00292899	0.00342435	0.00341286	0.00346063	0.00407971
pc180_c	8.03941e-06	9.93779e-06	1.12505e-05	1.20161e-05	1.25434e-05	1.32072e-05
pc1801819Z_c	1.22661e-05	1.56153e-05	1.80849e-05	1.96692e-05	2.08384e-05	2.22126e-05
pc180182n6_c	2.17343e-05	2.87618e-05	3.42649e-05	3.80766e-05	4.10287e-05	4.43365e-05
pc180183n6_c	4.33161e-06	5.4704e-06	6.29724e-06	6.81632e-06	7.19383e-06	7.64405e-06
pc180183n3_c	1.0966e-05	2.67283e-05	3.2075e-05	3.12595e-05	3.05676e-05	3.56234e-05
pc180204n6_c	4.02505e-06	4.96922e-06	5.61997e-06	5.99751e-06	6.25647e-06	6.58378e-06
pc180205n3_c	0.00013442	0.000389781	0.000474179	0.000456035	0.000436983	0.000507485
pc180226n3_c	8.22251e-06	1.78674e-05	2.11821e-05	2.08274e-05	2.06931e-05	2.42723e-05
pc1819Z140_c	4.54779e-05	6.0984e-05	7.3325e-05	8.20374e-05	8.88599e-05	9.64211e-05
pc1819Z160_c	0.00145247	0.00192372	0.00229312	0.00254933	0.0027479	0.00297024
pc1819Z1619Z_c	0.00153919	0.00293542	0.0034318	0.00342035	0.00346832	0.00408881
pc1819Z180_c	1.22661e-05	1.56153e-05	1.80849e-05	1.96692e-05	2.08384e-05	2.22126e-05
pc181_9_c	1.65071e-05	2.1304e-05	2.49263e-05	2.73245e-05	2.91313e-05	3.1212e-05
pc1819Z182n6_c	2.59241e-05	3.44108e-05	4.10823e-05	4.57249e-05	4.93301e-05	5.33589e-05
pc1819Z183n6_c	8.54226e-06	1.11331e-05	1.31195e-05	1.44603e-05	1.54826e-05	1.6646e-05
pc1819Z183n3_c	1.46509e-05	3.31758e-05	3.95089e-05	3.87267e-05	3.82758e-05	4.48344e-05
pc1819Z204n6_c	8.24327e-06	1.06344e-05	1.24388e-05	1.36325e-05	1.45312e-05	1.55668e-05
pc1819Z205n3_c	0.000138062	0.000396215	0.000481629	0.000463524	0.000444673	0.000516582
pc1819Z226n3_c	1.18505e-05	2.42657e-05	2.85908e-05	2.82936e-05	2.84114e-05	3.34819e-05
pc182n6140_c	5.49571e-05	7.4142e-05	8.95159e-05	0.000100455	0.000109059	0.000118553
pc182n6160_c	0.00146196	0.00193687	0.00230931	0.00256774	0.0027681	0.00299236
pc182n61619Z_c	0.00154633	0.00295148	0.0034509	0.00343909	0.00348686	0.00411054
pc182n6180_c	2.17343e-05	2.87618e-05	3.42649e-05	3.80766e-05	4.10287e-05	4.43365e-05
pc182n61819Z_c	2.59241e-05	3.44108e-05	4.10823e-05	4.57249e-05	4.93301e-05	5.33589e-05
pc182_9_12_c	3.5431e-05	4.75938e-05	5.72933e-05	6.41566e-05	6.95381e-05	7.54946e-05
pc182n6183n6_c	1.80311e-05	2.42919e-05	2.93013e-05	3.28595e-05	3.56554e-05	3.87435e-05
pc182n6183n3_c	2.17742e-05	4.91933e-05	5.86021e-05	5.7489e-05	5.68516e-05	6.65576e-05
pc182n6204n6_c	1.77294e-05	2.38166e-05	2.86712e-05	3.21065e-05	3.48002e-05	3.77816e-05
pc182n6205n3_c	0.000145259	0.000412259	0.000500708	0.000482251	0.000463221	0.000538314
pc182n6226n3_c	1.90102e-05	4.04178e-05	4.77982e-05	4.70939e-05	4.69671e-05	5.52034e-05
pc205n3140_c	0.00016145	0.00044312	0.000536784	0.000518208	0.000499686	0.000581306
pc205n3160_c	0.00164777	0.00220596	0.00264936	0.00296169	0.00320596	0.00347702
pc205n31619Z_c	0.0016608	0.00331002	0.00388951	0.00385882	0.00388573	0.00457272
pc205n3162n4_c	0.000553477	0.00160073	0.00194694	0.00187276	0.00179504	0.00208483
pc205n3180_c	0.00013442	0.000389781	0.000474179	0.000456035	0.000436983	0.000507485
pc205n31819Z_c	0.000138062	0.000396215	0.000481629	0.000463524	0.000444673	0.000516582
pc205n3182n6_c	0.000145259	0.000412259	0.000500708	0.000482251	0.000463221	0.000538314
pc205n3183n6_c	0.000129918	0.000386219	0.00047071	0.000451953	0.000431885	0.000501188
pc205n3183n3_c	0.000136282	0.000407745	0.000497176	0.000477165	0.000455659	0.000528675
pc205n3204n6_c	0.000129872	0.000385403	0.000469656	0.000450993	0.00043105	0.000500245
pc205n3_c	0.000259745	0.000770808	0.000939312	0.000901985	0.000862099	0.00100049
pc205n3226n3_c	0.000133538	0.00039892	0.000486361	0.000466831	0.000445866	0.000517338
pc226n3140_c	3.52767e-05	7.11906e-05	8.37758e-05	8.30254e-05	8.34718e-05	9.82188e-05
pc226n3160_c	0.00145088	0.00192287	0.00229319	0.00255028	0.00274965	0.00297276
pc226n31619Z_c	0.00153465	0.00293813	0.00343653	0.00342366	0.00346951	0.00408957
pc226n3180_c	8.22251e-06	1.78674e-05	2.11821e-05	2.08274e-05	2.06931e-05	2.42723e-05
pc226n31819Z_c	1.18505e-05	2.42657e-05	2.85908e-05	2.82936e-05	2.84114e-05	3.34819e-05
pc226n3182n6_c	1.90102e-05	4.04178e-05	4.77982e-05	4.70939e-05	4.69671e-05	5.52034e-05
pc226n3183n6_c	3.7159e-06	1.43227e-05	1.77692e-05	1.68332e-05	1.56891e-05	1.80361e-05
pc226n3183n3_c	1.0037e-05	3.58733e-05	4.42511e-05	4.20167e-05	3.9405e-05	4.54886e-05
pc226n3204n6_c	3.68325e-06	1.34834e-05	1.66719e-05	1.58276e-05	1.48169e-05	1.70679e-05
pc226n3205n3_c	0.000133538	0.00039892	0.000486361	0.000466831	0.000445866	0.000517338
pc226n3_c	7.33376e-06	2.70502e-05	3.34623e-05	3.17472e-05	2.9675e-05	3.41331e-05
cholphyc1_h	0.00128321	0.000665698	0.000437605	0.000444438	0.00045157	0.000246025
cholphyc2_h	0.00161138	0.00141541	0.00140123	0.00143233	0.00135733	0.00104499
caro_h	0.000474752	0.000676719	0.000858735	0.000952802	0.000928907	0.000773958
fxanth_h	0.00675011	0.00574964	0.00577836	0.0061027	0.00591083	0.0045155
dgtp_c	0.00470016	0.00243833	0.00160287	0.00162789	0.00165401	0.000901143
dttp_c	0.00493757	0.00256149	0.00168383	0.00171012	0.00173756	0.000946661
dctp_c	0.00470016	0.00243833	0.00160287	0.00162789	0.00165401	0.000901143
datp_c	0.00493757	0.00256149	0.00168383	0.00171012	0.00173756	0.000946661
gtp_c	0.0334328	0.0173441	0.0114014	0.0115794	0.0117652	0.00640994
utp_c	0.0351238	0.0182213	0.011978	0.0121651	0.0123603	0.00673414
ctp_c	0.0334328	0.0173441	0.0114014	0.0115794	0.0117652	0.00640994

## Sheet: HT
timepoint	1	2	3	4	5	6
time, days	4.24	4.575	4.91	5.245	5.58	6.25
acaro_h	8.03898e-08	8.42948e-08	8.16651e-08	7.69615e-08	7.39846e-08	7.56335e-08
ala__L_c	0.27763	0.298157	0.255598	0.192734	0.143006	0.127685
anxan_u	7.86327e-09	9.22106e-09	7.78163e-09	6.76616e-09	8.8552e-09	1.68678e-08
arab__L_c	0.0830512	0.0685603	0.0541927	0.0449361	0.0424805	0.0479898
arg__L_c	0.0010571	0.00110845	0.00107387	0.00101202	0.000972873	0.000994554
asn__L_c	0.15396	0.170212	0.15321	0.124304	0.101057	0.0951378
asp__L_c	0.136345	0.148144	0.134178	0.11138	0.0935458	0.0899275
asqdca18111Z160_c	0.00310476	0.00270484	0.00316284	0.00388778	0.00439599	0.00434171
asqdca1819Z160_c	0.00572974	0.00502023	0.00588334	0.00730577	0.00846415	0.00882378
asqdca1829Z12Z160_c	0.00572974	0.00502023	0.00588334	0.00730577	0.00846415	0.00882378
asqdca1839Z12Z15Z160_c	0.00524798	0.00444869	0.00511498	0.00636151	0.00744667	0.00789727
asqdpa18111Z160_c	0.00572974	0.00502023	0.00588334	0.00730577	0.00846415	0.00882378
asqdpa1819Z160_c	0.00450731	0.00333302	0.00395489	0.00531321	0.00648638	0.00685523
asqdpa1829Z12Z160_c	0.00466218	0.00341347	0.00404705	0.00534054	0.00623042	0.00591662
asqdpa1839Z12Z15Z160_c	0.00459752	0.00324683	0.00388973	0.00523214	0.00614321	0.00576589
caro_u	2.22998e-07	2.3383e-07	2.26535e-07	2.13488e-07	2.0523e-07	2.09804e-07
chla_u	0.0202359	0.0212189	0.0205569	0.0193729	0.0186236	0.0190386
chlb_u	0.00696175	0.00729992	0.00707218	0.00666486	0.00640706	0.00654985
ctp_c	0.0105852	0.0118086	0.010626	0.00854862	0.00682712	0.00628004
cys__L_c	0.0146484	0.0153599	0.0148807	0.0140237	0.0134812	0.0137817
datp_c	0.0363025	0.0409972	0.0364222	0.0283867	0.021695	0.0194771
dctp_c	0.0232687	0.0262756	0.0233331	0.0181685	0.0138633	0.0124226
dgdg1819Z160_h	0.00305157	0.00237435	0.00276725	0.0036074	0.00435678	0.00466573
dgdg1819Z1617Z_h	0.00114622	0.0010242	0.00127866	0.00171956	0.00220258	0.00268527
dgdg1819Z1619Z_h	0.00114622	0.0010242	0.00127866	0.00171956	0.00220258	0.00268527
dgdg1819Z1627Z10Z_h	0.00218492	0.00126067	0.0018506	0.00313033	0.00439275	0.00522923
dgdg1819Z1634Z7Z10Z_h	0.00104633	0.00092452	0.00117033	0.00159781	0.00206526	0.00252974
dgdg1819Z1637Z10Z13Z_h	0.00104633	0.00092452	0.00117033	0.00159781	0.00206526	0.00252974
dgdg1829Z12Z160_h	0.00348282	0.00250864	0.00306888	0.00414787	0.00487012	0.0045748
dgdg1829Z12Z1617Z_h	0.00215874	0.00127677	0.00165437	0.00245744	0.00295257	0.0025664
dgdg1829Z12Z1619Z_h	0.00215874	0.00127677	0.00165437	0.00245744	0.00295257	0.0025664
dgdg1829Z12Z1627Z10Z_h	0.00314842	0.00184202	0.00242686	0.00373512	0.00474019	0.00469704
dgdg1829Z12Z1634Z7Z10Z_h	0.00210103	0.00102763	0.00130847	0.00211335	0.00268809	0.00245595
dgdg1829Z12Z1637Z10Z13Z_h	0.00210103	0.00102763	0.00130847	0.00211335	0.00268809	0.00245595
dgdg1839Z12Z15Z160_h	0.00237965	0.00246809	0.0026837	0.00294341	0.00320522	0.00347837
dgdg1839Z12Z15Z1627Z10Z_h	0.00444925	0.0020571	0.00298433	0.00518388	0.00683874	0.00660797
dgdg1839Z12Z15Z1634Z7Z10Z_h	0.0034304	0.00163704	0.00216449	0.00359849	0.00466183	0.00439417
dgdg1839Z12Z15Z1637Z10Z13Z_h	0.0034304	0.00163704	0.00216449	0.00359849	0.00466183	0.00439417
dgtp_c	0.0133274	0.0143611	0.0128219	0.0103103	0.00810262	0.00695258
dttp_c	0.0339281	0.0378991	0.0334614	0.0259316	0.0196577	0.0174334
gal_c	0.180375	0.189831	0.18217	0.167767	0.155333	0.150484
glc__A_c	1.20438	1.3813	1.4361	1.42978	1.43266	1.50849
gln__L_c	0.0414282	0.0434406	0.0420854	0.0396615	0.0381273	0.038977
glu__L_c	0.267729	0.290077	0.247135	0.183206	0.133113	0.119312
gly_c	0.217669	0.246084	0.217257	0.167033	0.124954	0.110098
gtp_c	0.0613936	0.0687552	0.0607119	0.0470822	0.0359126	0.0324541
his__L_c	0.0353202	0.0396563	0.0356095	0.0282643	0.0218388	0.0189788
ile__L_c	0.0788294	0.0893505	0.0793325	0.0614785	0.0463125	0.0405959
leu__L_c	0.18969	0.215999	0.192104	0.149071	0.112739	0.0998718
loroxan_u	1.0269e-07	1.07678e-07	1.04319e-07	9.83103e-08	9.45076e-08	9.66138e-08
lut_u	2.00849e-07	2.10605e-07	2.04035e-07	1.92283e-07	1.84846e-07	1.88965e-07
lys__L_c	0.119249	0.133797	0.117414	0.0897975	0.0670455	0.0595917
man_c	0.0212881	0.0227347	0.0251422	0.0275709	0.0295759	0.0311115
met__L_c	0.0519027	0.054354	0.0474301	0.0373071	0.0286965	0.0243027
mgdg1819Z160_h	0.00116617	0.00114175	0.00136955	0.001711	0.00206992	0.00242454
mgdg1819Z1617Z_h	0.000927798	0.000903421	0.00110885	0.00142565	0.00177246	0.00213875
mgdg1819Z1619Z_h	0.000927798	0.000903421	0.00110885	0.00142565	0.00177246	0.00213875
mgdg1819Z1627Z10Z_h	0.00233432	0.0011536	0.00165216	0.00284097	0.00384537	0.00405805
mgdg1819Z1637Z10Z13Z_h	0.00233432	0.0011536	0.00165216	0.00284097	0.00384537	0.00405805
mgdg1829Z12Z160_h	0.00208775	0.00133922	0.00171818	0.00257866	0.00335639	0.00368329
mgdg1829Z12Z1617Z_h	0.00115086	0.0011132	0.00151121	0.0021111	0.0027523	0.00340608
mgdg1829Z12Z1619Z_h	0.00115086	0.0011132	0.00151121	0.0021111	0.0027523	0.00340608
mgdg1829Z12Z1627Z10Z_h	0.00545001	0.00364442	0.00529993	0.00837458	0.0111726	0.01267
mgdg1829Z12Z1634Z7Z10Z_h	0.00320508	0.00171911	0.0021831	0.00353375	0.00480723	0.00536581
mgdg1829Z12Z1637Z10Z13Z_h	0.00320508	0.00171911	0.0021831	0.00353375	0.00480723	0.00536581
mgdg1839Z12Z15Z160_h	0.00321049	0.00184607	0.00220323	0.00322496	0.0039512	0.00364677
mgdg1839Z12Z15Z1627Z10Z_h	0.00600516	0.00381128	0.00576368	0.0092242	0.0119937	0.0125862
mgdg1839Z12Z15Z1634Z7Z10Z_h	0.00427655	0.00197813	0.00233107	0.00385855	0.0051751	0.0052707
mgdg1839Z12Z15Z1637Z10Z13Z_h	0.00427655	0.00197813	0.00233107	0.00385855	0.0051751	0.0052707
neoxan_u	8.94507e-08	9.37958e-08	9.08697e-08	8.5636e-08	8.23236e-08	8.41582e-08
pe1801835Z9Z12Z_c	0.00546707	0.0033713	0.00399605	0.00579201	0.00735485	0.00770142
pe18111Z1835Z9Z12Z_c	0.00430589	0.00211461	0.00279118	0.00471429	0.00641678	0.0068843
pe1819Z1835Z9Z12Z_c	0.00430589	0.00211461	0.00279118	0.00471429	0.00641678	0.0068843
pe1829Z12Z1835Z9Z12Z_c	0.0170581	0.0100402	0.0124708	0.0184366	0.0226556	0.0211217
pg18111Z160_h	0.00783527	0.00695156	0.00803928	0.00985462	0.0113888	0.0120079
pg18111Z1613E_h	0.00203367	0.00117869	0.00158643	0.00255225	0.0034572	0.00390719
pg1819Z160_h	0.00783527	0.00695156	0.00803928	0.00985462	0.0113888	0.0120079
pg1819Z1613E_h	0.00203367	0.00117869	0.00158643	0.00255225	0.0034572	0.00390719
pg1829Z12Z160_h	0.00990505	0.00824862	0.00953274	0.011735	0.0131503	0.0124919
pg1829Z12Z1613E_h	0.00364538	0.00228535	0.00288541	0.00420115	0.00513872	0.0048797
pg1839Z12Z15Z160_h	0.00886524	0.00728246	0.00837357	0.010338	0.0116443	0.0111439
pg1839Z12Z15Z1613E_h	0.00312674	0.00125429	0.00171461	0.00307242	0.00402007	0.00354875
phe__L_c	0.0824231	0.0942214	0.083886	0.0650623	0.0491352	0.0435045
pro__L_c	0.132706	0.147503	0.125774	0.0920689	0.066073	0.0608925
ser__L_c	0.0715122	0.0808917	0.0716512	0.0552848	0.041287	0.0357005
sqdg160_h	0.0610208	0.0674546	0.0598528	0.0471836	0.0367496	0.0332631
sqdg18111Z160_h	0.00327603	0.00247244	0.003009	0.0040916	0.00504241	0.00542183
sqdg1819Z160_h	0.00327603	0.00247244	0.003009	0.0040916	0.00504241	0.00542183
sqdg1829Z12Z160_h	0.00330924	0.00321818	0.0034834	0.00387975	0.00423666	0.00446446
sqdg1839Z12Z15Z160_h	0.00333847	0.00253227	0.0029056	0.00372513	0.00434788	0.00430593
starch300_h	0.00103187	0.00101946	0.00118399	0.00136886	0.00145727	0.00135898
tag16018111Z160_c	0.00107718	0.00114525	0.00133612	0.00157217	0.00181196	0.00206134
tag16018111Z180_c	0.000939349	0.000883698	0.000931204	0.00103412	0.00115266	0.00127257
tag16018111Z18111Z_c	0.00116974	0.000818037	0.00106582	0.00156415	0.00201651	0.00223727
tag16018111Z1819Z_c	0.00103627	0.00101878	0.00123216	0.00155103	0.00188949	0.0022313
tag16018111Z1835Z9Z12Z_c	0.00349509	0.00182486	0.00236451	0.00377476	0.00485223	0.00470587
tag1601819Z160_c	0.00107718	0.00114525	0.00133612	0.00157217	0.00181196	0.00206134
tag1601819Z180_c	0.000939349	0.000883698	0.000931204	0.00103412	0.00115266	0.00127257
tag1601819Z18111Z_c	0.00116974	0.000818037	0.00106582	0.00156415	0.00201651	0.00223727
tag1601819Z1819Z_c	0.00103627	0.00101878	0.00123216	0.00155103	0.00188949	0.0022313
tag1601819Z1835Z9Z12Z_c	0.00349509	0.00182486	0.00236451	0.00377476	0.00485223	0.00470587
tag1801819Z160_c	0.000939349	0.000883698	0.000931204	0.00103412	0.00115266	0.00127257
tag1801819Z180_c	0.000373962	0.000164265	0.000299232	0.000580707	0.000838971	0.000967693
tag1801819Z18111Z_c	0.00087067	0.000364516	0.000529424	0.000976107	0.00135404	0.00141549
tag1801819Z1819Z_c	0.00087067	0.000364516	0.000529424	0.000976107	0.00135404	0.00141549
tag1801819Z1835Z9Z12Z_c	0.00320013	0.00133668	0.00176579	0.00316443	0.00431736	0.00433755
tag18111Z18111Z160_c	0.00103627	0.00101878	0.00123216	0.00155103	0.00188949	0.0022313
tag18111Z18111Z180_c	0.000722153	0.000432512	0.000578031	0.000920419	0.00125109	0.00144195
tag18111Z18111Z18111Z_c	0.000995495	0.00089428	0.00112968	0.00153008	0.0019664	0.00240139
tag18111Z18111Z1819Z_c	0.000995495	0.00089428	0.00112968	0.00153008	0.0019664	0.00240139
tag18111Z18111Z1835Z9Z12Z_c	0.00345488	0.00170085	0.00226117	0.00375178	0.00492723	0.00487651
tag18111Z1819Z160_c	0.00103627	0.00101878	0.00123216	0.00155103	0.00188949	0.0022313
tag18111Z1819Z180_c	0.000722153	0.000432512	0.000578031	0.000920419	0.00125109	0.00144195
tag18111Z1819Z18111Z_c	0.000995495	0.00089428	0.00112968	0.00153008	0.0019664	0.00240139
tag18111Z1819Z1819Z_c	0.000995495	0.00089428	0.00112968	0.00153008	0.0019664	0.00240139
tag18111Z1819Z1835Z9Z12Z_c	0.00345488	0.00170085	0.00226117	0.00375178	0.00492723	0.00487651
tag1819Z18111Z160_c	0.00103627	0.00101878	0.00123216	0.00155103	0.00188949	0.0022313
tag1819Z18111Z180_c	0.000722153	0.000432512	0.000578031	0.000920419	0.00125109	0.00144195
tag1819Z18111Z18111Z_c	0.000995495	0.00089428	0.00112968	0.00153008	0.0019664	0.00240139
tag1819Z18111Z1819Z_c	0.000995495	0.00089428	0.00112968	0.00153008	0.0019664	0.00240139
tag1819Z18111Z1835Z9Z12Z_c	0.00345488	0.00170085	0.00226117	0.00375178	0.00492723	0.00487651
tag1819Z1819Z160_c	0.00103627	0.00101878	0.00123216	0.00155103	0.00188949	0.0022313
tag1819Z1819Z180_c	0.000722153	0.000432512	0.000578031	0.000920419	0.00125109	0.00144195
tag1819Z1819Z18111Z_c	0.000995495	0.00089428	0.00112968	0.00153008	0.0019664	0.00240139
tag1819Z1819Z1819Z_c	0.000995495	0.00089428	0.00112968	0.00153008	0.0019664	0.00240139
tag1819Z1819Z1835Z9Z12Z_c	0.00345488	0.00170085	0.00226117	0.00375178	0.00492723	0.00487651
thr__L_c	0.108541	0.123306	0.109563	0.0850403	0.0644552	0.057377
trp__L_c	0.00981592	0.0102927	0.00997163	0.00939731	0.00903382	0.00923514
ttdca_h	0.00117791	0.00123513	0.0011966	0.00112768	0.00108406	0.00110822
tyr__L_c	0.0604101	0.0691598	0.062111	0.0488558	0.0374529	0.033115
utp_c	0.0135714	0.0151641	0.01349	0.0106329	0.00830583	0.00763614
val__L_c	0.130143	0.146862	0.125748	0.0911452	0.0627715	0.0533181
vioxan_u	5.82914e-08	6.1123e-08	5.92161e-08	5.58055e-08	5.3647e-08	5.48426e-08
whttdca_h	0.00117791	0.00123513	0.0011966	0.00112768	0.00108406	0.00110822
zaxan_u	4.92306e-08	5.1622e-08	5.00115e-08	4.71311e-08	4.53081e-08	4.63178e-08
pchol1829z12z1835z9z12z_c	0.00772011	0.00403313	0.00505863	0.00792756	0.0100408	0.0094349
pchol1819z1829z12z_c	0.00432988	0.0023429	0.00298508	0.00467835	0.006004	0.00592177
pchol1819z1819z_c	0.00103585	0.000918658	0.00116115	0.00158159	0.00204185	0.00250093
pchol1801819z_c	0.00182869	0.00146041	0.00154571	0.00193676	0.00248948	0.00317569
pchol1801829z12z_c	0.00458719	0.0031744	0.00380186	0.00519545	0.00623502	0.00609708
pchol1801835z9z12z_c	0.00481175	0.00227493	0.00311039	0.00527062	0.00691818	0.00669289
pchol18111z1819z_c	0.00103585	0.000918658	0.00116115	0.00158159	0.00204185	0.00250093
pchol18111z1829z12z_c	0.00432988	0.0023429	0.00298508	0.00467835	0.006004	0.00592177
pchol18111z1835z9z12z_c	0.00454693	0.00194758	0.0028478	0.00505582	0.00661406	0.00603678
rhodopsin_h	1.04703e-06	1.09789e-06	1.06364e-06	1.00238e-06	9.63607e-07	9.85082e-07

## Sheet: PtHT
timepoint	1	2	3	4	5	6
time, days	0	0.5	1	1.5	2	3
ala__L_c	0.408309	0.22328	0.142997	0.129072	0.121799	0.0642808
arg__L_c	0.240145	0.131318	0.0840993	0.0759103	0.0716335	0.0378057
asn__L_c	0.149909	0.076848	0.0503192	0.0512705	0.0524971	0.0288904
asp__L_c	0.358342	0.195957	0.125497	0.113276	0.106892	0.056416
cys__L_c	0.0217047	0.0118693	0.00760148	0.006861	0.00647422	0.003417
gln__L_c	0.174181	0.0892906	0.0584665	0.0595718	0.0609971	0.0335681
glu__L_c	0.401933	0.219786	0.140756	0.127052	0.119896	0.0632767
gly_c	0.411493	0.215305	0.134542	0.125789	0.123156	0.06459
his__L_c	0.0395476	0.0216257	0.0138496	0.0125011	0.0117969	0.00622612
ile__L_c	0.170408	0.0931809	0.0596739	0.0538648	0.0508316	0.026827
leu__L_c	0.297373	0.162616	0.104143	0.0940007	0.0887038	0.0468168
lys__L_c	0.149775	0.0622591	0.0198512	0.0103756	0.0109427	0
met__L_c	0.0558093	0.0305186	0.0195449	0.0176417	0.0166477	0.0087862
phe__L_c	0.151235	0.0826992	0.0529621	0.0478055	0.0451125	0.0238089
pro__L_c	0.167502	0.0915963	0.0586605	0.0529478	0.0499644	0.0263702
ser__L_c	0.2127	0.116307	0.0744838	0.067233	0.0634471	0.033485
thr__L_c	0.209728	0.114685	0.0734462	0.0662952	0.0625607	0.0330174
trp__L_c	0.0344047	0.0176369	0.0115485	0.0117668	0.0120483	0.00663046
tyr__L_c	0.0774067	0.0423284	0.0271081	0.0244686	0.0230901	0.0121863
val__L_c	0.239447	0.130939	0.0838564	0.0756889	0.0714234	0.0376959
gal_c	0.0407312	0.0492202	0.0519938	0.0497072	0.0442181	0.0370153
gal__L_c	0.0407312	0.0492202	0.0519938	0.0497072	0.0442181	0.0370153
glc__D_c	0.298691	0.360945	0.381286	0.364519	0.324265	0.271445
udprmn_c	0.107036	0.129337	0.136622	0.130613	0.116191	0.0972696
mgdg140160_h	0.00246318	0.00322997	0.00384038	0.00428763	0.00466108	0.00509223
mgdg1401619Z_h	0.00288687	0.00543442	0.00632766	0.00632774	0.00646739	0.00770178
mgdg140162n4_h	0.000567345	0.00141838	0.00169992	0.00165642	0.0016256	0.00191535
mgdg140160_c	0.00246318	0.00322997	0.00384038	0.00428763	0.00466108	0.00509223
mgdg160_c	0.0022453	0.00293897	0.00348997	0.00389276	0.00422875	0.00461726
mgdg161_h	0.00270214	0.0051008	0.00594117	0.00593949	0.00606787	0.00722517
mgdg1619Z160_h	0.00550821	0.00732363	0.00879167	0.00988497	0.0108041	0.0118538
mgdg1619Z162n4_h	0.00308472	0.00618559	0.00725462	0.00720767	0.00729393	0.00866391
mgdg1619Z1819Z_h	0.00271233	0.00511411	0.00595585	0.00595489	0.00608474	0.00724561
mgdg1801619Z_h	0.00273444	0.00513158	0.00597284	0.00597488	0.00610981	0.00727689
mgdg180162n4_h	0.000414935	0.00111553	0.00134509	0.00130356	0.00126802	0.00149046
mgdg1819Z160_h	0.00225557	0.00295207	0.00350523	0.00390955	0.00424679	0.00463679
mgdg1819Z1619Z_h	0.00271233	0.00511411	0.00595585	0.00595489	0.00608474	0.00724561
mgdg1819Z1619Z_c	0.000659352	0.00124136	0.00144543	0.00144542	0.0014773	0.00175925
mgdg1819Z162n4_h	0.000392824	0.00109807	0.0013281	0.00128358	0.00124295	0.00145918
mgdg205n3160_h	0.00369505	0.00802722	0.00949467	0.00936171	0.00936229	0.0110865
mgdg205n31619Z_h	0.00434766	0.00992615	0.0117983	0.0115821	0.0115028	0.0135963
mgdg205n3_c	0.00329093	0.00965068	0.0117139	0.0112849	0.010871	0.0127473
mgdg205n31619Z_c	0.00434853	0.0099261	0.0118036	0.0115868	0.0114903	0.01354
mgdg205n3162n4_h	0.00202817	0.00591011	0.00717059	0.00691081	0.00666102	0.00780983
dgdg140160_c	0.00615493	0.00806418	0.00958251	0.0106938	0.0116213	0.0126929
dgdg160_c	0.00586583	0.0076771	0.00911563	0.0101671	0.0110441	0.0120583
dgdg161_h	0.00455564	0.00859962	0.0100164	0.0100136	0.01023	0.0121811
dgdg1619Z160_h	0.0113664	0.0150697	0.0180551	0.0202714	0.0221322	0.0242619
dgdg1819Z1619Z_h	0.00457138	0.00862023	0.0100392	0.0100374	0.0102561	0.0122128
dgdg1819Z1619Z_c	0.00457138	0.00862023	0.0100392	0.0100374	0.0102561	0.0122128
dgdg1819Z162n4_h	0.00166684	0.00470147	0.00569027	0.00549612	0.00531672	0.00623992
dgdg205n3160_h	0.00698361	0.00926753	0.0111106	0.0124803	0.0136308	0.0149467
dgdg205n31619Z_h	0.00526923	0.0106921	0.0125563	0.0124605	0.0125868	0.0149439
dgdg205n3162n4_h	0.00236463	0.00677335	0.00820747	0.00791915	0.00764741	0.00897104
dgdg205n3_c	0.00142716	0.00418495	0.00507983	0.00489377	0.00471364	0.00552555
dgdg205n31619Z_c	0.00526923	0.0106921	0.0125563	0.0124605	0.0125868	0.0149439
sqdg140160_h	0.00822108	0.0107775	0.012812	0.0143022	0.0155463	0.0169829
sqdg1401619Z_h	0.00237698	0.00444386	0.00517005	0.00517393	0.00529403	0.00630625
sqdg160_h	0.0075989	0.00994652	0.0118113	0.0131745	0.0143116	0.0156264
sqdg161_h	0.00184943	0.00349114	0.0040663	0.00406515	0.00415301	0.0049451
sqdg1619Z160_h	0.00983215	0.0129475	0.0154399	0.0172757	0.0188119	0.0205794
sqdg1619Z240_c	0.00184943	0.00349114	0.0040663	0.00406515	0.00415301	0.0049451
sqdg162n4160_h	0.00777412	0.0101947	0.0121217	0.0135337	0.0147127	0.0160739
sqdg205n3160_h	0.0131925	0.0291818	0.0345791	0.0340396	0.0339549	0.0401809
sqdg205n31619Z_h	0.00810581	0.0218368	0.0263348	0.0255181	0.0248163	0.0291676
tag1401401619Z_c	0.000757846	0.00142129	0.00165417	0.00165485	0.00169239	0.00201572
tag1401619Z160_c	0.0013424	0.00178602	0.00214501	0.00241255	0.00263753	0.00289437
tag1401619Z1619Z_c	0.0013452	0.00253469	0.00295164	0.00295139	0.00301607	0.00359158
tag140204n61619Z_c	0.000701016	0.00131866	0.00153527	0.00153541	0.00156949	0.0018691
tag140205n3140_c	0.000200582	0.000460184	0.000547234	0.000536981	0.00053295	0.000629834
tag140205n3160_c	0.000700755	0.000934437	0.00112399	0.0012656	0.0013848	0.00152067
tag140205n31619Z_c	0.000787941	0.00157358	0.00184471	0.00183352	0.00185662	0.00220569
tag140205n3182n6_c	0.000147475	0.000363958	0.00043571	0.000424991	0.000417767	0.000492445
tag140205n3183n6_c	0.000143792	0.000358045	0.000428965	0.00041812	0.000410548	0.000483789
tag140205n3204n6_c	0.000143761	0.000357555	0.000428336	0.000417544	0.000410043	0.000483213
tag140205n3205n3_c	0.000230692	0.000612485	0.000737779	0.000715651	0.000697176	0.000819805
tag140205n3226n3_c	0.000144954	0.000361905	0.000433691	0.000422638	0.000414844	0.000488809
tag160140160_c	0.00106202	0.00139191	0.00165436	0.00184653	0.00200695	0.00219223
tag160160160_c	0.0014925	0.00195359	0.00231985	0.00258758	0.00281092	0.00306917
tag160160182n6_c	0.000999261	0.00130806	0.00155336	0.00173269	0.00188229	0.00205527
tag160160183n6_c	0.00099517	0.00130268	0.00154696	0.00172554	0.00187451	0.00204676
tag1601619Z160_c	0.00177285	0.00234767	0.00281048	0.00315359	0.0034415	0.00377132
tag1601619Z1619Z_c	0.00205327	0.00274181	0.00330114	0.00371962	0.00407208	0.00447346
tag1601619Z183n6_c	0.00127556	0.0016968	0.00203761	0.00229156	0.00250509	0.0027489
tag160204n6160_c	0.000994997	0.00130239	0.00154656	0.00172505	0.00187395	0.00204611
tag160205n3160_c	0.00113122	0.0014961	0.00178947	0.00200665	0.00218878	0.00239761
tag160205n3182n6_c	0.000638008	0.000850593	0.001023	0.00115177	0.00126015	0.0013837
tag160205n3183n6_c	0.000633916	0.000845218	0.0010166	0.00114461	0.00125237	0.0013752
tag160205n3204n6_c	0.000633732	0.000844919	0.00101619	0.00114412	0.0012518	0.00137455
tag160205n3205n3_c	0.000627988	0.0012193	0.00142485	0.00142026	0.00144446	0.00171798
tag160205n3226n3_c	0.000635896	0.000848072	0.00102021	0.00114882	0.00125709	0.00138049
tag1619Z140160_c	0.0013424	0.00178602	0.00214501	0.00241255	0.00263753	0.00289437
tag1619Z1401619Z_c	0.00134517	0.00253469	0.00295148	0.00295124	0.00301646	0.00359332
tag1619Z140182n6_c	0.000704718	0.00132506	0.00154265	0.00154286	0.00157721	0.00187833
tag1619Z140183n6_c	0.000701033	0.00131915	0.0015359	0.00153599	0.00156999	0.00186968
tag1619Z160160_h	0.00177446	0.00234894	0.00281126	0.00315388	0.00344132	0.0037707
tag1619Z160160_c	0.00177285	0.00234767	0.00281048	0.00315359	0.0034415	0.00377132
tag1619Z1601819Z_h	0.00128064	0.00170324	0.0020451	0.00229977	0.00251389	0.00275841
tag1619Z160182n6_c	0.00127965	0.00170217	0.00204401	0.00229871	0.00251287	0.00275741
tag1619Z160205n3_c	0.00118526	0.00218042	0.00253179	0.00253812	0.0026039	0.00310387
tag1619Z1619Z1619Z_c	0.00193253	0.00364811	0.00424915	0.00424793	0.00433973	0.00516744
tag1619Z1619Z160_h	0.00205327	0.00274181	0.00330114	0.00371962	0.00407208	0.00447346
tag1619Z1619Z1619Z_h	0.00193253	0.00364811	0.00424915	0.00424793	0.00433973	0.00516744
tag1619Z1619Z1819Z_h	0.00129367	0.00243895	0.00284035	0.00283994	0.00290192	0.00345556
tag1619Z1619Z182n6_c	0.00129211	0.00243846	0.00284012	0.0028394	0.00290089	0.00345419
tag1619Z1619Z183n6_c	0.00128735	0.00243858	0.00283976	0.0028356	0.00289358	0.00344562
tag1619Z204n6160_c	0.00127538	0.0016965	0.00203721	0.00229107	0.00250453	0.00274826
tag1619Z204n61619Z_c	0.0012884	0.00243207	0.00283274	0.00283195	0.00289316	0.00344496
tag1619Z204n6204n6_c	0.000644189	0.00121604	0.00141638	0.00141598	0.00144658	0.00172248
tag1619Z205n3160_c	0.00118526	0.00218042	0.00253179	0.00253812	0.0026039	0.00310387
tag1619Z205n31619Z_c	0.0013753	0.002687	0.0031422	0.00313006	0.00318029	0.00378155
tag1619Z205n31819Z_c	0.000736423	0.00147786	0.00173343	0.00172207	0.00174246	0.00206967
tag1619Z205n3182n6_c	0.000734838	0.00147736	0.00173319	0.00172153	0.00174144	0.0020683
tag1619Z205n3183n6_c	0.000731154	0.00147145	0.00172644	0.00171466	0.00173422	0.00205965
tag1619Z205n3204n6_c	0.000731129	0.00147096	0.00172582	0.00171408	0.00173371	0.00205907
tag1619Z205n3205n3_c	0.000818054	0.00172589	0.00203526	0.00201219	0.00202085	0.00239566
tag1619Z205n3226n3_c	0.000732318	0.00147531	0.00173117	0.00171918	0.00173851	0.00206467
tag1619Z1619Z1819Z_c	0.00129367	0.00243895	0.00284035	0.00283994	0.00290192	0.00345556
tag1619Z1619Z160_c	0.00205327	0.00274181	0.00330114	0.00371962	0.00407208	0.00447346
tag1619Z1601819Z_c	0.00128071	0.0017033	0.00204513	0.00229978	0.00251389	0.00275839
tag1819Z160160_c	0.00100032	0.00130918	0.00155448	0.00173376	0.00188331	0.00205624
tag1819Z160160_h	0.00100032	0.00130918	0.00155448	0.00173376	0.00188331	0.00205624
tag1819Z1601619Z_c	0.00128071	0.0017033	0.00204513	0.00229978	0.00251389	0.00275839
tag1819Z1601619Z_h	0.00128071	0.0017033	0.00204513	0.00229978	0.00251389	0.00275839
tag1819Z1619Z1619Z_c	0.00129367	0.00243895	0.00284035	0.00283994	0.00290192	0.00345556
tag1819Z1619Z1619Z_h	0.00129719	0.00243793	0.00283836	0.00283939	0.00290352	0.0034586
tag1819Z1619Z1819Z_c	0.000654401	0.00122986	0.00143171	0.00143199	0.00146403	0.00174369
tag1819Z1619Z1819Z_h	0.000654401	0.00122986	0.00143171	0.00143199	0.00146403	0.00174369
tag1819Z205n3205n3_c	0.000179157	0.000516753	0.000626489	0.000604202	0.000583021	0.000683785
tag1819Z205n3226n3_c	9.34562e-05	0.000266166	0.000322387	0.000311185	0.000300696	0.000352787
tag182n61601619Z_c	0.00127965	0.00170217	0.00204401	0.00229871	0.00251287	0.00275741
tag182n6205n3182n6_c	9.43481e-05	0.000267727	0.000324187	0.000313003	0.000302584	0.000355055
tag182n6205n3183n6_c	9.06954e-05	0.00026182	0.00031744	0.000306128	0.000295365	0.0003464
tag182n6205n3204n6_c	9.06191e-05	0.000261331	0.000316822	0.000305557	0.000294855	0.000345824
tag205n3205n3160_c	0.000627988	0.0012193	0.00142485	0.00142026	0.00144446	0.00171798
tag205n3205n3182n6_c	0.000177582	0.000516258	0.000626254	0.000603661	0.000581993	0.000682416
tag205n3205n3183n6_c	0.0001739	0.000510344	0.00061951	0.00059679	0.000574775	0.00067376
tag205n3205n3204n6_c	0.000173693	0.000509965	0.000619007	0.000596225	0.000574194	0.000673194
tag205n3205n3205n3_c	0.0002608	0.000764784	0.000928323	0.000894322	0.000861403	0.00100978
tag205n3205n3226n3_c	0.000175064	0.000514206	0.000624236	0.000601308	0.00057907	0.000678779
tag226n3205n3204n6_c	8.81137e-05	0.000259284	0.000314804	0.000303202	0.000291932	0.000342188
tag226n3205n3226n3_c	8.92869e-05	0.00026363	0.000320162	0.000308298	0.000296733	0.000347783
pg160_h	0.00399585	0.00523033	0.0062109	0.00692772	0.00752567	0.00821707
pg1601613E_h	0.00810224	0.0107484	0.0128831	0.0144689	0.0158007	0.0173243
pg1619Z160_h	0.00810219	0.0107484	0.0128831	0.0144689	0.0158006	0.0173243
pg1619Z1613E_h	0.00680125	0.0128387	0.0149538	0.0149496	0.0152727	0.0181856
pg1819Z160_h	0.00406816	0.00532259	0.00631847	0.00704604	0.00765282	0.0083547
pg1819Z1613E_h	0.00347241	0.00651305	0.00758032	0.00758334	0.00775525	0.00923685
pg205n3160_h	0.00746495	0.0168929	0.0200619	0.0197094	0.0195983	0.0231725
pg205n31613E_h	0.00721822	0.0176144	0.0210657	0.0205656	0.0202452	0.0238737
pe140_c	3.69732e-05	4.93722e-05	5.94444e-05	6.69803e-05	7.33274e-05	8.05553e-05
pe140160_c	0.000614791	0.000805711	0.00095759	0.00106879	0.00116161	0.00126883
pe1401619Z_c	0.00104034	0.00196128	0.00228405	0.00228372	0.00233356	0.00277879
pe140180_c	4.0249e-05	5.33576e-05	6.39242e-05	7.17679e-05	7.83529e-05	8.58904e-05
pe1401819Z_c	4.60909e-05	6.10188e-05	7.30339e-05	8.19391e-05	8.94104e-05	9.79711e-05
pe140182n6_c	5.71457e-05	7.617e-05	9.15948e-05	0.000103113	0.000112807	0.00012386
pe140183n6_c	3.15289e-05	5.92995e-05	6.90161e-05	6.9008e-05	7.05618e-05	8.41149e-05
pe140183n3_c	3.7352e-05	7.73853e-05	9.10946e-05	9.02253e-05	9.08442e-05	0.000107722
pe140204n6_c	3.69732e-05	4.93722e-05	5.94444e-05	6.69803e-05	7.33274e-05	8.05553e-05
pe140205n3_c	0.000520964	0.00149237	0.00180836	0.00174482	0.00168494	0.00197656
pe140226n3_c	3.94057e-05	8.60878e-05	0.000101886	0.000100407	0.000100322	0.000118746
pe160_c	0.000577824	0.000756339	0.000898138	0.0010018	0.00108826	0.00118825
pe160140_c	0.000614791	0.000805711	0.00095759	0.00106879	0.00116161	0.00126883
pe1601619Z_c	0.0017962	0.00239359	0.00287782	0.00323933	0.00354353	0.00389044
pe160180_c	0.000581094	0.000760327	0.00090263	0.0010066	0.00109332	0.00119362
pe1601819Z_c	0.000586963	0.000767998	0.00091173	0.00101675	0.00110433	0.00120564
pe160182n6_c	0.000598014	0.000783135	0.000930265	0.00103789	0.00112768	0.00123147
pe160183n6_c	0.000578858	0.000758013	0.000900393	0.00100453	0.00109142	0.00119186
pe160183n3_c	0.000588328	0.000771555	0.000917432	0.00102433	0.00111359	0.00121664
pe160204n6_c	0.000577824	0.000756339	0.000898138	0.0010018	0.00108826	0.00118825
pe160205n3_c	0.00101706	0.00225977	0.0026789	0.00263605	0.00262785	0.0031092
pe160226n3_c	0.000592477	0.000777693	0.000925312	0.00103361	0.00112408	0.00122845
pe161_c	0.00100898	0.00190467	0.00221847	0.00221785	0.00226578	0.00269793
pe1619Z140_c	0.00104034	0.00196128	0.00228405	0.00228372	0.00233356	0.00277879
pe1619Z160_c	0.0017962	0.00239359	0.00287782	0.00323933	0.00354353	0.00389044
pe1619Z180_c	0.0010127	0.00190819	0.00222209	0.00222189	0.00227058	0.00270384
pe1619Z1819Z_c	0.00101808	0.00191652	0.00223153	0.00223156	0.00228081	0.00271613
pe1619Z182n6_c	0.00102654	0.00193492	0.00225331	0.00225302	0.00230226	0.00274154
pe1619Z183n6_c	0.00100916	0.00190742	0.002222	0.00222107	0.00226861	0.00270115
pe1619Z183n3_c	0.00101502	0.00192543	0.00224394	0.00224215	0.00228881	0.00272479
pe1619Z204n6_c	0.00100898	0.00190467	0.00221847	0.00221785	0.00226578	0.00269793
pe1619Z205n3_c	0.00149857	0.00334045	0.00396128	0.00389681	0.00388293	0.00459363
pe1619Z226n3_c	0.00101709	0.00193414	0.00225474	0.00225235	0.0022983	0.00273583
pe180_c	3.26602e-06	3.98381e-06	4.48735e-06	4.80387e-06	5.04974e-06	5.36722e-06
pe180140_c	4.0249e-05	5.33576e-05	6.39242e-05	7.17679e-05	7.83529e-05	8.58904e-05
pe180160_c	0.000581094	0.000760327	0.00090263	0.0010066	0.00109332	0.00119362
pe1801619Z_c	0.0010127	0.00190819	0.00222209	0.00222189	0.00227058	0.00270384
pe1801819Z_c	1.24076e-05	1.56427e-05	1.80756e-05	1.97482e-05	2.11062e-05	2.27445e-05
pe180182n6_c	2.34687e-05	3.08044e-05	3.66508e-05	4.09397e-05	4.45226e-05	4.86559e-05
pe180183n6_c	4.29998e-06	5.65791e-06	6.74329e-06	7.54194e-06	8.20999e-06	8.97909e-06
pe180183n3_c	9.69749e-06	2.42896e-05	2.91071e-05	2.83497e-05	2.78156e-05	3.27899e-05
pe180204n6_c	3.26602e-06	3.98381e-06	4.48735e-06	4.80387e-06	5.04974e-06	5.36722e-06
pe180205n3_c	0.000493311	0.00143928	0.0017464	0.001683	0.00162195	0.00190161
pe180226n3_c	1.17761e-05	3.29755e-05	3.98799e-05	3.85301e-05	3.73042e-05	4.38125e-05
pe1819Z140_c	4.60909e-05	6.10188e-05	7.30339e-05	8.19391e-05	8.94104e-05	9.79711e-05
pe1819Z160_c	0.000586963	0.000767998	0.00091173	0.00101675	0.00110433	0.00120564
pe1819Z1619Z_c	0.00101808	0.00191652	0.00223153	0.00223156	0.00228081	0.00271613
pe1819Z180_c	1.24076e-05	1.56427e-05	1.80756e-05	1.97482e-05	2.11062e-05	2.27445e-05
pe181_9_c	1.82427e-05	2.32826e-05	2.71495e-05	2.98708e-05	3.21036e-05	3.47533e-05
pe1819Z182n6_c	2.93627e-05	3.84719e-05	4.57163e-05	5.10188e-05	5.54444e-05	6.05573e-05
pe1819Z183n6_c	1.01564e-05	1.3326e-05	1.5851e-05	1.77025e-05	1.92489e-05	2.10334e-05
pe1819Z183n3_c	1.50801e-05	3.25876e-05	3.84985e-05	3.7958e-05	3.80047e-05	4.5093e-05
pe1819Z204n6_c	9.13157e-06	1.16559e-05	1.35932e-05	1.49568e-05	1.60758e-05	1.74035e-05
pe1819Z205n3_c	0.0004987	0.00144761	0.00175584	0.00169267	0.00163218	0.0019139
pe1819Z226n3_c	1.71628e-05	4.12643e-05	4.93295e-05	4.82667e-05	4.76219e-05	5.61155e-05
pe182n6140_c	5.71457e-05	7.617e-05	9.15948e-05	0.000103113	0.000112807	0.00012386
pe182n6160_c	0.000598014	0.000783135	0.000930265	0.00103789	0.00112768	0.00123147
pe182n61619Z_c	0.00102654	0.00193492	0.00225331	0.00225302	0.00230226	0.00274154
pe182n6180_c	2.34687e-05	3.08044e-05	3.66508e-05	4.09397e-05	4.45226e-05	4.86559e-05
pe182n61819Z_c	2.93627e-05	3.84719e-05	4.57163e-05	5.10188e-05	5.54444e-05	6.05573e-05
pe182_9_12_c	4.04073e-05	5.36193e-05	6.42806e-05	7.22032e-05	7.88574e-05	8.64686e-05
pe182n6183n6_c	1.76816e-05	3.30082e-05	3.83849e-05	3.84087e-05	3.93075e-05	4.68439e-05
pe182n6183n3_c	2.35256e-05	5.10106e-05	6.03119e-05	5.94635e-05	5.94778e-05	7.04527e-05
pe182n6204n6_c	2.02159e-05	2.68143e-05	3.21363e-05	3.60892e-05	3.94086e-05	4.32066e-05
pe182n6205n3_c	0.000507154	0.00146601	0.00177762	0.00171413	0.00165364	0.00193931
pe182n6226n3_c	2.55793e-05	5.97132e-05	7.11034e-05	6.96452e-05	6.89553e-05	8.14769e-05
pe205n3140_c	0.000520964	0.00149237	0.00180836	0.00174482	0.00168494	0.00197656
pe205n3160_c	0.00101706	0.00225977	0.0026789	0.00263605	0.00262785	0.0031092
pe205n31619Z_c	0.00149857	0.00334045	0.00396128	0.00389681	0.00388293	0.00459363
pe205n3180_c	0.000493311	0.00143928	0.0017464	0.001683	0.00162195	0.00190161
pe205n31819Z_c	0.0004987	0.00144761	0.00175584	0.00169267	0.00163218	0.0019139
pe205n3182n6_c	0.000507154	0.00146601	0.00177762	0.00171413	0.00165364	0.00193931
pe205n3183n6_c	0.000489783	0.00143851	0.00174631	0.00168218	0.00161998	0.00189892
pe205n3183n3_c	0.000495644	0.00145652	0.00176825	0.00170325	0.00164018	0.00192257
pe205n3204n6_c	0.000489621	0.00143577	0.00174279	0.00167895	0.00161715	0.0018957
pe205n3_c	0.000979236	0.00287154	0.00348557	0.00335791	0.00323431	0.00379141
pe205n3226n3_c	0.000497709	0.00146523	0.00177905	0.00171345	0.00164968	0.0019336
pe226n3140_c	3.94057e-05	8.60878e-05	0.000101886	0.000100407	0.000100322	0.000118746
pe226n3160_c	0.000592477	0.000777693	0.000925312	0.00103361	0.00112408	0.00122845
pe226n31619Z_c	0.00101709	0.00193414	0.00225474	0.00225235	0.0022983	0.00273583
pe226n3180_c	1.17761e-05	3.29755e-05	3.98799e-05	3.85301e-05	3.73042e-05	4.38125e-05
pe226n31819Z_c	1.71628e-05	4.12643e-05	4.93295e-05	4.82667e-05	4.76219e-05	5.61155e-05
pe226n3182n6_c	2.55793e-05	5.97132e-05	7.11034e-05	6.96452e-05	6.89553e-05	8.14769e-05
pe226n3183n6_c	8.25837e-06	3.22088e-05	3.97828e-05	3.76863e-05	3.52985e-05	4.10782e-05
pe226n3183n3_c	1.41194e-05	5.02018e-05	6.16847e-05	5.87278e-05	5.55047e-05	6.48206e-05
pe226n3204n6_c	8.06751e-06	2.94852e-05	3.631e-05	3.45376e-05	3.25507e-05	3.79206e-05
pe226n3205n3_c	0.000497709	0.00146523	0.00177905	0.00171345	0.00164968	0.0019336
pe226n3_c	1.61808e-05	5.89032e-05	7.25391e-05	6.90369e-05	6.5107e-05	7.58454e-05
pc140_c	7.05086e-05	9.41693e-05	0.000113393	0.000127779	0.000139896	0.000153692
pc140160_c	0.00140182	0.00183585	0.00218082	0.00243317	0.00264374	0.0028871
pc1401619Z_c	0.00147854	0.00278855	0.00324764	0.00324703	0.00331769	0.00395059
pc140180_c	3.90625e-05	5.17378e-05	6.19449e-05	6.95141e-05	7.58659e-05	8.31413e-05
pc1401819Z_c	4.30328e-05	5.70219e-05	6.82926e-05	7.66547e-05	8.36734e-05	9.17099e-05
pc140182n6_c	5.20024e-05	6.9325e-05	8.33723e-05	9.38637e-05	0.000102694	0.000112761
pc140183n6_c	2.9916e-05	5.47408e-05	6.3509e-05	6.36906e-05	6.53902e-05	7.79718e-05
pc140183n3_c	3.5964e-05	7.4912e-05	8.81712e-05	8.72153e-05	8.77199e-05	0.000104084
pc140204n6_c	3.52262e-05	4.70557e-05	5.66688e-05	6.38638e-05	6.99247e-05	7.6825e-05
pc140205n3_c	0.00015277	0.00041433	0.000499944	0.000484207	0.000470521	0.000552903
pc140226n3_c	3.33801e-05	6.65653e-05	7.80262e-05	7.75779e-05	7.85998e-05	9.34198e-05
pc160140_c	0.00140182	0.00183585	0.00218082	0.00243317	0.00264374	0.0028871
pc160_c	0.00273316	0.00357755	0.00424828	0.00473859	0.0051476	0.00562052
pc1601619Z_c	0.00311587	0.00413945	0.00496645	0.00558179	0.00609889	0.00668987
pc160180_c	0.00137039	0.00179342	0.00212937	0.0023749	0.00257969	0.00281652
pc1601819Z_c	0.00137438	0.00179873	0.00213574	0.00238206	0.00258752	0.00282511
pc160182n6_c	0.00138336	0.00181104	0.00215082	0.00239926	0.00260653	0.00284615
pc160183n6_c	0.00136687	0.00178925	0.00212477	0.00237006	0.00257468	0.00281127
pc160183n3_c	0.00137716	0.0018041	0.00214356	0.00239198	0.00259929	0.00283884
pc160204n6_c	0.00136659	0.00178879	0.00212415	0.0023693	0.0025738	0.00281026
pc160205n3_c	0.00155918	0.00206264	0.00246753	0.00276736	0.00301884	0.00330713
pc160226n3_c	0.00137287	0.00179794	0.0021358	0.00238294	0.00258916	0.00282751
pc1619Z140_c	0.00147854	0.00278855	0.00324764	0.00324703	0.00331769	0.00395059
pc1619Z160_c	0.00311587	0.00413945	0.00496645	0.00558179	0.00609889	0.00668987
pc161_c	0.00289731	0.00546919	0.00637025	0.00636845	0.0065061	0.00774699
pc1619Z180_c	0.001453	0.00273869	0.00318933	0.00318893	0.00325864	0.00388038
pc1619Z1819Z_c	0.00145644	0.00274471	0.00319627	0.00319593	0.00326588	0.00388903
pc1619Z182n6_c	0.00146319	0.00275972	0.00321406	0.00321344	0.00328334	0.0039097
pc1619Z183n6_c	0.0014487	0.00273536	0.0031861	0.00318512	0.00325384	0.00387439
pc1619Z183n3_c	0.00145472	0.00275549	0.00321076	0.00320868	0.00327622	0.00390053
pc1619Z204n6_c	0.00144863	0.00273461	0.00318514	0.00318423	0.00325304	0.00387349
pc1619Z205n3_c	0.00157151	0.00309497	0.00362256	0.00360563	0.00365893	0.0043493
pc1619Z226n3_c	0.00145214	0.00274724	0.00320068	0.00319902	0.003267	0.00388975
pc180140_c	3.90625e-05	5.17378e-05	6.19449e-05	6.95141e-05	7.58659e-05	8.31413e-05
pc180160_c	0.00137039	0.00179342	0.00212937	0.0023749	0.00257969	0.00281652
pc1801619Z_c	0.001453	0.00273869	0.00318933	0.00318893	0.00325864	0.00388038
pc180_c	7.60718e-06	9.29213e-06	1.04783e-05	1.12277e-05	1.18113e-05	1.25619e-05
pc1801819Z_c	1.16066e-05	1.46007e-05	1.68437e-05	1.83786e-05	1.96221e-05	2.11273e-05
pc180182n6_c	2.05658e-05	2.68932e-05	3.19132e-05	3.55783e-05	3.86339e-05	4.21702e-05
pc180183n6_c	4.09872e-06	5.11499e-06	5.86505e-06	6.36908e-06	6.77395e-06	7.27056e-06
pc180183n3_c	1.03764e-05	2.49918e-05	2.98736e-05	2.92085e-05	2.87834e-05	3.38828e-05
pc180204n6_c	3.80864e-06	4.64637e-06	5.23426e-06	5.604e-06	5.8913e-06	6.2621e-06
pc180205n3_c	0.000127193	0.000364457	0.000441636	0.000426113	0.000411477	0.000482689
pc180226n3_c	7.78044e-06	1.67066e-05	1.97284e-05	1.94609e-05	1.94853e-05	2.30864e-05
pc1819Z140_c	4.30328e-05	5.70219e-05	6.82926e-05	7.66547e-05	8.36734e-05	9.17099e-05
pc1819Z160_c	0.00137438	0.00179873	0.00213574	0.00238206	0.00258752	0.00282511
pc1819Z1619Z_c	0.00145644	0.00274471	0.00319627	0.00319593	0.00326588	0.00388903
pc1819Z180_c	1.16066e-05	1.46007e-05	1.68437e-05	1.83786e-05	1.96221e-05	2.11273e-05
pc181_9_c	1.56196e-05	1.99199e-05	2.32155e-05	2.55317e-05	2.7431e-05	2.9687e-05
pc1819Z182n6_c	2.45303e-05	3.21751e-05	3.82628e-05	4.27247e-05	4.64508e-05	5.07518e-05
pc1819Z183n6_c	8.08299e-06	1.04098e-05	1.22191e-05	1.35115e-05	1.4579e-05	1.58327e-05
pc1819Z183n3_c	1.38632e-05	3.10204e-05	3.67973e-05	3.61857e-05	3.60417e-05	4.26438e-05
pc1819Z204n6_c	7.80007e-06	9.94348e-06	1.15851e-05	1.2738e-05	1.36831e-05	1.48062e-05
pc1819Z205n3_c	0.000130639	0.000370473	0.000448575	0.00043311	0.000418719	0.000491342
pc1819Z226n3_c	1.12134e-05	2.26892e-05	2.66285e-05	2.64372e-05	2.67531e-05	3.1846e-05
pc182n6140_c	5.20024e-05	6.9325e-05	8.33723e-05	9.38637e-05	0.000102694	0.000112761
pc182n6160_c	0.00138336	0.00181104	0.00215082	0.00239926	0.00260653	0.00284615
pc182n61619Z_c	0.00146319	0.00275972	0.00321406	0.00321344	0.00328334	0.0039097
pc182n6180_c	2.05658e-05	2.68932e-05	3.19132e-05	3.55783e-05	3.86339e-05	4.21702e-05
pc182n61819Z_c	2.45303e-05	3.21751e-05	3.82628e-05	4.27247e-05	4.64508e-05	5.07518e-05
pc182_9_12_c	3.3526e-05	4.45016e-05	5.33611e-05	5.9947e-05	6.54793e-05	7.18059e-05
pc182n6183n6_c	1.70616e-05	2.27137e-05	2.72903e-05	3.07034e-05	3.35743e-05	3.68505e-05
pc182n6183n3_c	2.06035e-05	4.59972e-05	5.45802e-05	5.3717e-05	5.35333e-05	6.33056e-05
pc182n6204n6_c	1.67762e-05	2.22692e-05	2.67035e-05	2.99999e-05	3.2769e-05	3.59356e-05
pc182n6205n3_c	0.000137449	0.000385475	0.000466344	0.000450609	0.000436184	0.000512012
pc182n6226n3_c	1.79881e-05	3.77919e-05	4.45177e-05	4.40039e-05	4.42258e-05	5.25061e-05
pc205n3140_c	0.00015277	0.00041433	0.000499944	0.000484207	0.000470521	0.000552903
pc205n3160_c	0.00155918	0.00206264	0.00246753	0.00276736	0.00301884	0.00330713
pc205n31619Z_c	0.00157151	0.00309497	0.00362256	0.00360563	0.00365893	0.0043493
pc205n3162n4_c	0.00052372	0.00149673	0.00181332	0.00174988	0.00169027	0.00198296
pc205n3180_c	0.000127193	0.000364457	0.000441636	0.000426113	0.000411477	0.000482689
pc205n31819Z_c	0.000130639	0.000370473	0.000448575	0.00043311	0.000418719	0.000491342
pc205n3182n6_c	0.000137449	0.000385475	0.000466344	0.000450609	0.000436184	0.000512012
pc205n3183n6_c	0.000122933	0.000361126	0.000438404	0.000422299	0.000406677	0.0004767
pc205n3183n3_c	0.000128955	0.000381254	0.000463054	0.000445856	0.000429063	0.000502844
pc205n3204n6_c	0.000122889	0.000360364	0.000437422	0.000421402	0.000405891	0.000475803
pc205n3_c	0.00024578	0.000720729	0.000874845	0.000842803	0.000811781	0.000951606
pc205n3226n3_c	0.000126359	0.000373002	0.000452981	0.000436201	0.000419842	0.000492061
pc226n3140_c	3.33801e-05	6.65653e-05	7.80262e-05	7.75779e-05	7.85998e-05	9.34198e-05
pc226n3160_c	0.00137287	0.00179794	0.0021358	0.00238294	0.00258916	0.00282751
pc226n31619Z_c	0.00145214	0.00274724	0.00320068	0.00319902	0.003267	0.00388975
pc226n3180_c	7.78044e-06	1.67066e-05	1.97284e-05	1.94609e-05	1.94853e-05	2.30864e-05
pc226n31819Z_c	1.12134e-05	2.26892e-05	2.66285e-05	2.64372e-05	2.67531e-05	3.1846e-05
pc226n3182n6_c	1.79881e-05	3.77919e-05	4.45177e-05	4.40039e-05	4.42258e-05	5.25061e-05
pc226n3183n6_c	3.51612e-06	1.33922e-05	1.65497e-05	1.57287e-05	1.47734e-05	1.71548e-05
pc226n3183n3_c	9.49736e-06	3.35426e-05	4.12141e-05	3.92598e-05	3.7105e-05	4.3266e-05
pc226n3204n6_c	3.48522e-06	1.26073e-05	1.55276e-05	1.47891e-05	1.39521e-05	1.6234e-05
pc226n3205n3_c	0.000126359	0.000373002	0.000452981	0.000436201	0.000419842	0.000492061
pc226n3_c	6.93946e-06	2.52928e-05	3.11657e-05	2.96642e-05	2.79429e-05	3.24654e-05
cholphyc1_h	0.00121422	0.000622448	0.000407572	0.000415277	0.000425212	0.000234004
cholphyc2_h	0.00152474	0.00132345	0.00130506	0.00133835	0.0012781	0.000993931
caro_h	0.000449227	0.000632753	0.000799798	0.000890286	0.000874689	0.000736142
fxanth_h	0.0063872	0.00537609	0.00538178	0.00570228	0.00556583	0.00429487
dgtp_c	0.00444746	0.00227991	0.00149286	0.00152108	0.00155747	0.000857113
dttp_c	0.00467211	0.00239507	0.00156827	0.00159791	0.00163614	0.000900407
dctp_c	0.00444746	0.00227991	0.00149286	0.00152108	0.00155747	0.000857113
datp_c	0.00467211	0.00239507	0.00156827	0.00159791	0.00163614	0.000900407
gtp_c	0.0316353	0.0162173	0.0106189	0.0108196	0.0110785	0.00609675
utp_c	0.0332354	0.0170375	0.011156	0.0113669	0.0116388	0.00640511
ctp_c	0.0316353	0.0162173	0.0106189	0.0108196	0.0110785	0.00609675

## Sheet: CHO
timepoint	1	2	3	4	5	6
time, days	0	1.56667	3.13333	4.7	6.26667	9.4
3pg_c	0.0229746	0.0190396	0.016662	0.0160091	0.0171527	0.0201554
6pgc_c	0.00242196	0.000986339	0.00060265	0.000791423	0.00104877	0.00088147
akg_c	0.0309233	0.029496	0.0285904	0.0283831	0.0290133	0.0306165
dhap_c	0.00015006	6.26495e-05	1.91307e-05	2.12346e-05	6.85533e-05	0.000160853
e4p_c	0.0322393	0.0375618	0.042525	0.0471981	0.0517586	0.0564762
fdp_c	0.00361307	0.00388354	0.00411306	0.00431557	0.00451042	0.0047208
f6p_c	0.000681475	0.000679399	0.000669487	0.000655379	0.000640633	0.000628476
g1p_c	0.000344997	0.000321643	0.000294275	0.000265159	0.000236059	0.000208128
g6p_c	0.000741488	0.000756997	0.00076402	0.000766175	0.000767367	0.000771488
s7p_c	0.000283138	0.000309332	0.000260857	0.000204462	0.000206253	0.000330481
g3p_c	0.000162527	5.15214e-05	5.27032e-06	2.60235e-06	2.01687e-05	3.49323e-05
oxa_c	0.0637081	0.0557926	0.0514203	0.0510104	0.0547848	0.0629656
pep_c	0.0243016	0.0111014	0.00749648	0.00872123	0.00979541	0.00582906
r5p_c	0.000169359	0.000192916	0.000110682	5.20467e-05	0.00014431	0.00051232
ru5p__D_c	0.000280982	0.000135	5.92177e-05	5.673e-05	0.000127077	0.000269958
xu5p__D_c	0.000310143	0.000226156	0.000111723	6.61024e-05	0.000184506	0.000560419
HC00342_c	0.00342336	0.00261381	0.00238476	0.00240018	0.00231207	0.00177706
ala__L_c	0.4153	0.731471	0.761677	0.63943	0.503298	0.487504
arg__L_c	0.237159	0.337788	0.420894	0.486052	0.535016	0.570789
asn__L_c	0.0121346	0.0103061	0.0100193	0.0105646	0.0112025	0.0112143
asp__L_c	0.820642	0.590321	0.421129	0.320655	0.29118	0.333118
cit_c	0.0910569	0.074856	0.0666547	0.0670984	0.0764287	0.0949179
citr__L_c	0.00516355	0.0121507	0.016476	0.0180753	0.017047	0.0135136
cys__L_c	0.000817545	0.0018979	0.00297114	0.00402105	0.00505374	0.00609644
fum_c	0.115879	0.0880315	0.0854492	0.0941597	0.0998024	0.0883745
glu__L_c	0.75817	0.653601	0.501459	0.357407	0.273896	0.299939
gly_c	0.607792	0.446289	0.607888	0.883229	1.06272	0.944835
gua_c	0.000272147	0.000226082	0.000176792	0.00012659	7.68213e-05	2.77982e-05
his__L_c	0.0212866	0.0440468	0.0588616	0.065533	0.0643878	0.0558613
hista_c	0.00289245	0.00453011	0.00427431	0.00395029	0.00538319	0.0103723
icit_c	0.0143664	0.00397573	0.000984827	0.00204646	0.00363508	0.0022948
lac__D_c	0.172054	0.153142	0.140744	0.135993	0.139561	0.152041
leu__L_c	0.0743377	0.0811781	0.0871787	0.092602	0.0978485	0.103422
lys__L_c	0.0320944	0.127869	0.191974	0.223254	0.22276	0.19207
mal__L_c	0.158492	0.0643641	0.0430281	0.0584701	0.0731656	0.0503973
phe__L_c	0.0548635	0.0836034	0.102565	0.111638	0.111367	0.102448
pyr_c	0.0217112	0.0405417	0.0408807	0.0323132	0.0246936	0.0275752
ser__D_c	0.0582778	0.0615954	0.0642504	0.0664873	0.0686167	0.0709897
succ_c	0.103322	0.0705686	0.0564488	0.0532092	0.0524958	0.0460069
trp__L_c	0.0105396	0.0149567	0.0180541	0.0198226	0.0203523	0.0197646
tyr__L_c	0.0211597	0.0432494	0.0558103	0.0586814	0.0522238	0.0368256
chsterol_c	0.117028	0.119346	0.120328	0.120548	0.120621	0.121159
clpn_cho_c	0.00680775	0.00694261	0.00699974	0.00701252	0.00701678	0.00704809
pa_cho_c	0.00398695	0.00406593	0.00409938	0.00410687	0.00410936	0.0041277
pail_cho_c	0.0243956	0.0248788	0.0250836	0.0251294	0.0251446	0.0252569
pchol_cho_c	0.217423	0.22173	0.223555	0.223963	0.224099	0.225099
pe_cho_c	0.0962796	0.0981868	0.0989948	0.0991755	0.0992358	0.0996787
pglyc_cho_c	0.00256018	0.0026109	0.00263238	0.00263719	0.00263879	0.00265057
ps_cho_c	0.0273975	0.0279402	0.0281701	0.0282216	0.0282387	0.0283647
sphmyln_cho_c	0.0226062	0.0230541	0.0232438	0.0232862	0.0233003	0.0234043
xolest_cho_c	0.0704049	0.0717996	0.0723904	0.0725226	0.0725666	0.0728905

## Sheet: Yl
timepoint	1	2	3	4	5	6
time, days	0	1.38333	2.76667	4.15	5.53333	8.3
ala__L_c	0.323879	0.294156	0.270431	0.251383	0.236193	0.224432
arg__L_c	0.191928	0.174314	0.160256	0.148968	0.139966	0.132997
asn__L_c	0.215919	0.196104	0.180287	0.167589	0.157462	0.149622
asp__L_c	0.215919	0.196104	0.180287	0.167589	0.157462	0.149622
cys__L_c	0.039985	0.0363155	0.0333866	0.031035	0.0291597	0.0277077
glc__D_c	0.40463	0.346605	0.295819	0.249333	0.204557	0.158705
gln__L_c	0.263901	0.239682	0.220351	0.204831	0.192454	0.182871
glu__L_c	0.263901	0.239682	0.220351	0.204831	0.192454	0.182871
gly_c	0.235912	0.214262	0.196981	0.183106	0.172042	0.163475
his__L_c	0.123954	0.112578	0.103498	0.0962085	0.0903949	0.0858939
ile__L_c	0.175934	0.159788	0.146901	0.136554	0.128302	0.121914
leu__L_c	0.351868	0.319577	0.293802	0.273108	0.256605	0.243828
lys__L_c	0.279895	0.254209	0.233706	0.217245	0.204118	0.193954
met__L_c	0.123954	0.112578	0.103498	0.0962085	0.0903949	0.0858939
pa_l	0.00326264	0.00408347	0.00497851	0.0060033	0.00723371	0.00878618
pail4p_c	0.0347077	0.0838454	0.114157	0.12712	0.122112	0.0959537
pc_c	0.0366012	0.0457915	0.055814	0.0672908	0.0810716	0.0984607
pe_c	0.0256961	0.0321482	0.0391845	0.0472418	0.0569167	0.0691248
pg_p	0	0	0	0	0	0
phe__L_c	0.191928	0.174314	0.160256	0.148968	0.139966	0.132997
pro__L_c	0.18793	0.170683	0.156917	0.145864	0.13705	0.130226
ps_c	0.0100262	0.0125445	0.0152907	0.0184354	0.0222113	0.0269759
ser__L_c	0.223916	0.203367	0.186965	0.173796	0.163294	0.155163
thr__L_c	0.243776	0.221425	0.20359	0.189276	0.177869	0.169048
triglyc_c	0.319338	0.315052	0.316989	0.325382	0.341303	0.367027
trp__L_c	0.039985	0.0363155	0.0333866	0.031035	0.0291597	0.0277077
tyr__L_c	0.123954	0.112578	0.103498	0.0962085	0.0903949	0.0858939
val__L_c	0.243909	0.221525	0.203658	0.189313	0.177874	0.169017

## Sheet: Sc
timepoint	1	2	3	4	5	6
time, h	0	3.33333	6.66667	10	13.3333	20
ala__L_c	0.555445	0.532281	0.500721	0.460574	0.411872	0.355228
arg__L_c	0.145831	0.142206	0.136651	0.129076	0.119429	0.107784
asn__L_c	0.000965689	0.000890934	0.000857239	0.000873333	0.000946098	0.00107987
asp__L_c	0.301324	0.285898	0.265599	0.240368	0.210295	0.17581
cys__L_c	0	0.0037637	0.0120052	0.0209943	0.0305493	0.0404169
gln__L_c	0.0369461	0.024801	0.0170673	0.0147774	0.0188161	0.0298042
glu__L_c	0.573798	0.526522	0.52784	0.586495	0.709104	0.899197
gly_c	0.354863	0.315859	0.2688	0.213941	0.151909	0.0839297
his__L_c	0.201096	0.193209	0.182337	0.168404	0.151409	0.131556
leu__L_c	0.273793	0.259755	0.241287	0.218335	0.190982	0.159619
lys__L_c	0.275649	0.271302	0.263582	0.252284	0.237246	0.218523
met__L_c	0.0609806	0.0571501	0.0522547	0.0462935	0.0393024	0.0313927
phe__L_c	0.129515	0.122642	0.113646	0.102508	0.0892711	0.0741291
pro__L_c	0.153965	0.116487	0.0931991	0.0873909	0.101853	0.138523
ser__L_c	0.390934	0.36945	0.341482	0.306974	0.26608	0.219409
thr__L_c	0.205138	0.187061	0.164826	0.138508	0.108359	0.0749339
trp__L_c	0.0142534	0.0133429	0.0121817	0.01077	0.00911652	0.00724777
tyr__L_c	0.0838589	0.078744	0.0721815	0.064168	0.0547488	0.0440721
val__L_c	0.263584	0.247679	0.227244	0.202264	0.172879	0.139547
glc__D_c	0.113443	0.129583	0.146327	0.163313	0.180024	0.195866
fru_c	0.130824	0.142848	0.154838	0.166478	0.177335	0.186953
rib__D_c	0.118498	0.127815	0.136925	0.145568	0.15339	0.160033
tre_c	0.0867599	0.0999995	0.113801	0.127874	0.141799	0.155092
accoa_c	0.105978	0.0987743	0.0896595	0.0786402	0.0657925	0.0513288
ac_c	0.13052	0.142465	0.154369	0.165919	0.176685	0.186211
cit_c	0.104416	0.113298	0.122073	0.130499	0.138251	0.144988
glyc_c	0.123354	0.132655	0.141697	0.150213	0.157849	0.164242
lac__D_c	0.121672	0.133318	0.144984	0.156368	0.167057	0.176609
pyr_c	0.0987972	0.112533	0.126759	0.141166	0.15531	0.168686
succ_c	0.125428	0.145163	0.159358	0.166667	0.165824	0.155885
pmtcoa_c	0.130254	0.140767	0.151082	0.160909	0.169855	0.177513
stcoa_c	0.0761754	0.0837005	0.0900911	0.0949876	0.0980078	0.0988263
ergst_c	0.103541	0.107984	0.111835	0.114923	0.117035	0.117982
