# Supplementary material for: Dynamic resource allocation drives growth under nitrogen starvation in eukaryotes
Source: NPJ Syst Biol Appl. 2020 May 15;6:14. doi: 10.1038/s41540-020-0135-y (PMC7229059; doi:10.1038/s41540-020-0135-y)
Supplement: Supplementary file 6 — Dataset 5 [file 41540_2020_135_MOESM6_ESM.xls]

## Sheet: PA
Index	A_Rxn	B_Name	C_eq	Met	D_lb	E_ub	Flux
13	EX_h(e)	H+ exchange	h_e <=>	h_	-10	1000	-0.0210107
14	EX_h2o(e)	H2O exchange	h2o_e <=>	h2o_	-10	1000	-1.19294
15	EX_pi(e)	Phosphate exchange	pi_e <=>	pi_	-10	0	-0.0144604
16	EX_nh4(e)	ammonia exchange	nh4_e ->	nh4_	0	0	0
17	EX_no3(e)	nitrate exchange	no3_e <=>	no3_	-10	0	-0.0951756
18	EX_so4(e)	sulfate exchange	so4_e <=>	so4_	-10	0	-0.0065503
19	EX_fe2(e)	Fe2+ exchange	fe2_e <=>	fe2_	-10	0	0
20	EX_fe3(e)	Fe3+ exchange	fe3_e <=>	fe3_	-10	0	0
21	EX_mg2(e)	magnesium exchange	mg2_e <=>	mg2_	-10	0	-9.39358e-05
22	EX_na1(e)	sodium exchange	na1_e <=>	na1_	-10	0	0
23	EX_photonVis(e)	photon emission	photonVis_e <=>	photonVis_	-1000	0	-646.067
24	EX_o2(e)	O2 exchange	o2_e <=>	o2_	-1000	1000	-0.0538148
25	EX_co2(e)	CO2 exchange	co2_e <=>	co2_	-13.54	1000	-1.62934
26	EX_hco3(e)	HCO3 exchange	hco3_e ->	hco3_	0	0	0
27	EX_starch(h)	Store of starch	starch300_h ->	starch300_	0	0	0
28	EX_ac(e)	Acetate exchange	ac_e ->	ac_	0	1000	0
29	EX_rib-D(e)	D-ribose exchange	rib__D_e ->	rib__D_	0	0	0
30	EX_no2(e)	nitrite exchange	no2_e ->	no2_	0	0	0
31	EX_his-L(e)	histidine exchange	his__L_e ->	his__L_	0	0	0
32	EX_urea(e)	urea exchange	urea_e ->	urea_	0	0	0
33	EX_ad(e)	acetamide exchange	ad_e ->	ad_	0	0	0
34	EX_gua(e)	guanine exchange	gua_e ->	gua_	0	0	0
35	EX_ade(e)	adenine exchange	ade_e ->	ade_	0	0	0
36	EX_alltt(e)	allantoate exchange	alltt_e ->	alltt_	0	0	0
37	EX_alltn(e)	allantoin exchange	alltn_e ->	alltn_	0	0	0
38	EX_hxan(e)	hypoxanthine exchange	hxan_e ->	hxan_	0	0	0
39	EX_orn(e)	ornithine exchange	orn_e ->	orn_	0	0	0
40	EX_gln-L(e)	L-glutamine exchange	gln__L_e ->	gln__L_	0	0	0
41	EX_urate(e)	urate exchange	urate_e ->	urate_	0	0	0
42	EX_leu-L(e)	L-leucine exchange	leu__L_e ->	leu__L_	0	0	0
43	EX_arg-L(e)	arginine exchange	arg__L_e ->	arg__L_	0	0	0
44	EX_so3(e)	sulfite exchange	hso3_e ->	hso3_	0	0	0
45	EX_s(e)	sulfur exchange	s_e ->	s_	0	0	0
46	EX_selt(e)	Selenite exchange	selt_e ->	selt_	0	0	0
47	EX_etoh(e)	Ethanol exchange	etoh_e ->	etoh_	0	1000	0
48	EX_for(e)	Formate exchange	for_e ->	for_	0	1000	0
49	EX_h2(e)	H2 exchange	h2_e ->	h2_	0	1000	0
50	EX_glyclt(e)	glycolate exchange	glyclt_e ->	glyclt_	0	1000	0
51	EX_succ(e)	succinate exchange	succ_e ->	succ_	0	0	0
52	EX_lac-D(e)	D-lactate exchange	lac__D_e ->	lac__D_	0	0	0
53	EX_6mpur(e)	6-mercaptopurine exchange	6mpur_e ->	6mpur_	0	0	0
54	EX_tgua(e)	thioguanine exchange	tgua_e ->	tgua_	0	0	0
55	EX_tega(e)	tegafur exchange	tega_e ->	tega_	0	0	0
56	EX_5flura(e)	fluorouracil exchange	5flura_e ->	5flura_	0	0	0
57	EX_cital(e)	citalopram exchange	cital_e ->	cital_	0	0	0
58	EX_lido(e)	lidocaine exchange	lido_e ->	lido_	0	0	0
66	DM_apotfen(h)		apotfen_h ->	apotfen_	0	1000	0
67	DM_asnglcnacglcnacman-LPAREN-man-RPAREN-man(c)		asnglcnacglcnacman__LPAREN__man__RPAREN__man_c ->	asnglcnacglcnacman__LPAREN__man__RPAREN__man_	0	1000	0
68	DM_bhb(m)		bhb_m ->	bhb_	0	1000	0
69	DM_bhb(x)		bhb_x ->	bhb_	0	1000	0
70	DM_cat(c)		cat_c ->	cat_	0	1000	0
71	DM_ficytb5(c)		ficytb5_c ->	ficytb5_	0	1000	0
72	DM_glu5sa(m)		glu5sa_m ->	glu5sa_	0	1000	0
73	DM_hcarn(c)		hcarn_c ->	hcarn_	0	1000	0
74	DM_icit(h)		icit_h ->	icit_	0	1000	0
75	DM_leutrna(c)		leutrna_c ->	leutrna_	0	1000	0
76	DM_na1(c)		na1_c ->	na1_	0	1000	0
77	DM_na1(h)		na1_h ->	na1_	0	1000	0
78	DM_na1(m)		na1_m ->	na1_	0	1000	4.33681e-17
79	DM_na1(x)		na1_x ->	na1_	0	1000	0
80	DM_no(h)		no_h ->	no_	0	1000	0
81	DM_o2D(u)	demand removing dummy o2 from system	o2D_u ->	o2D_	0	2.18195	2.18195
82	DM_photon298(c)		photon298_c ->	photon298_	0	1000	0.027586
83	DM_photon437(u)		photon437_u ->	photon437_	0	1000	57.0173
84	DM_photon438(u)		photon438_u ->	photon438_	0	1000	121.067
85	DM_photon450(h)		photon450_h ->	photon450_	0	1000	74.2707
86	DM_photon490(h)		photon490_h ->	photon490_	0	1000	126.506
87	DM_photon646(h)		photon646_h ->	photon646_	0	1000	119.951
88	DM_photon673(u)		photon673_u ->	photon673_	0	1000	45.294
89	DM_photon680(u)		photon680_u ->	photon680_	0	1000	52.174
90	DM_udg(m)		udg_m ->	udg_	0	1000	0
91	DM_urdglyc(m)		urdglyc_m ->	urdglyc_	0	1000	0

## Sheet: Pt
Index	A_Rxn	B_Name	C_eq	Met	D_lb	E_ub	Flux
375	EX_photon_e	Photon exchange	photon_e <=>	photon_	-1000	0	-33.5082

## Sheet: HT
Index	A_Rxn	B_Name	C_eq	Met	D_lb	E_ub	Flux
13	EX_h(e)	H+ exchange	h_e <=>	h_	-10	1000	-0.335543
14	EX_h2o(e)	H2O exchange	h2o_e <=>	h2o_	-10	1000	1.02294
15	EX_pi(e)	Phosphate exchange	pi_e <=>	pi_	-10	0	-0.0297054
16	EX_nh4(e)	ammonia exchange	nh4_e ->	nh4_	0	0	0
17	EX_no3(e)	nitrate exchange	no3_e <=>	no3_	-10	0	-0.0771648
18	EX_so4(e)	sulfate exchange	so4_e <=>	so4_	-10	0	-0.00333777
19	EX_fe2(e)	Fe2+ exchange	fe2_e <=>	fe2_	-10	0	0
20	EX_fe3(e)	Fe3+ exchange	fe3_e <=>	fe3_	-10	0	0
21	EX_mg2(e)	magnesium exchange	mg2_e <=>	mg2_	-10	0	-0.000849259
22	EX_na1(e)	sodium exchange	na1_e <=>	na1_	-10	0	-1.97756e-11
23	EX_photonVis(e)	photon emission	photonVis_e ->	photonVis_	0	0	0
24	EX_o2(e)	O2 exchange	o2_e <=>	o2_	-10	1000	-0.0779309
25	EX_co2(e)	CO2 exchange	co2_e <=>	co2_	-11.16	1000	0.443653
26	EX_hco3(e)	HCO3 exchange	hco3_e ->	hco3_	0	0	0
27	EX_starch(h)	Store of starch	starch300_h <=>	starch300_	-10	0	-4.32613e-05
28	EX_ac(e)	Acetate exchange	ac_e ->	ac_	0	1000	0
29	EX_rib-D(e)	D-ribose exchange	rib-D_e ->	rib-D_	0	0	0
30	EX_no2(e)	nitrite exchange	no2_e ->	no2_	0	0	0
31	EX_his-L(e)	histidine exchange	his__L_e ->	his__L_	0	0	0
32	EX_urea(e)	urea exchange	urea_e ->	urea_	0	0	0
33	EX_ad(e)	acetamide exchange	ad_e ->	ad_	0	0	0
34	EX_gua(e)	guanine exchange	gua_e ->	gua_	0	0	0
35	EX_ade(e)	adenine exchange	ade_e ->	ade_	0	0	0
36	EX_alltt(e)	allantoate exchange	alltt_e ->	alltt_	0	0	0
37	EX_alltn(e)	allantoin exchange	alltn_e ->	alltn_	0	0	0
38	EX_hxan(e)	hypoxanthine exchange	hxan_e ->	hxan_	0	0	0
39	EX_orn(e)	ornithine exchange	orn_e ->	orn_	0	0	0
40	EX_gln-L(e)	L-glutamine exchange	gln__L_e ->	gln__L_	0	0	0
41	EX_urate(e)	urate exchange	urate_e ->	urate_	0	0	0
42	EX_leu-L(e)	L-leucine exchange	leu__L_e ->	leu__L_	0	0	0
43	EX_arg-L(e)	arginine exchange	arg__L_e ->	arg__L_	0	0	0
44	EX_so3(e)	sulfite exchange	hso3_e ->	hso3_	0	0	0
45	EX_s(e)	sulfur exchange	s_e ->	s_	0	0	0
46	EX_selt(e)	Selenite exchange	selt_e ->	selt_	0	0	0
47	EX_etoh(e)	Ethanol exchange	etoh_e ->	etoh_	0	1000	0
48	EX_for(e)	Formate exchange	for_e ->	for_	0	0	0
49	EX_h2(e)	H2 exchange	h2_e ->	h2_	0	1000	0
50	EX_glyclt(e)	glycolate exchange	glyclt_e ->	glyclt_	0	1000	0
51	EX_succ(e)	succinate exchange	succ_e ->	succ_	0	0	0
52	EX_lac-D(e)	D-lactate exchange	lac-D_e ->	lac-D_	0	0	0
53	EX_6mpur(e)	6-mercaptopurine exchange	6mpur_e ->	6mpur_	0	0	0
54	EX_tgua(e)	thioguanine exchange	tgua_e ->	tgua_	0	0	0
55	EX_tega(e)	tegafur exchange	tega_e ->	tega_	0	0	0
56	EX_5flura(e)	fluorouracil exchange	5flura_e ->	5flura_	0	0	0
57	EX_cital(e)	citalopram exchange	cital_e ->	cital_	0	0	0
58	EX_lido(e)	lidocaine exchange	lido_e ->	lido_	0	0	0
66	DM_apotfen(h)		apotfen_h ->	apotfen_	0	1000	0
67	DM_asnglcnacglcnacman-LPAREN-man-RPAREN-man(c)		asnglcnacglcnacman-LPAREN-man-RPAREN-man_c ->	asnglcnacglcnacman-LPAREN-man-RPAREN-man_	0	1000	-6.41677e-35
68	DM_bhb(m)		bhb_m ->	bhb_	0	1000	0
69	DM_bhb(x)		bhb_x ->	bhb_	0	1000	0
70	DM_cat(c)		cat_c ->	cat_	0	1000	0
71	DM_ficytb5(c)		ficytb5_c ->	ficytb5_	0	1000	0
72	DM_glu5sa(m)		glu5sa_m ->	glu5sa_	0	1000	0
73	DM_hcarn(c)		hcarn_c ->	hcarn_	0	1000	0
74	DM_icit(h)		icit_h ->	icit_	0	0	0
75	DM_leutrna(c)		leutrna_c ->	leutrna_	0	1000	0
76	DM_na1(c)		na1_c ->	na1_	0	1000	0
77	DM_na1(h)		na1_h ->	na1_	0	1000	0
78	DM_na1(m)		na1_m ->	na1_	0	1000	1.97759e-11
79	DM_na1(x)		na1_x ->	na1_	0	1000	0
80	DM_no(h)		no_h ->	no_	0	1000	0
81	DM_o2D(u)	demand removing dummy o2 from system	o2D_u ->	o2D_	0	8.28	0
82	DM_photon298(c)		photon298_c ->	photon298_	0	1000	0
83	DM_photon437(u)		photon437_u ->	photon437_	0	1000	0
84	DM_photon438(u)		photon438_u ->	photon438_	0	1000	0
85	DM_photon450(h)		photon450_h ->	photon450_	0	1000	0
86	DM_photon490(h)		photon490_h ->	photon490_	0	1000	0
87	DM_photon646(h)		photon646_h ->	photon646_	0	1000	0
88	DM_photon673(u)		photon673_u ->	photon673_	0	1000	0
89	DM_photon680(u)		photon680_u ->	photon680_	0	1000	0
90	DM_udg(m)		udg_m ->	udg_	0	1000	0
91	DM_urdglyc(m)		urdglyc_m ->	urdglyc_	0	1000	0

## Sheet: PtHT
Index	A_Rxn	B_Name	C_eq	Met	D_lb	E_ub	Flux
375	EX_photon_e	Photon exchange	photon_e <=>	photon_	-1000	0	-10.4319

## Sheet: CHO
Index	A_Rxn	B_Name	C_eq	Met	D_lb	E_ub	Flux
1089	DM_13_cis_oretn_n	13-cis-oxo-retinoic acid demand	13_cis_oretn_n ->	13_cis_oretn_	0	1000	0
1090	DM_13_cis_retn_n	13-cis-retinoate demand	13_cis_retn_n ->	13_cis_retn_	0	1000	0
1091	DM_56iqcrbxlt_c	DM 56iqcrbxlt[c]	56iqcrbxlt_c ->	56iqcrbxlt_	0	1000	0
1092	DM_Asn_X_Ser_Thr_l	DM Asn X Ser FSLASH Thr LPAREN ly RPAREN	Asn_X_Ser_Thr_l ->	Asn_X_Ser_Thr_	0	1000	-5.493e-26
1093	DM_Ser_Thr_l	DM Ser FSLASH Thr LPAREN ly RPAREN	Ser_Thr_l ->	Ser_Thr_	0	1000	0
1094	DM_Ser_Gly_Ala_X_Gly_l	DM Ser Gly FSLASH Ala X Gly LPAREN ly RPAREN	Ser_Gly_Ala_X_Gly_l ->	Ser_Gly_Ala_X_Gly_	0	1000	0
1095	SK_T_antigen_g	DM T antigen[g]	T_antigen_g ->	T_antigen_	0	1000	0
1097	DM_avite1_c	Alpha-Tocopherol demand	avite1_c ->	avite1_	0	1000	0
1098	DM_avite2_c	Alpha-Tocotrienol demand	avite2_c ->	avite2_	0	1000	0
1099	DM_bvite_c	Beta-tocopherol demand	bvite_c ->	bvite_	0	1000	0
1100	DM_core5_g	Demand for Core5, Golgi Apparatus	core5_g ->	core5_	0	1000	0
1101	DM_core7_g	Demand for Core7, Golgi Apparatus	core7_g ->	core7_	0	1000	0
1102	DM_core8_g	Demand for Core8, Golgi Apparatus	core8_g ->	core8_	0	1000	0
1103	DM_datp_m	DATP demand	datp_m ->	datp_	0	1000	0
1104	DM_datp_n	Demand for dATP, Nuclear	datp_n ->	datp_	0	1000	0
1105	DM_dctp_m	DCTP demand	dctp_m ->	dctp_	0	1000	0
1106	DM_dctp_n	Demand for dCTP, Nuclear	dctp_n ->	dctp_	0	1000	0
1107	DM_dem2emgacpail_prot_cho_r	DM dem2emgacpail prot cho[r]	dem2emgacpail_prot_cho_r ->	dem2emgacpail_prot_cho_	0	1000	0
1108	DM_dgpi_prot_cho_r	DM dgpi prot cho[r]	dgpi_prot_cho_r ->	dgpi_prot_cho_	0	1000	0
1109	DM_dgtp_m	Demand for dGTP, Mitochondrial	dgtp_m ->	dgtp_	0	1000	0
1110	DM_dgtp_n	Demand for dGTP, Nuclear	dgtp_n ->	dgtp_	0	1000	0
1111	DM_dsT_antigen_g	Demand for Disialyl-T Antigen, Golgi Apparatus	dsT_antigen_g ->	dsT_antigen_	0	1000	0
1112	DM_dttp_m	DTTP demand	dttp_m ->	dttp_	0	1000	0
1113	DM_dttp_n	Demand for dTTP, Nuclear	dttp_n ->	dttp_	0	1000	0
1114	DM_epo_g	DM epo[g]	epo_g ->	epo_	0	0	0
1115	DM_ethamp_r	Ethanolamine phosphate demand	ethamp_r ->	ethamp_	0	1000	0
1116	DM_gncore2_g	Demand for gncore 2, Golgi Apparatus	gncore2_g ->	gncore2_	0	1000	0
1117	DM_gpi_sig_r	DM gpi sig LPAREN er RPAREN	gpi_sig_r ->	gpi_sig_	0	1000	0
1118	DM_hretn_n	4 hydroxy retinoic acid demand	hretn_n ->	hretn_	0	1000	0
1119	DM_igg_g	DM igg[g]	igg_g ->	igg_	0	0	0
1120	DM_kdn_c	Demand for 2-Keto-3-Deoxy-D-Glycero-D-Galactononic Acid, Cytosolic	kdn_c ->	kdn_	0	1000	0
1121	DM_n5m2masn_g	Demand for ((N-Acetyl-D-Glucosaminyl)5-(Alpha-D-Mannosyl)2-Beta-D-Mannosyl-Diacetylchitobiosyl)-L-Asparagine (Protein), Golgi Apparatus	n5m2masn_g ->	n5m2masn_	0	1000	0
1122	DM_oretn_n	4-oxo-retonoic acid demand	oretn_n ->	oretn_	0	1000	0
1123	DM_sTn_antigen_g	Demand for Sialyl-Tn Antigen, Golgi Apparatus	sTn_antigen_g ->	sTn_antigen_	0	1000	0
1124	DM_sprm_c	Demand for Spermine, Cytosolic	sprm_c ->	sprm_	0	1000	0
1125	DM_yvite_c	Gamma-Tocopherol demand	gtocophe_c ->	gtocophe_	0	1000	0
1314	EX_10fthf5glu_e	10-formyltetrahydrofolate-[Glu](5) exchange	10fthf5glu_e ->	10fthf5glu_	0	1000	0
1315	EX_10fthf6glu_e	10-formyltetrahydrofolate-[Glu](6) exchange	10fthf6glu_e ->	10fthf6glu_	0	1000	0
1316	EX_10fthf7glu_e	10-formyltetrahydrofolate-[Glu](7) exchange	10fthf7glu_e ->	10fthf7glu_	0	1000	0
1317	EX_10fthf_e	10-Formyltetrahydrofolate exchange	10fthf_e ->	10fthf_	0	1000	0
1318	EX_11_cis_retfa_e	Fatty acid 11-cis-retinol exchange	11_cis_retfa_e ->	11_cis_retfa_	0	1000	0
1319	EX_13_cis_retnglc_e	13-cis-retinoyl glucuronide exchange	13_cis_retnglc_e ->	13_cis_retnglc_	0	1000	0
1320	EX_1glyc_cho_e	1 acyl phosphoglycerol exchange	1glyc_cho_e ->	1glyc_cho_	0	1000	0
1321	EX_1mncam_e	1-Methylnicotinamide exchange	1mncam_e ->	1mncam_	0	1000	0
1322	EX_23cump_e	2',3'-Cyclic UMP exchange	23cump_e ->	23cump_	0	1000	0
1323	EX_2425dhvitd2_e	24R,25-Dihyoxyvitamin D2 exchange	2425dhvitd2_e ->	2425dhvitd2_	0	1000	0
1324	EX_2425dhvitd3_e	24R,25-Dihydroxyvitamin D3 exchange	2425dhvitd3_e ->	2425dhvitd3_	0	1000	0
1325	EX_24nph_e	2,4 dihydroxy nitrophenol exchange	24nph_e ->	24nph_	0	1000	0
1326	EX_25hvitd2_e	25-Hydroxyvitamin D2 exchange	25hvitd2_e ->	25hvitd2_	0	1000	0
1327	EX_25hvitd3_e	25-Hydroxyvitamin D3 exchange	25hvitd3_e ->	25hvitd3_	0	1000	0
1328	EX_2hb_e	2 Hydroxybutyrate exchange	2hb_e ->	2hb_	0	1000	0
1329	EX_2mcit_e	2-Methylcitrate exchange	2mcit_e ->	2mcit_	0	1000	0
1330	EX_34dhoxpeg_e	3,4-Dihydroxyphenylethyleneglycol exchange	34dhoxpeg_e ->	34dhoxpeg_	0	1000	0
1331	EX_34dhphe_e	3,4-Dihydroxy-L-phenylalanine exchange	34dhphe_e ->	34dhphe_	0	1000	0
1332	EX_34hpp_e	Exchange of 3-(4-hydroxyphenyl)pyruvate	34hpp_e ->	34hpp_	0	1000	0
1333	EX_35cgmp_e	3',5'-Cyclic GMP exchange	35cgmp_e ->	35cgmp_	0	1000	0
1334	EX_3aib__D_e	D-3-Amino-isobutanoate exchange	3aib__D_e ->	3aib__D_	0	1000	0
1335	EX_3aib_e	L-3-Amino-isobutanoate exchange	3aib_e ->	3aib_	0	1000	0
1336	EX_3bcrn_e	Exchange reaction for 3-hydroxy butyryl carnitine	3bcrn_e ->	3bcrn_	0	1000	0
1337	EX_3ddcrn_e	Exchange reaction for 3-hydroxydodecanoyl carnitine	3ddcrn_e ->	3ddcrn_	0	1000	0
1338	EX_3deccrn_e	Exchange reaction for 3-hydroxydecanoyl carnitine	3deccrn_e ->	3deccrn_	0	1000	0
1339	EX_3hexdcrn_e	Exchange reaction for 3-hydroxyhexadecanoyl carnitine	3hexdcrn_e ->	3hexdcrn_	0	1000	0
1340	EX_3mlda_e	3-Methylimidazoleacetic acid exchange	3mlda_e ->	3mlda_	0	1000	0
1341	EX_3mob_e	Exchange of 3-methyl-2-oxobutanoate	3mob_e ->	3mob_	0	1000	0
1342	EX_3mop_e	3mop exchange	3mop_e ->	3mop_	0	1000	0
1343	EX_3tdcrn_e	Exchange reaction for 3-hydroxy-tetradecanoyl carnitine	3tdcrn_e ->	3tdcrn_	0	1000	0
1344	EX_3ump_e	3'-UMP exchange	3ump_e ->	3ump_	0	1000	0
1345	EX_4abut_e	4-Aminobutanoate exchange	4abut_e ->	4abut_	0	1000	0
1346	EX_4abutn_e	Exchange of 4-ammoniobutanal	4abutn_e ->	4abutn_	0	1000	0
1347	EX_4hdebrisoquine_e	4 hydroxy debrisoquine exchange	4hdebrisoquine_e ->	4hdebrisoquine_	0	1000	0
1348	EX_4hphac_e	4 hydroxyphenylacetate exchange	4hphac_e ->	4hphac_	0	1000	0
1349	EX_4hpro_LT_e	Exchange reaction for hydroxy proline	4hpro_LT_e ->	4hpro_LT_	0	1000	0
1350	EX_4mop_e	Exchange of 4-methyl-2-oxopentanoate	4mop_e ->	4mop_	0	1000	0
1351	EX_4mptnl_e	4-methylpentanal Exchange	4mptnl_e ->	4mptnl_	0	1000	0
1352	EX_4mtolbutamide_e	4 hydroxy tolbutamide exchange	4mtolbutamide_e ->	4mtolbutamide_	0	1000	0
1353	EX_4nph_e	4-Nitrophenol exchange	4nph_e ->	4nph_	0	1000	0
1354	EX_4nphsf_e	4-Nitrophenyl sulfate exchange	4nphsf_e ->	4nphsf_	0	1000	0
1355	EX_4pyrdx_e	4-Pyridoxate exchange	4pyrdx_e ->	4pyrdx_	0	1000	0
1356	EX_5adtststerone_e	5alpha-Dihydrotestosterone exchange	5adtststerone_e ->	5adtststerone_	0	1000	0
1357	EX_5adtststeroneglc_e	5alpha-Dihydrotestosterone glucuronide exchange	5adtststeroneglc_e ->	5adtststeroneglc_	0	1000	0
1358	EX_5adtststerones_e	5alpha-Dihydrotestosterone sulfate exchange	5adtststerones_e ->	5adtststerones_	0	1000	0
1359	EX_5dhf_e	Pentaglutamyl folate (DHF) exchange	5dhf_e ->	5dhf_	0	1000	0
1360	EX_5fthf_e	5-Formyltetrahydrofolate exchange	5fthf_e ->	5fthf_	0	1000	0
1361	EX_5homeprazole_e	5 hydroxy omeprazole exchange	5homeprazole_e ->	5homeprazole_	0	1000	0
1362	EX_5htrp_e	5-Hydroxy-L-tryptophan exchange	5htrp_e ->	5htrp_	0	1000	0
1363	EX_5mta_e	Exchange of 5-S-methyl-5-thioadenosine	5mta_e ->	5mta_	0	1000	0
1364	EX_5mthf_e	5-Methyltetrahydrofolate exchange	5mthf_e ->	5mthf_	0	1000	0
1365	EX_5oxpro_e	Exchange of 5-oxoprolinate	5oxpro_e ->	5oxpro_	0	1000	0
1366	EX_5thf_e	Pentaglutamyl folate (THF) exchange	5thf_e ->	5thf_	0	1000	0
1367	EX_6dhf_e	Haxglutamyl folate (DHF) exchange	6dhf_e ->	6dhf_	0	1000	0
1368	EX_6htststerone_e	6 beta hydroxy testosterone exchange	6htststerone_e ->	6htststerone_	0	1000	0
1369	EX_6thf_e	Hexaglutamyl folate (THF) exchange	6thf_e ->	6thf_	0	1000	0
1370	EX_7dhf_e	Heptaglutamyl folate (DHF) exchange	7dhf_e ->	7dhf_	0	1000	0
1371	EX_7thf_e	Heptaglutamyl folate (THF) exchange	7thf_e ->	7thf_	0	1000	0
1372	EX_9_cis_retfa_e	Fatty acid 9-cis-retinol exchange	9_cis_retfa_e ->	9_cis_retfa_	0	1000	0
1373	EX_C02470_e	Xanthurenic acid exchange	C02470_e ->	C02470_	0	1000	0
1374	EX_C02528_e	Chenodeoxycholate exchange	C02528_e ->	C02528_	0	1000	0
1375	EX_C04849_e	(5Z,9E,14Z)-(8xi,11R,12S)-11,12-epoxy-8-hydroxyicosa-5,9,14-trienoate exchange	C04849_e ->	C04849_	0	1000	0
1376	EX_12HPET_e	12(S)-HPETE(1-) exchange	12HPET_e ->	12HPET_	0	1000	0
1377	EX_CE0074_e	Alloxan exchange	CE0074_e ->	CE0074_	0	1000	0
1378	EX_CE1925_e	3'-carboxy-alpha-chromanol exchange	CE1925_e ->	CE1925_	0	1000	0
1379	EX_CE1926_e	Gama-carboxyethyl-hydroxychroman exchange	CE1926_e ->	CE1926_	0	1000	0
1380	EX_CE1935_e	Spermine monoaldehyde exchange	CE1935_e ->	CE1935_	0	1000	0
1381	EX_CE1936_e	Spermine dialdehyde exchange	CE1936_e ->	CE1936_	0	1000	0
1382	EX_CE1939_e	Spermidine monoaldehyde 1 exchange	CE1939_e ->	CE1939_	0	1000	0
1383	EX_CE1940_e	Spermidine monoaldehyde 2 exchange	CE1940_e ->	CE1940_	0	1000	0
1384	EX_CE1943_e	Spermidine dialdehyde exchange	CE1943_e ->	CE1943_	0	1000	0
1385	EX_CE2011_e	Hypothiocyanite exchange	CE2011_e ->	CE2011_	0	1000	0
1386	EX_CE2250_e	3-oxodocosanoyl-CoA exchange	CE2250_e ->	CE2250_	0	1000	0
1387	EX_CE2838_e	Maltononaose exchange	CE2838_e ->	CE2838_	0	1000	0
1388	EX_CE2839_e	Maltodecaose exchange	CE2839_e ->	CE2839_	0	1000	0
1389	EX_CE2915_e	Beta-casomorphin exchange	CE2915_e ->	CE2915_	0	1000	0
1390	EX_CE2916_e	Neocasomorphin exchange	CE2916_e ->	CE2916_	0	1000	0
1391	EX_CE2917_e	Apelin-13 exchange	CE2917_e ->	CE2917_	0	1000	0
1392	EX_CE4633_e	Hypochlorous acid exchange	CE4633_e ->	CE4633_	0	1000	0
1393	EX_CE4722_e	Beta-casomorphin (1-6) exchange	CE4722_e ->	CE4722_	0	1000	0
1394	EX_CE4723_e	Neocasomorphin (1-5) exchange	CE4723_e ->	CE4723_	0	1000	0
1395	EX_CE4724_e	Apelin (1-12) exchange	CE4724_e ->	CE4724_	0	1000	0
1396	EX_CE4881_e	Nitryl chloride exchange	CE4881_e ->	CE4881_	0	1000	0
1397	EX_CE5786_e	Kinetensin exchange	CE5786_e ->	CE5786_	0	1000	0
1398	EX_CE5788_e	Kinetensin 1-7 exchange	CE5788_e ->	CE5788_	0	1000	0
1399	EX_CE5789_e	Kinetensin 1-8 exchange	CE5789_e ->	CE5789_	0	1000	0
1400	EX_CE5797_e	Neuromedin N exchange	CE5797_e ->	CE5797_	0	1000	0
1401	EX_CE5798_e	Neuromedin N (1-4) exchange	CE5798_e ->	CE5798_	0	1000	0
1402	EX_CE5853_e	Alpha-CEHC-glucuronide exchange	CE5853_e ->	CE5853_	0	1000	0
1403	EX_CE5854_e	Gama-CEHC-glucuronide exchange	CE5854_e ->	CE5854_	0	1000	0
1404	EX_CE5867_e	N-acetyl-seryl-aspartyl-lysyl-proline exchange	CE5867_e ->	CE5867_	0	1000	0
1405	EX_CE5868_e	N-acetyl-seryl-aspartate exchange	CE5868_e ->	CE5868_	0	1000	0
1406	EX_CE5869_e	Lysyl-proline exchange	CE5869_e ->	CE5869_	0	1000	0
1407	EX_clpnd_e	Clupanodonic acid (docosapentaenoic (n-3)) exchange	clpnd_e ->	clpnd_	0	1000	0
1408	EX_HC00004_e	ApoA1 exchange	HC00004_e ->	HC00004_	0	1000	0
1409	EX_HC00229_e	Exchange of Isomaltose	HC00229_e ->	HC00229_	0	1000	0
1410	EX_HC00250_e	Exchange of hydrosulfide	HC00250_e ->	HC00250_	0	1000	0
1411	EX_HC00822_e	Chitobiose exchange	HC00822_e ->	HC00822_	0	1000	0
1412	EX_HC00955_e	L-3-Cyanoalanine exchange	HC00955_e ->	HC00955_	0	1000	0
1413	EX_HC01104_e	Exchange of 4-nitrophenyl phosphate(2-)	HC01104_e ->	HC01104_	0	1000	0
1414	EX_HC01361_e	Exchange of Dihydroneopterin	HC01361_e ->	HC01361_	0	1000	0
1415	EX_HC01440_e	Exchange of 3-Keto-beta-D-galactose	HC01440_e ->	HC01440_	0	1000	0
1416	EX_HC01441_e	Exchange of Lactose-6P	HC01441_e ->	HC01441_	0	1000	0
1417	EX_HC01444_e	Exchange of Galactosylglycerol	HC01444_e ->	HC01444_	0	1000	0
1418	EX_HC01446_e	Exchange of 3-Ketolactose	HC01446_e ->	HC01446_	0	1000	0
1419	EX_HC01577_e	Exchange of gamma-Glutamyl-beta-cyanoalanine	HC01577_e ->	HC01577_	0	1000	0
1420	EX_HC01609_e	Exchange of UroporphyrinogenI	HC01609_e ->	HC01609_	0	1000	0
1421	EX_cpppg1_e	Exchange of CoproporphyrinogenI	cpppg1_e ->	cpppg1_	0	1000	0
1422	EX_HC01700_e	Exchange of gamma-Glutamyl-3-aminopropiononitrile	HC01700_e ->	HC01700_	0	1000	0
1423	EX_HC01787_e	Lepidimoide exchange	HC01787_e ->	HC01787_	0	1000	0
1424	EX_HC02154_e	GM4-pool exchange	HC02154_e ->	HC02154_	0	1000	0
1425	EX_HC02160_e	Exchange of GM2-pool	HC02160_e ->	HC02160_	0	1000	0
1426	EX_HC02161_e	Exchange of GM1-pool	HC02161_e ->	HC02161_	0	1000	0
1427	EX_HC02172_e	Zinc exchange	HC02172_e ->	HC02172_	0	1000	0
1428	EX_ddca_e	Dodecanoate (n-C12:0) exchange	ddca_e ->	ddca_	0	1000	0
1429	EX_wharachd_e	20-hydroxy-arachidonate exchange	wharachd_e ->	wharachd_	0	1000	0
1430	EX_HC02180_e	Thromboxane-b2 exchange	HC02180_e ->	HC02180_	0	1000	0
1431	EX_HC02187_e	Reverse-triiodthyronine exchange	HC02187_e ->	HC02187_	0	1000	0
1432	EX_HC02191_e	Lithocholate exchange	HC02191_e ->	HC02191_	0	1000	0
1433	EX_HC02192_e	Taurolithocholate exchange	HC02192_e ->	HC02192_	0	1000	0
1434	EX_HC02193_e	Glycolithocholate exchange	HC02193_e ->	HC02193_	0	1000	0
1435	EX_HC02194_e	Ursodeoxycholate exchange	HC02194_e ->	HC02194_	0	1000	0
1436	EX_HC02195_e	Tauroursodeoxycholate exchange	HC02195_e ->	HC02195_	0	1000	0
1437	EX_HC02196_e	Glycoursodeoxycholate exchange	HC02196_e ->	HC02196_	0	1000	0
1438	EX_HC02197_e	Sulfoglycolithocholate(2-) exchange	HC02197_e ->	HC02197_	0	1000	0
1439	EX_HC02198_e	2-[(4R)-4-[(1S,2S,5R,7R,10R,11S,14R,15R)-2,15-dimethyl-5-(sulfonatooxy)tetracyclo[8.7.0.0^{2,7}.0^{11,15}]heptadecan-14-yl]pentanamido]ethane-1-sulfonate exchange	HC02198_e ->	HC02198_	0	1000	0
1440	EX_HC02199_e	Glutathionyl-leuc4 exchange	HC02199_e ->	HC02199_	0	1000	0
1441	EX_HC02200_e	S-glutathionyl-2-4-dinitrobenzene exchange	HC02200_e ->	HC02200_	0	1000	1.18803e-34
1442	EX_HC02201_e	S-glutathionyl-ethacrynic-acid exchange	HC02201_e ->	HC02201_	0	1000	0
1443	EX_HC02202_e	Prostaglandin A1(1-) exchange	HC02202_e ->	HC02202_	0	1000	0
1444	EX_HC02203_e	Prostaglandin-a2 exchange	HC02203_e ->	HC02203_	0	1000	0
1445	EX_HC02204_e	Prostaglandin-b1 exchange	HC02204_e ->	HC02204_	0	1000	0
1446	EX_HC02205_e	Prostaglandin-b2 exchange	HC02205_e ->	HC02205_	0	1000	0
1447	EX_HC02206_e	Prostaglandin C1(1-) exchange	HC02206_e ->	HC02206_	0	1000	0
1448	EX_HC02207_e	Prostaglandin-c2 exchange	HC02207_e ->	HC02207_	0	1000	0
1449	EX_HC02208_e	Prostaglandin-d1 exchange	HC02208_e ->	HC02208_	0	1000	0
1450	EX_HC02210_e	Prostaglandin-d3 exchange	HC02210_e ->	HC02210_	0	1000	0
1451	EX_HC02213_e	Prostaglandin-e3 exchange	HC02213_e ->	HC02213_	0	1000	0
1452	EX_HC02214_e	Prostaglandin-f1alpha exchange	HC02214_e ->	HC02214_	0	1000	0
1453	EX_HC02216_e	Prostaglandin-f2beta exchange	HC02216_e ->	HC02216_	0	1000	0
1454	EX_HC02217_e	Prostaglandin-g2 exchange	HC02217_e ->	HC02217_	0	1000	0
1455	EX_HC02220_e	Sulfochenodeoxycholate exchange	HC02220_e ->	HC02220_	0	1000	0
1456	EX_cysi__L_e	L Cystine exchange	cysi__L_e ->	cysi__L_	0	1000	0
1457	EX_Rtotal2_e	R total 2 position exchange	Rtotal2_e ->	Rtotal2_	0	1000	0
1458	EX_Rtotal3_e	R total 3 position exchange	Rtotal3_e ->	Rtotal3_	0	1000	0
1459	EX_Rtotal_e	R total exchange	Rtotal_e ->	Rtotal_	0	1000	0
1460	EX_Tyr_ggn_e	Tyr-194 of apo-glycogenin protein (primer for glycogen synthesis) exchange	Tyr_ggn_e ->	Tyr_ggn_	0	1000	0
1461	EX_abt_e	L Arabinitol exchange	abt_e ->	abt_	0	1000	0
1462	EX_ac_e	Acetate exchange	ac_e ->	ac_	0	1000	0
1463	EX_acac_e	Acetoacetate exchange	acac_e ->	acac_	0	1000	0
1464	EX_acald_e	Acetaldehyde exchange	acald_e ->	acald_	0	1000	0
1465	EX_acetone_e	Acetone exchange	acetone_e ->	acetone_	0	1000	0
1466	EX_acgalfucgalacgalfuc12gal14acglcgalgluside_cho_e	Type IIIA glycolipid exchange	acgalfucgalacgalfuc12gal14acglcgalgluside_cho_e ->	acgalfucgalacgalfuc12gal14acglcgalgluside_cho_	0	1000	0
1467	EX_acgalfucgalacgalfucgalacglcgal14acglcgalgluside_cho_e	Type IIIAb exchange	acgalfucgalacgalfucgalacglcgal14acglcgalgluside_cho_e ->	acgalfucgalacgalfucgalacglcgal14acglcgalgluside_cho_	0	1000	0
1468	EX_acgam_e	N-Acetyl-D-glucosamine exchange	acgam_e ->	acgam_	0	1000	0
1469	EX_ach_e	Acetylcholine exchange	ach_e ->	ach_	0	1000	0
1470	EX_acmana_e	N-Acetyl-D-mannosamine exchange	acmana_e ->	acmana_	0	1000	0
1471	EX_acn13acngalgbside_cho_e	Sialyl (1,3) sialyl (2,6) galactosylgloboside (cho) exchange	acn13acngalgbside_cho_e ->	acn13acngalgbside_cho_	0	1000	0
1472	EX_acn23acngalgbside_cho_e	Sialyl (2,3) sialyl (2,6) galactosylgloboside (cho) exchange	acn23acngalgbside_cho_e ->	acn23acngalgbside_cho_	0	1000	0
1473	EX_acnacngal14acglcgalgluside_cho_e	3',8'-LD1 exchange	acnacngal14acglcgalgluside_cho_e ->	acnacngal14acglcgalgluside_cho_	0	1000	0
1474	EX_acnacngalgbside_cho_e	Disialyl galactosylgloboside (cho) exchange	acnacngalgbside_cho_e ->	acnacngalgbside_cho_	0	1000	0
1475	EX_acngalacglcgal14acglcgalgluside_cho_e	VI3NeuAc-nLc6Cer exchange	acngalacglcgal14acglcgalgluside_cho_e ->	acngalacglcgal14acglcgalgluside_cho_	0	1000	0
1476	EX_ade_e	Adenine exchange	ade_e ->	ade_	0	1000	0
1477	EX_adn_e	Adenosine exchange	adn_e ->	adn_	0	1000	0
1478	EX_adp_e	Adp exchange	adp_e ->	adp_	0	1000	0
1479	EX_adocbl_e	Adenosylcobalamin exchange	adocbl_e ->	adocbl_	0	1000	0
1480	EX_adprbp_e	ADPribose 2'-phosphate exchange	adprbp_e ->	adprbp_	0	1000	0
1481	EX_adprib_e	ADPribose exchange	adprib_e ->	adprib_	0	1000	0
1482	EX_adrn_e	Adrenic acid exchange	adrn_e ->	adrn_	0	1000	0
1483	EX_adrnl_e	Adrenaline exchange	adrnl_e ->	adrnl_	0	1000	0
1484	EX_aflatoxin_e	Aflatoxin B1 exchange	aflatoxin_e ->	aflatoxin_	0	1000	0
1485	EX_ahandrostanglc_e	Etiocholan-3alpha-ol-17-one 3-glucuronide exchange	ahandrostanglc_e ->	ahandrostanglc_	0	1000	0
1486	EX_ahcys_e	Exchange of S-adenosyl-L-homocysteine	ahcys_e ->	ahcys_	0	1000	0
1487	EX_ahdt_e	Exchange of 7,8-dihydroneopterin 3-triphosphate(4-)	ahdt_e ->	ahdt_	0	1000	0
1488	EX_aicar_e	Exchange of 5-amino-1-(5-phospho-D-ribosyl)imidazole-4-carboxamide(2-)	aicar_e ->	aicar_	0	1000	0
1489	EX_ak2lgchol_cho_e	1-alkyl 2-lysoglycerol 3-phosphocholine exchange	ak2lgchol_cho_e ->	ak2lgchol_cho_	0	1000	0
1490	EX_akg_e	2-Oxoglutarate exchange	akg_e ->	akg_	0	1000	0
1491	EX_ala_B_e	Beta-Alanine exchange	ala_B_e ->	ala_B_	0	1000	0
1492	EX_ala__D_e	D-Alanine exchange	ala__D_e ->	ala__D_	0	1000	0
1493	EX_ala__L_e	L-Alanine exchange	ala__L_e ->	ala__L_	0	1000	0
1494	EX_alaala_e	D-Alanyl-D-alanine exchange	alaala_e ->	alaala_	0	1000	0
1495	EX_aldstrn_e	Aldosterone exchange	aldstrn_e ->	aldstrn_	0	1000	0
1496	EX_amp_e	AMP exchange	amp_e ->	amp_	0	1000	0
1497	EX_andrstrn_e	Androsterone exchange	andrstrn_e ->	andrstrn_	0	1000	0
1498	EX_andrstrnglc_e	Androsterone glucuronide exchange	andrstrnglc_e ->	andrstrnglc_	0	1000	0
1499	EX_anth_e	Exchange of anthranilate	anth_e ->	anth_	0	1000	0
1500	EX_antipyrene_e	Antipyrene exchange	antipyrene_e ->	antipyrene_	0	1000	0
1501	EX_apnnox_e	Alpha-Pinene-oxide exchange	apnnox_e ->	apnnox_	0	1000	0
1502	EX_appnn_e	(+)-alpha-Pinene exchange	appnn_e ->	appnn_	0	1000	0
1503	EX_aprgstrn_e	20alpha-Hydroxyprogesterone exchange	aprgstrn_e ->	aprgstrn_	0	1000	0
1504	EX_aqcobal_e	Aquacob(III)alamin exchange	aqcobal_e ->	aqcobal_	0	1000	0
1505	EX_arab__L_e	L-Arabinose exchange	arab__L_e ->	arab__L_	0	1000	0
1506	EX_arach_e	Arachidic acid exchange	arach_e ->	arach_	0	1000	0
1507	EX_arachcoa_e	Arachidyl coenzyme A exchange	arachcoa_e ->	arachcoa_	0	1000	0
1508	EX_arachd_e	NC20:4 exchange	arachd_e ->	arachd_	0	1000	0
1509	EX_arg__L_e	L-Arginine exchange	arg__L_e <=>	arg__L_	-0.0197802	1000	-0.0197802
1510	EX_ascb__L_e	L-Ascorbate exchange	ascb__L_e ->	ascb__L_	0	1000	0
1511	EX_asn__L_e	L-Asparagine exchange	asn__L_e <=>	asn__L_	-0.0403846	1000	-0.0403846
1512	EX_asp__D_e	D-Aspartate exchange	asp__D_e ->	asp__D_	0	1000	0
1513	EX_asp__L_e	L-Aspartate exchange	asp__L_e <=>	asp__L_	-0.00934066	1000	-0.00934066
1514	EX_atp_e	EX atp LPAREN e RPAREN	atp_e ->	atp_	0	1000	0
1515	EX_avite1_e	Alpha-Tocopherol exchange	avite1_e ->	avite1_	0	1000	0
1516	EX_avite2_e	Alpha-Tocotrienol exchange	avite2_e ->	avite2_	0	1000	0
1517	EX_bglc_e	Exchange reaction for beta glucans	bglc_e ->	bglc_	0	1000	0
1518	EX_bhb_e	(R)-3-Hydroxybutanoate transport via H+ symport	bhb_e ->	bhb_	0	1000	0
1519	EX_bildglcur_e	Bilirubin beta-diglucuronide exchange	bildglcur_e ->	bildglcur_	0	1000	0
1520	EX_bilglcur_e	Bilirubin monoglucuronide exchange	bilglcur_e ->	bilglcur_	0	1000	0
1521	EX_bilirub_e	Bilirubin exchange	bilirub_e ->	bilirub_	0	1000	0
1522	EX_biocyt_e	Biocytin exchange	biocyt_e ->	biocyt_	0	1000	0
1523	EX_btn_e	Biotin exchange	btn_e ->	btn_	0	1000	0
1524	EX_but_e	Butyrate (n-C4:0) exchange	but_e ->	but_	0	1000	0
1525	EX_bvite_e	Beta-tocopherol exchange	bvite_e ->	bvite_	0	1000	0
1526	EX_bz_e	Benzoate exchange	bz_e ->	bz_	0	1000	0
1527	EX_c10dc_e	Exchange reaction for sebacoyl carnitine	c10dc_e ->	c10dc_	0	1000	0
1528	EX_c4crn_e	Exchange reaction for butyryl carnitine	c4crn_e ->	c4crn_	0	1000	0
1529	EX_c4dc_e	Exchange reaction for succinyl carnitine	c4dc_e ->	c4dc_	0	1000	0
1530	EX_c51crn_e	Exchange reaction for tiglyl carnitine	c51crn_e ->	c51crn_	0	1000	0
1531	EX_c6dc_e	Exchange reaction for adipoyl carnitine	c6dc_e ->	c6dc_	0	1000	0
1532	EX_c8crn_e	Exchange reaction for octanoyl carnitine	c8crn_e ->	c8crn_	0	1000	0
1533	EX_c8dc_e	Exchange reaction for suberyl carnitine	c8dc_e ->	c8dc_	0	1000	0
1534	EX_ca2_e	Calcium exchange	ca2_e ->	ca2_	0	1000	0
1535	EX_camp_e	CAMP exchange	camp_e ->	camp_	0	1000	0
1536	EX_carn_e	Exchange reaction for carnosine	carn_e ->	carn_	0	1000	0
1537	EX_caro_e	Beta-Carotene exchange	caro_e ->	caro_	0	1000	0
1538	EX_carveol_e	(E)-carveol exchange	carveol_e ->	carveol_	0	1000	0
1539	EX_cbasp_e	Exchange of N-carbamoyl-L-aspartate	cbasp_e ->	cbasp_	0	1000	0
1540	EX_cca_d3_e	Calcitroic acid (D3) exchange	cca_d3_e ->	cca_d3_	0	1000	0
1541	EX_cdp_e	CDP(3-) exchange	cdp_e ->	cdp_	0	1000	0
1542	EX_cgly_e	Cys-Gly exchange	cgly_e ->	cgly_	0	1000	0
1543	EX_chol_e	Choline exchange	chol_e <=>	chol_	-0.0202872	1000	-0.0202872
1544	EX_cholate_e	Cholate exchange	cholate_e ->	cholate_	0	1000	0
1545	EX_hspg_e	Heparan sulfate proteoglycan exchange	hspg_e ->	hspg_	0	1000	0
1546	EX_chsterol_e	Cholesterol exchange	chsterol_e ->	chsterol_	0	1000	0
1547	EX_chtn_e	Chitin exchange	chtn_e ->	chtn_	0	1000	0
1548	EX_cit_e	Citrate exchange	cit_e ->	cit_	0	1000	0
1549	EX_citr__L_e	L-Citrulline exchange	citr__L_e ->	citr__L_	0	1000	0
1550	EX_cl_e	Chloride exchange	cl_e ->	cl_	0	1000	-1.47119e-19
1551	EX_cmp_e	CMP exchange	cmp_e ->	cmp_	0	1000	0
1552	EX_co2_e	CO2 exchange	co2_e ->	co2_	0	1000	0.487409
1553	EX_co_e	EX co LPAREN e RPAREN	co_e ->	co_	0	1000	0
1554	EX_coa_e	EX coa LPAREN e RPAREN	coa_e ->	coa_	0	1000	0
1555	EX_coumarin_e	Coumarin exchange	coumarin_e ->	coumarin_	0	1000	0
1556	EX_creat_e	Creatine exchange	creat_e ->	creat_	0	1000	0
1557	EX_crm_cho_e	N-acylsphingosine exchange	crm_cho_e ->	crm_cho_	0	1000	0
1558	EX_crmp_cho_e	Ceramide 1-phosphate exchange	crmp_cho_e ->	crmp_cho_	0	1000	0
1559	EX_crn_e	L-Carnitine exchange	crn_e ->	crn_	0	1000	0
1560	EX_crtsl_e	Cortisol Exchange	crtsl_e ->	crtsl_	0	1000	0
1561	EX_crtstrn_e	Corticosterone Exchange	crtstrn_e ->	crtstrn_	0	1000	0
1562	EX_crvnc_e	NC22:6 exchange	crvnc_e ->	crvnc_	0	1000	0
1563	EX_csn_e	Cytosine exchange	csn_e ->	csn_	0	1000	0
1564	EX_cspg_a_e	Chondroitin sulfate A (GalNAc4S-GlcA) proteoglycan exchange	cspg_a_e ->	cspg_a_	0	1000	0
1565	EX_cspg_b_e	Chondroitin sulfate B / dermatan sulfate (IdoA2S-GalNAc4S) proteoglycan exchange	cspg_b_e ->	cspg_b_	0	1000	0
1566	EX_cspg_c_e	Chondroitin sulfate C (GalNAc6S-GlcA) proteoglycan exchange	cspg_c_e ->	cspg_c_	0	1000	0
1567	EX_cspg_d_e	Chondroitin sulfate D (GlcNAc6S-GlcA2S) proteoglycan exchange	cspg_d_e ->	cspg_d_	0	1000	0
1568	EX_cspg_e_e	Chondroitin sulfate E (GalNAc4,6diS-GlcA) proteoglycan exchange	cspg_e_e ->	cspg_e_	0	1000	0
1569	EX_ctp_e	Exchange of CTP(4-)	ctp_e ->	ctp_	0	1000	0
1570	EX_cyan_e	Hydrogen cyanide exchange	cyan_e ->	cyan_	0	1000	0
1571	EX_cys__L_e	L-Cysteine exchange	cys__L_e <=>	cys__L_	-0.00521978	1000	-0.00521978
1572	EX_cysam_e	Exchange reaction for cysam	cysam_e ->	cysam_	0	1000	0
1573	EX_cytd_e	Cytidine exchange	cytd_e ->	cytd_	0	1000	0
1574	EX_dad_2_e	Deoxyadenosine exchange	dad_2_e ->	dad_2_	0	1000	0
1575	EX_dag_cho_e	Exchange reaction for diglyceride	dag_cho_e ->	dag_cho_	0	1000	0
1576	EX_dca_e	Decanoate (n-C10:0) exchange	dca_e ->	dca_	0	1000	0
1577	EX_dchac_e	Exchange reaction for deoxycholic acid	dchac_e ->	dchac_	0	1000	0
1578	EX_dcsptn1_e	Docosa-4,7,10,13,16-pentaenoic acid (n-6) exchange	dcsptn1_e ->	dcsptn1_	0	1000	0
1579	EX_dcyt_e	Deoxycytidine exchange	dcyt_e ->	dcyt_	0	1000	0
1580	EX_debrisoquine_e	EX debrisoquine e	debrisoquine_e ->	debrisoquine_	0	1000	0
1581	EX_dgchol_e	Chenodeoxyglycocholate exchange	dgchol_e ->	dgchol_	0	1000	0
1582	EX_dgmp_e	DGMP exchange	dgmp_e ->	dgmp_	0	1000	0
1583	EX_dgsn_e	Deoxyguanosine exchange	dgsn_e ->	dgsn_	0	1000	0
1584	EX_dgtp_e	Exchange of dGTP	dgtp_e ->	dgtp_	0	1000	0
1585	EX_dha_e	Dihydroxyacetone exchange	dha_e ->	dha_	0	1000	0
1586	EX_dhap_e	Exchange of glycerone phosphate(2-)	dhap_e ->	dhap_	0	1000	0
1587	EX_dhdascb_e	Dehydroascorbate exchange	dhdascb_e ->	dhdascb_	0	1000	0
1588	EX_dheas_e	Dehydroepiandrosterone sulfate exchange	dheas_e ->	dheas_	0	1000	0
1589	EX_dhf_e	7,8-Dihydrofolate exchange	dhf_e ->	dhf_	0	1000	0
1590	EX_digalsgalside_cho_e	Digalactosylceramidesulfate exchange	digalsgalside_cho_e ->	digalsgalside_cho_	0	1000	0
1591	EX_din_e	Deoxyinosine exchange	din_e ->	din_	0	1000	0
1592	EX_dlnlcg_e	Dihomo-gamma-linolenic acid (n-6) exchange	dlnlcg_e ->	dlnlcg_	0	1000	0
1593	EX_dmantipyrine_e	Demethylated antipyrine exchange	dmantipyrine_e ->	dmantipyrine_	0	1000	0
1594	EX_dmhptcrn_e	2,6 dimethylheptanoyl carnitine exchange	dmhptcrn_e ->	dmhptcrn_	0	1000	0
1595	EX_docosac_e	Exchange reaction for Behenic acid	docosac_e ->	docosac_	0	1000	0
1596	EX_dopa_e	Dopamine exchange	dopa_e ->	dopa_	0	1000	0
1597	EX_dopasf_e	Dopamine 3-O-sulfate exchange	dopasf_e ->	dopasf_	0	1000	0
1598	EX_dpcoa_e	Exchange reaction for dpcoa	dpcoa_e ->	dpcoa_	0	1000	0
1599	EX_drib_e	Deoxy D Ribose exchange	drib_e ->	drib_	0	1000	0
1600	EX_dtdp_e	({[(2R,3S,5R)-3-hydroxy-5-(5-methyl-2,4-dioxo-1,2,3,4-tetrahydropyrimidin-1-yl)oxolan-2-yl]methyl phosphonato}oxy)phosphonate exchange	dtdp_e ->	dtdp_	0	1000	0
1601	EX_dtmp_e	DTMP exchange	dtmp_e ->	dtmp_	0	1000	0
1602	EX_dttp_e	DTTP exchange	dttp_e ->	dttp_	0	1000	0
1603	EX_duri_e	Deoxyuridine exchange	duri_e ->	duri_	0	1000	0
1604	EX_eaflatoxin_e	8,9 epxoy aflatoxin B1 exchange	eaflatoxin_e ->	eaflatoxin_	0	1000	0
1605	EX_ebastine_e	Ebastine exchange	ebastine_e ->	ebastine_	0	1000	0
1606	EX_ebastineoh_e	Hydroxylated ebastine exchange	ebastineoh_e ->	ebastineoh_	0	1000	0
1607	EX_eicostet_e	Eicosatetranoic acid exchange	eicostet_e ->	eicostet_	0	1000	0
1608	EX_elaid_e	Elaidic acid exchange	elaid_e ->	elaid_	0	1000	0
1609	EX_estradiol_e	Estradiol exchange	estradiol_e ->	estradiol_	0	1000	0
1610	EX_estradiolglc_e	Estradiol glucuronide exchange	estradiolglc_e ->	estradiolglc_	0	1000	0
1611	EX_estriolglc_e	16-Glucuronide-estriol exchange	estriolglc_e ->	estriolglc_	0	1000	0
1612	EX_estroneglc_e	Estrone glucuronide exchange	estroneglc_e ->	estroneglc_	0	1000	0
1613	EX_estrones_e	Estrone 3-sulfate exchange	estrones_e ->	estrones_	0	1000	0
1614	EX_etoh_e	Ethanol exchange	etoh_e ->	etoh_	0	1000	0
1615	EX_fad_e	Exchange of Flavin adenine dinucleotide oxidized	fad_e ->	fad_	0	1000	0
1616	EX_fald_e	Formaldehyde exchange	fald_e ->	fald_	0	1000	0
1617	EX_fe2_e	Fe2+ exchange	fe2_e <=>	fe2_	-1	1000	0
1618	EX_fe3_e	Fe3+ exchange	fe3_e ->	fe3_	0	1000	0
1619	EX_fmn_e	FMN exchange	fmn_e ->	fmn_	0	1000	0
1620	EX_fol_e	EX fol LPAREN e RPAREN	fol_e <=>	fol_	-0.000456661	1000	2.37181e-18
1621	EX_for_e	Formate exchange	for_e ->	for_	0	1000	0
1622	EX_fru_e	D-Fructose exchange	fru_e ->	fru_	0	1000	0
1623	EX_fuc13galacglcgal14acglcgalgluside_cho_e	III3Fuc-nLc6Cer exchange	fuc13galacglcgal14acglcgalgluside_cho_e ->	fuc13galacglcgal14acglcgalgluside_cho_	0	1000	0
1624	EX_fuc14galacglcgalgluside_cho_e	Lea glycolipid exchange	fuc14galacglcgalgluside_cho_e ->	fuc14galacglcgalgluside_cho_	0	1000	0
1625	EX_fuc__L_e	L-Fucose exchange	fuc__L_e ->	fuc__L_	0	1000	0
1626	EX_fucacgalfucgalacglcgalgluside_cho_e	(Gal)2 (GalNAc)1 (Glc)1 (GlcNAc)1 (LFuc)2 (Cer)1 exchange	fucacgalfucgalacglcgalgluside_cho_e ->	fucacgalfucgalacglcgalgluside_cho_	0	1000	0
1627	EX_fucacngal14acglcgalgluside_cho_e	IV3-a-NeuAc,III3-a-Fuc-nLc4Cer exchange	fucacngal14acglcgalgluside_cho_e ->	fucacngal14acglcgalgluside_cho_	0	1000	0
1628	EX_fucacngalacglcgalgluside_cho_e	IV3-a-Neu5Ac,III4-a-Fuc-Lc4Cer exchange	fucacngalacglcgalgluside_cho_e ->	fucacngalacglcgalgluside_cho_	0	1000	0
1629	EX_fucfuc12gal14acglcgalgluside_cho_e	Ley glycolipid exchange	fucfuc12gal14acglcgalgluside_cho_e ->	fucfuc12gal14acglcgalgluside_cho_	0	1000	0
1630	EX_fucfuc132galacglcgal14acglcgalgluside_cho_e	V3Fuc,III3Fuc-nLc6Cer exchange	fucfuc132galacglcgal14acglcgalgluside_cho_e ->	fucfuc132galacglcgal14acglcgalgluside_cho_	0	1000	0
1631	EX_fucfucfucgalacglc13galacglcgal14acglcgalgluside_cho_e	(Gal)4 (Glc)1 (GlcNAc)3 (LFuc)3 (Cer)1 exchange	fucfucfucgalacglc13galacglcgal14acglcgalgluside_cho_e ->	fucfucfucgalacglc13galacglcgal14acglcgalgluside_cho_	0	1000	0
1632	EX_fucfucfucgalacglcgal14acglcgalgluside_cho_e	(Gal)3 (Glc)1 (GlcNAc)2 (LFuc)3 (Cer)1 exchange	fucfucfucgalacglcgal14acglcgalgluside_cho_e ->	fucfucfucgalacglcgal14acglcgalgluside_cho_	0	1000	0
1633	EX_fucfucgalacglcgalgluside_cho_e	Leb glycolipid exchange	fucfucgalacglcgalgluside_cho_e ->	fucfucgalacglcgalgluside_cho_	0	1000	0
1634	EX_fucgal14acglcgalgluside_cho_e	Lacto-N-fucopentaosyl III ceramide exchange	fucgal14acglcgalgluside_cho_e ->	fucgal14acglcgalgluside_cho_	0	1000	0
1635	EX_fucgalfucgalacglcgalgluside_cho_e	(Gal)3 (Glc)1 (GlcNAc)1 (LFuc)2 (Cer)1 exchange	fucgalfucgalacglcgalgluside_cho_e ->	fucgalfucgalacglcgalgluside_cho_	0	1000	0
1636	EX_fucgalgbside_cho_e	Fucosyl galactosylgloboside (cho) exchange	fucgalgbside_cho_e ->	fucgalgbside_cho_	0	1000	0
1637	EX_g1p_e	D-Glucose 1-phosphate exchange	g1p_e ->	g1p_	0	1000	0
1638	EX_gal_e	D-Galactose exchange	gal_e ->	gal_	0	1000	0
1639	EX_galacglcgalgbside_cho_e	Gal-GlcNAc-Gal globoside (cho) exchange	galacglcgalgbside_cho_e ->	galacglcgalgbside_cho_	0	1000	0
1640	EX_galfuc12gal14acglcgalgluside_cho_e	(Gal)3 (Glc)1 (GlcNAc)1 (LFuc)1 (Cer)1 exchange	galfuc12gal14acglcgalgluside_cho_e ->	galfuc12gal14acglcgalgluside_cho_	0	1000	0
1641	EX_galfucgalacglcgal14acglcgalgluside_cho_e	(Gal)4 (Glc)1 (GlcNAc)2 (LFuc)1 (Cer)1 exchange	galfucgalacglcgal14acglcgalgluside_cho_e ->	galfucgalacglcgal14acglcgalgluside_cho_	0	1000	0
1642	EX_galgalfucfucgalacglcgalacglcgal14acglcgalgluside_cho_e	(Gal)6 (Glc)1 (GlcNAc)3 (LFuc)2 (Cer)1 exchange	galgalfucfucgalacglcgalacglcgal14acglcgalgluside_cho_e ->	galgalfucfucgalacglcgalacglcgal14acglcgalgluside_cho_	0	1000	0
1643	EX_galgalgalthcrm_cho_e	Gal-Gal-Gal-Gal-Gal-Glc-Cer (cho) exchange	galgalgalthcrm_cho_e ->	galgalgalthcrm_cho_	0	1000	0
1644	EX_galside_cho_e	D-galactosyl-N-acylsphingosine exchange	galside_cho_e ->	galside_cho_	0	1000	0
1645	EX_gam_e	D-Glucosamine exchange	gam_e ->	gam_	0	1000	0
1646	EX_gbside_cho_e	Globoside (cho) exchange	gbside_cho_e ->	gbside_cho_	0	1000	0
1647	EX_gchola_e	Glycocholate exchange	gchola_e ->	gchola_	0	1000	0
1648	EX_gd1b2_cho_e	GD1beta (cho) exchange	gd1b2_cho_e ->	gd1b2_cho_	0	1000	0
1649	EX_gd1c_cho_e	GD1c (cho) exchange	gd1c_cho_e ->	gd1c_cho_	0	1000	0
1650	EX_gdp_e	GDP exchange	gdp_e ->	gdp_	0	1000	0
1651	EX_glc__D_e	D-Glucose exchange	glc__D_e <=>	glc__D_	-0.198352	1000	-0.198352
1652	EX_glcur_e	D-Glucuronate exchange	glcur_e ->	glcur_	0	1000	0
1653	EX_glgchlo_e	Exchange reaction for beta glucan-glycocholate complex	glgchlo_e ->	glgchlo_	0	1000	0
1654	EX_gln__L_e	L-Glutamine exchange	gln__L_e <=>	gln__L_	-0.067033	1000	-0.067033
1655	EX_gltcho_e	Exchange reaction for beta glucan-taurocholic acid complex	gltcho_e ->	gltcho_	0	1000	0
1656	EX_gltdechol_e	Exchange reaction for beta glucan-taurodeoxycholic acid complex	gltdechol_e ->	gltdechol_	0	1000	0
1657	EX_glu__L_e	L-Glutamate exchange	glu__L_e ->	glu__L_	0	1000	0
1658	EX_gluala_e	5-L-Glutamyl-L-alanine exchange	gluala_e ->	gluala_	0	1000	0
1659	EX_gly_e	Glycine exchange	gly_e ->	gly_	0	1000	0
1660	EX_glyb_e	Glycine betaine exchange	glyb_e ->	glyb_	0	1000	0
1661	EX_glyc__S_e	(S)-Glycerate exchange	glyc__S_e ->	glyc__S_	0	1000	0
1662	EX_glyc_e	Glycerol exchange	glyc_e ->	glyc_	0	1000	0
1663	EX_glygly_e	Exchange reaction for glycylglycine	glygly_e ->	glygly_	0	1000	0
1664	EX_glygn2_e	Glycogen, structure 2 (glycogenin-1,6-{7[1,4-Glc], 4[1,4-Glc]}) exchange	glygn2_e ->	glygn2_	0	1000	0
1665	EX_glygn4_e	Glycogen, structure 4 (glycogenin-1,6-{2[1,4-Glc], [1,4-Glc]}) exchange	glygn4_e ->	glygn4_	0	1000	0
1666	EX_glygn5_e	Glycogen, structure 5 (glycogenin-2[1,4-Glc]) exchange	glygn5_e ->	glygn5_	0	1000	0
1667	EX_glyleu_e	Glycylleucine exchange	glyleu_e ->	glyleu_	0	1000	0
1668	EX_glyphe_e	Exchange reaction for glycylphenylalaine	glyphe_e ->	glyphe_	0	1000	0
1669	EX_glypro_e	Glycylproline exchange	glypro_e ->	glypro_	0	1000	0
1670	EX_glysar_e	Exchange reaction for glycylsarcosine	glysar_e ->	glysar_	0	1000	0
1671	EX_gmp_e	GMP exchange	gmp_e ->	gmp_	0	1000	0
1672	EX_gp1c_cho_e	GP1c (cho) exchange	gp1c_cho_e ->	gp1c_cho_	0	1000	0
1673	EX_gp1calpha_cho_e	GP1c alpha (cho) exchange	gp1calpha_cho_e ->	gp1calpha_cho_	0	1000	0
1674	EX_gq1b_cho_e	GQ1b (cho) exchange	gq1b_cho_e ->	gq1b_cho_	0	1000	0
1675	EX_gq1balpha_cho_e	GQ1balpha (cho) exchange	gq1balpha_cho_e ->	gq1balpha_cho_	0	1000	0
1676	EX_gsn_e	Guanosine exchange	gsn_e ->	gsn_	0	1000	0
1677	EX_gt1a_cho_e	GT1a (cho) exchange	gt1a_cho_e ->	gt1a_cho_	0	1000	0
1678	EX_gthox_e	Oxidized glutathione exchange	gthox_e ->	gthox_	0	1000	0
1679	EX_gthrd_e	Reduced glutathione exchange	gthrd_e ->	gthrd_	0	1000	0
1680	EX_gtp_e	GTP exchange	gtp_e ->	gtp_	0	1000	0
1681	EX_gua_e	Guanine exchange	gua_e ->	gua_	0	1000	0
1682	EX_gum_e	Exchange reaction for guar gums	gum_e ->	gum_	0	1000	0
1683	EX_gumdchac_e	Exchange reaction for guar gum-deoxyxholic acid complex	gumdchac_e ->	gumdchac_	0	1000	0
1684	EX_gumgchol_e	Exchange reaction for guar gum-glycocholate complex	gumgchol_e ->	gumgchol_	0	1000	0
1685	EX_gumtchol_e	Exchange reaction for guar gum-taurocholic acid complex	gumtchol_e ->	gumtchol_	0	1000	0
1686	EX_h2o2_e	Hydrogen peroxide exchange	h2o2_e ->	h2o2_	0	1000	0
1687	EX_h2o_e	H2O exchange	h2o_e <=>	h2o_	-1000	1000	0.449091
1688	EX_h_e	H+ exchange	h_e <=>	h_	-1000	1000	0.16044
1689	EX_ha_e	Hyaluronan exchange	ha_e ->	ha_	0	1000	0
1690	EX_ha_pre1_e	Hyaluronan biosynthesis, precursor 1 exchange	ha_pre1_e ->	ha_pre1_	0	1000	0
1691	EX_hco3_e	EX hco3 LPAREN e RPAREN	hco3_e <=>	hco3_	-1	1000	0.283305
1692	EX_hcoumarin_e	Hydroxy coumarin exchange	hcoumarin_e ->	hcoumarin_	0	1000	0
1693	EX_hdca_e	Hexadecanoate (n-C16:0) exchange	hdca_e ->	hdca_	0	1000	0
1694	EX_hdcea_e	Hexadecenoate (n-C16:1) exchange	hdcea_e ->	hdcea_	0	1000	0
1695	EX_hestratriol_e	4,17 dihydroxy estradiol exchange	hestratriol_e ->	hestratriol_	0	1000	0
1696	EX_hexc_e	Hexacosanoate n C260 exchange	hexc_e ->	hexc_	0	1000	0
1697	EX_his__L_e	L-Histidine exchange	his__L_e <=>	his__L_	-0.0032967	1000	-0.0032967
1698	EX_hista_e	Histamine exchange	hista_e ->	hista_	0	1000	0
1699	EX_hom__L_e	L-Homoserine exchange	hom__L_e ->	hom__L_	0	1000	0
1700	EX_hpdca_e	Heptadecanoate exchange	hpdca_e ->	hpdca_	0	1000	0
1701	EX_htaxol_e	Hydroxylated taxol exchange	htaxol_e ->	htaxol_	0	1000	0
1702	EX_hxan_e	Hypoxanthine exchange	hxan_e <=>	hxan_	-0.00619455	1000	-0.00619455
1703	EX_hyptaur_e	Exchange of hypotaurine	hyptaur_e ->	hyptaur_	0	1000	0
1704	EX_i_e	Iodide exchange	i_e ->	i_	0	1000	5.89563e-33
1705	EX_idour_e	Exchange of L-iduronate	idour_e ->	idour_	0	1000	0
1706	EX_idp_e	IDP exchange	idp_e ->	idp_	0	1000	0
1707	EX_ile__L_e	L-Isoleucine exchange	ile__L_e <=>	ile__L_	-0.0101648	1000	-0.0101648
1708	EX_imp_e	IMP exchange	imp_e ->	imp_	0	1000	0
1709	EX_inost_e	Myo-Inositol exchange	inost_e ->	inost_	0	1000	0
1710	EX_ins_e	Inosine exchange	ins_e ->	ins_	0	1000	0
1711	EX_ivcrn_e	Exchange reaction for isovaleryl carnitine	ivcrn_e ->	ivcrn_	0	1000	0
1712	EX_k_e	K+ exchange	k_e ->	k_	0	1000	0
1713	EX_ksi_deg1_e	Keratan sulfate I, degradation product 1 exchange	ksi_deg1_e ->	ksi_deg1_	0	1000	0
1714	EX_ksi_e	Keratan sulfate I exchange	ksi_e ->	ksi_	0	1000	0
1715	EX_ksii_core2_e	Keratan sulfate II (core 2-linked) exchange	ksii_core2_e ->	ksii_core2_	0	1000	0
1716	EX_ksii_core4_e	Keratan sulfate II (core 4-linked) exchange	ksii_core4_e ->	ksii_core4_	0	1000	0
1717	EX_lac__D_e	D-lactate exchange	lac__D_e ->	lac__D_	0	1000	0
1718	EX_lac__L_e	L-Lactate exchange	lac__L_e ->	lac__L_	0	1000	0
1719	EX_lcts_e	Lactose exchange	lcts_e ->	lcts_	0	1000	0
1720	EX_leu__L_e	L-Leucine exchange	leu__L_e <=>	leu__L_	-0.0148352	1000	-0.0148352
1721	EX_leugly_e	Exchange reaction for leucylglycine	leugly_e ->	leugly_	0	1000	0
1722	EX_leuktrA4_e	Leukotriene A4 exchange	leuktrA4_e ->	leuktrA4_	0	1000	0
1723	EX_leuktrB4_e	Leukotriene B4 exchange	leuktrB4_e ->	leuktrB4_	0	1000	0
1724	EX_leuktrC4_e	Leukotriene C4 exchange	leuktrC4_e ->	leuktrC4_	0	1000	0
1725	EX_leuktrD4_e	Leukotriene D4 exchange	leuktrD4_e ->	leuktrD4_	0	1000	0
1726	EX_leuktrE4_e	Leukotriene E4 exchange	leuktrE4_e ->	leuktrE4_	0	1000	0
1727	EX_leuktrF4_e	Leukotriene F4 exchange	leuktrF4_e ->	leuktrF4_	0	1000	0
1728	EX_leuleu_e	Exchange reaction for leucylleucine	leuleu_e ->	leuleu_	0	1000	0
1729	EX_lgnc_e	Lignoceric acid exchange	lgnc_e ->	lgnc_	0	1000	0
1730	EX_limnen_e	Limonene exchange	limnen_e ->	limnen_	0	1000	0
1731	EX_lipoate_e	Lipoate exchange	lipoate_e ->	lipoate_	0	1000	0
1732	EX_lneldc_e	Linoelaidic acid exchange	lneldc_e ->	lneldc_	0	1000	0
1733	EX_lnlc_e	Linoleic acid (all cis C18:2) exchange	lnlc_e ->	lnlc_	0	1000	0
1734	EX_lnlnca_e	Alpha-Linolenic acid exchange	lnlnca_e ->	lnlnca_	0	1000	0
1735	EX_lnlncg_e	Gamma-linolenic acid exchange	lnlncg_e ->	lnlncg_	0	1000	0
1736	EX_lpchol_cho_e	Exchange reaction for lysophosphatidylcholine	lpchol_cho_e ->	lpchol_cho_	0	1000	0
1737	EX_lys__L_e	L-Lysine exchange	lys__L_e <=>	lys__L_	-0.0134615	1000	-0.0134615
1738	EX_mag_cho_e	Monoacylglycerol 2 (cho) exchange	mag_cho_e ->	mag_cho_	0	1000	0
1739	EX_mal__L_e	L-Malate exchange	mal__L_e ->	mal__L_	0	1000	0
1740	EX_malcoa_e	Malonyl-CoA(4-) exchange	malcoa_e ->	malcoa_	0	1000	0
1741	EX_malt_e	Maltose exchange	malt_e ->	malt_	0	1000	0
1742	EX_malthp_e	EX malthp LPAREN e RPAREN	malthp_e ->	malthp_	0	1000	0
1743	EX_malthx_e	Maltohexaose exchange	malthx_e ->	malthx_	0	1000	0
1744	EX_maltpt_e	Maltopentaose exchange	maltpt_e ->	maltpt_	0	1000	0
1745	EX_malttr_e	Maltotriose exchange	malttr_e ->	malttr_	0	1000	0
1746	EX_maltttr_e	Maltotetraose exchange	maltttr_e ->	maltttr_	0	1000	0
1747	EX_man_e	D-Mannose exchange	man_e ->	man_	0	1000	0
1748	EX_meoh_e	Methanol exchange	meoh_e ->	meoh_	0	1000	0
1749	EX_mepi_e	Metanephrine exchange	mepi_e ->	mepi_	0	1000	0
1750	EX_mercplaccys_e	3-mercaptolactate-cysteine disulfide exchange	mercplaccys_e ->	mercplaccys_	0	1000	0
1751	EX_met__L_e	L-Methionine exchange	met__L_e <=>	met__L_	-0.00604396	1000	-0.00604396
1752	EX_mthgxl_e	Methylglyoxal exchange	mthgxl_e ->	mthgxl_	0	1000	0
1753	EX_n2m2nmasn_e	N-Acetyl-beta-D-glucosaminyl-1,2-alpha-D-mannosyl-1,3-(N-acetyl-beta-D-glucosaminyl-1,2-alpha-D-mannosyl-1,6)-(N-acetyl-beta-D-glucosaminyl-1,4)-beta-D-mannosyl-1,4-N-acetyl-beta-D-glucosaminyl-R exchange	n2m2nmasn_e ->	n2m2nmasn_	0	1000	0
1754	EX_na1_e	Sodium exchange	na1_e ->	na1_	0	1000	6.245e-17
1755	EX_nac_e	Nicotinate exchange	nac_e ->	nac_	0	1000	1.02284e-17
1756	EX_nad_e	Nicotinamide adenine dinucleotide exchange	nad_e ->	nad_	0	1000	0
1757	EX_nadp_e	Nicotinamide adenine dinucleotide phosphate exchange	nadp_e ->	nadp_	0	1000	0
1758	EX_ncam_e	Nicotinamide exchange	ncam_e ->	ncam_	0	1000	0
1759	EX_nh4_e	Ammonia exchange	nh4_e ->	nh4_	0	1000	0.233146
1760	EX_nifedipine_e	Nifedipine exchange	nifedipine_e ->	nifedipine_	0	1000	0
1761	EX_no2_e	Nitrite exchange	no2_e ->	no2_	0	1000	0
1762	EX_no_e	Nitric oxide exchange	no_e ->	no_	0	1000	0
1763	EX_npthl_e	Naphthalene exchange	npthl_e ->	npthl_	0	1000	0
1764	EX_nrpphr_e	Norepinephrine exchange	nrpphr_e ->	nrpphr_	0	1000	2.93007e-25
1765	EX_nrpphrsf_e	Sulfate derivative of norepinephrine exchange	nrpphrsf_e ->	nrpphrsf_	0	1000	-2.93007e-25
1766	EX_nrvnc_e	Nervonic acid exchange	nrvnc_e ->	nrvnc_	0	1000	0
1767	EX_o2_e	O2 exchange	o2_e <=>	o2_	-1.12747	1000	-0.415311
1768	EX_o2s_e	Superoxide anion exchange	o2s_e ->	o2s_	0	1000	0
1769	EX_oagd3_cho_e	9-O-Acetylated GD3 (cho) exchange	oagd3_cho_e ->	oagd3_cho_	0	1000	0
1770	EX_oagt3_cho_e	9-O-Acetylated GT3 (cho) exchange	oagt3_cho_e ->	oagt3_cho_	0	1000	0
1771	EX_ocdca_e	Octadecanoate (n-C18:0) exchange	ocdca_e ->	ocdca_	0	1000	0
1772	EX_ocdcea_e	Octadecenoate (n-C18:1) exchange	ocdcea_e ->	ocdcea_	0	1000	0
1773	EX_octa_e	Octanoate (n-C8:0) exchange	octa_e ->	octa_	0	1000	0
1774	EX_oh1_e	OH1 Exchange	oh1_e ->	oh1_	0	1000	0
1775	EX_omeprazole_e	Omeprazole exchange	omeprazole_e ->	omeprazole_	0	1000	0
1776	EX_onpthl_e	Naphthalene epoxide exchange	onpthl_e ->	onpthl_	0	1000	0
1777	EX_orn_e	Ornithine exchange	orn_e ->	orn_	0	1000	0
1778	EX_orot_e	Orotate exchange	orot_e ->	orot_	0	1000	0
1779	EX_oxa_e	Oxalate exchange	oxa_e ->	oxa_	0	1000	0
1780	EX_paf_cho_e	1-alkyl 2-acteylglycerol 3-phosphocholine (cho) exchange	paf_cho_e ->	paf_cho_	0	1000	0
1781	EX_pan4p_e	Exchange reaction for pan4p	pan4p_e ->	pan4p_	0	1000	0
1782	EX_pchol_cho_e	Phosphatidylcholine (cho) exchange	pchol_cho_e ->	pchol_cho_	0	1000	0
1783	EX_pe_cho_e	Exchange reaction for phosphatidylethanolamine	pe_cho_e ->	pe_cho_	0	1000	0
1784	EX_pect_e	Exchange reaction for pectins	pect_e ->	pect_	0	1000	0
1785	EX_pectindchac_e	Exchange reaction for pectin-deoxycholic acid complex	pectindchac_e ->	pectindchac_	0	1000	0
1786	EX_pectingchol_e	Exchange reaction for pectin-glycocholate complex	pectingchol_e ->	pectingchol_	0	1000	0
1787	EX_pectintchol_e	Exchange reaction for pectin-taurocholic acid complex	pectintchol_e ->	pectintchol_	0	1000	0
1788	EX_peplys_e	Peptidyl-L-lysine exchange	peplys_e ->	peplys_	0	1000	0
1789	EX_perillyl_e	Perillyl alcohol exchange	perillyl_e ->	perillyl_	0	1000	0
1790	EX_pglyc_cho_e	Phosphatidylglycerol (cho) exchange	pglyc_cho_e ->	pglyc_cho_	0	1000	0
1791	EX_phe__L_e	L-Phenylalanine exchange	phe__L_e <=>	phe__L_	-0.00604396	1000	-0.00604396
1792	EX_pheacgln_e	Alpha-N-Phenylacetyl-L-glutamine exchange	pheacgln_e ->	pheacgln_	0	1000	0
1793	EX_pheme_e	Protoheme exchange	pheme_e ->	pheme_	0	1000	0
1794	EX_phllqne_e	EX phyQ e	phllqne_e ->	phllqne_	0	1000	0
1795	EX_phyt_e	Phytanic acid exchange	phyt_e ->	phyt_	0	1000	0
1796	EX_pi_e	Phosphate exchange	pi_e <=>	pi_	-1000	1000	-0.0360996
1797	EX_pnto__R_e	(R)-Pantothenate exchange	pnto__R_e ->	pnto__R_	0	1000	-5.7393e-17
1798	EX_ppa_e	Propionate exchange	ppa_e ->	ppa_	0	1000	0
1799	EX_ppi_e	Diphosphate exchange	ppi_e ->	ppi_	0	1000	0
1800	EX_prgstrn_e	Progesterone exchange	prgstrn_e ->	prgstrn_	0	1000	0
1801	EX_pro__D_e	D-Proline exchange	pro__D_e ->	pro__D_	0	1000	0
1802	EX_pro__L_e	L-Proline exchange	pro__L_e <=>	pro__L_	-0.00796703	1000	-0.00796703
1803	EX_progly_e	L-Prolinylglycine exchange	progly_e ->	progly_	0	1000	0
1804	EX_prostgd2_e	Prostaglandin D2 exchange	prostgd2_e ->	prostgd2_	0	1000	0
1805	EX_prostge1_e	Prostaglandin E1 exchange	prostge1_e ->	prostge1_	0	1000	0
1806	EX_prostge2_e	Prostaglandin E2 exchange	prostge2_e ->	prostge2_	0	1000	0
1807	EX_prostgf2_e	Prostaglandin F2alpha exchange	prostgf2_e ->	prostgf2_	0	1000	0
1808	EX_prostgh2_e	Prostaglandin H2(1-) exchange	prostgh2_e ->	prostgh2_	0	1000	0
1809	EX_prostgi2_e	Prostaglandin I2(1-) exchange	prostgi2_e ->	prostgi2_	0	1000	0
1810	EX_prpp_e	Exchange of 5-O-phosphonato-alpha-D-ribofuranosyl diphosphate(5-)	prpp_e ->	prpp_	0	1000	0
1811	EX_ps_cho_e	Phosphatidylserine (cho) exchange	ps_cho_e ->	ps_cho_	0	1000	0
1812	EX_psyl_e	Exchange reaction for psyllium	psyl_e ->	psyl_	0	1000	0
1813	EX_psylchol_e	Exchange reaction for psyllium-glycocholic acid complex	psylchol_e ->	psylchol_	0	1000	0
1814	EX_psyltchol_e	Exchange reaction for psyllium-taurocholic acid complex	psyltchol_e ->	psyltchol_	0	1000	0
1815	EX_psyltdechol_e	Exchange reaction for psyllium-taurodeoxycholic acid complex	psyltdechol_e ->	psyltdechol_	0	1000	0
1816	EX_ptdca_e	Pentadecanoate exchange	ptdca_e ->	ptdca_	0	1000	0
1817	EX_ptrc_e	Putrescine exchange	ptrc_e ->	ptrc_	0	1000	0
1818	EX_ptth_e	Exchange reaction for ptth	ptth_e ->	ptth_	0	1000	0
1819	EX_pydam_e	Pyridoxamine exchange	pydam_e ->	pydam_	0	1000	0
1820	EX_pydx5p_e	Exchange of pyridoxal 5-phosphate(2-)	pydx5p_e ->	pydx5p_	0	1000	0
1821	EX_pydx_e	Pyridoxal exchange	pydx_e ->	pydx_	0	1000	0
1822	EX_pydxn_e	Pyridoxine exchange	pydxn_e <=>	pydxn_	-0.000170553	1000	0
1823	EX_pyr_e	Pyruvate exchange	pyr_e ->	pyr_	0	1000	0
1824	EX_q10_e	Exchange reaction for ubiquinone	q10_e ->	q10_	0	1000	-9.88695e-17
1825	EX_q10h2_e	Exchange reaction for ubiquinol	q10h2_e ->	q10h2_	0	1000	0
1826	EX_rbt_e	Ribitol exchange	rbt_e ->	rbt_	0	1000	0
1827	EX_retfa_e	Fatty acid retinol exchange	retfa_e ->	retfa_	0	1000	0
1828	EX_retinol_9_cis_e	9-cis-retinol exchange	retinol_9_cis_e ->	retinol_9_cis_	0	1000	0
1829	EX_retinol_cis_11_e	Cis-11-retinol exchange	retinol_cis_11_e ->	retinol_cis_11_	0	1000	0
1830	EX_retinol_e	Retinol exchange	retinol_e ->	retinol_	0	1000	0
1831	EX_retn_e	Retinoate exchange	retn_e ->	retn_	0	1000	0
1832	EX_retnglc_e	Retinoyl glucuronide exchange	retnglc_e ->	retnglc_	0	1000	0
1833	EX_rib__D_e	D-Ribose exchange	rib__D_e ->	rib__D_	0	1000	0
1834	EX_ribflv_e	Riboflavin exchange	ribflv_e ->	ribflv_	0	1000	4.20854e-17
1835	EX_s2l2fn2m2masn_e	PA6 exchange	s2l2fn2m2masn_e ->	s2l2fn2m2masn_	0	1000	0
1836	EX_s2l2n2m2masn_e	De-Fuc form of PA6 exchange	s2l2n2m2masn_e ->	s2l2n2m2masn_	0	1000	0
1837	EX_sarcs_e	Sarcosine exchange	sarcs_e ->	sarcs_	0	1000	0
1838	EX_sbt__D_e	D-Sorbitol exchange	sbt__D_e ->	sbt__D_	0	1000	0
1839	EX_sel_e	Selenate exchange	sel_e ->	sel_	0	1000	0
1840	EX_ser__D_e	D-Serine exchange	ser__D_e ->	ser__D_	0	1000	0
1841	EX_ser__L_e	L-Serine exchange	ser__L_e <=>	ser__L_	-0.0478022	1000	-0.0478022
1842	EX_slfcys_e	Exchange reaction for sulfocysteine	slfcys_e ->	slfcys_	0	1000	0
1843	EX_sl__L_e	L-sulfolactate exchange	sl__L_e ->	sl__L_	0	1000	0
1844	EX_so4_e	Sulfate exchange	so4_e <=>	so4_	-1000	1000	0.0110922
1845	EX_spc_cho_e	Sphingosylphosphorylcholine (cho) exchange	spc_cho_e ->	spc_cho_	0	1000	0
1846	EX_sph1p_e	Sphinganine 1-phosphate exchange	sph1p_e ->	sph1p_	0	1000	0
1847	EX_sphs1p_e	Sphingosine 1-phosphate exchange	sphs1p_e ->	sphs1p_	0	1000	0
1848	EX_spmd_e	Spermidine exchange	spmd_e ->	spmd_	0	1000	0
1849	EX_sprm_e	Spermine exchange	sprm_e ->	sprm_	0	1000	0
1850	EX_srtn_e	Serotonin exchange	srtn_e ->	srtn_	0	1000	0
1851	EX_strch1_e	Starch, structure 1 (1,6-{7[1,4-Glc], 4[1,4-Glc]}) exchange	strch1_e ->	strch1_	0	1000	0
1852	EX_strch2_e	Starch, structure 2 (1,6-{2[1,4-Glc], [1,4-Glc]}) exchange	strch2_e ->	strch2_	0	1000	0
1853	EX_strdnc_e	Stearidonic acid exchange	strdnc_e ->	strdnc_	0	1000	0
1854	EX_succ_e	Succinate exchange	succ_e ->	succ_	0	1000	0
1855	EX_sucr_e	Sucrose exchange	sucr_e ->	sucr_	0	1000	0
1856	EX_tag_cho_e	Triacylglycerol (cho) exchange	tag_cho_e ->	tag_cho_	0	1000	0
1857	EX_tag__D_e	D Tagatose exchange	tag__D_e ->	tag__D_	0	1000	0
1858	EX_taur_e	Taurine exchange	taur_e ->	taur_	0	1000	-5.7393e-17
1859	EX_taxol_e	Paclitaxel exchange	taxol_e ->	taxol_	0	1000	0
1860	EX_tchola_e	Taurocholic acid exchange	tchola_e ->	tchola_	0	1000	0
1861	EX_tcynt_e	Thiocyanate exchange	tcynt_e ->	tcynt_	0	1000	0
1862	EX_tdchola_e	Taurochenodeoxycholate exchange	tdchola_e ->	tdchola_	0	1000	0
1863	EX_ttdcrn_e	Exchange reaction for myristoyl carnitine	ttdcrn_e ->	ttdcrn_	0	1000	0
1864	EX_tdechola_e	Exchange reaction for Taurodeoxycholic acid	tdechola_e ->	tdechola_	0	1000	0
1865	EX_tethex3_e	Tetracosahexaenoic acid, n-3 exchange	tethex3_e ->	tethex3_	0	1000	0
1866	EX_tetpent3_e	Tetracosapentaenoic acid, n-3 exchange	tetpent3_e ->	tetpent3_	0	1000	0
1867	EX_tetpent6_e	Tetracosapentaenoic acid, n-6 exchange	tetpent6_e ->	tetpent6_	0	1000	0
1868	EX_tettet6_e	Tetracosatetraenoic acid n-6 exchange	tettet6_e ->	tettet6_	0	1000	0
1869	EX_thf_e	5,6,7,8-Tetrahydrofolate exchange	thf_e ->	thf_	0	1000	0
1870	EX_thm_e	Thiamin exchange	thm_e ->	thm_	0	1000	0
1871	EX_thmmp_e	Thiamin monophosphate exchange	thmmp_e ->	thmmp_	0	1000	0
1872	EX_thmtp_e	Thiamin triphosphate exchange	thmtp_e ->	thmtp_	0	1000	0
1873	EX_thr__L_e	L-Threonine exchange	thr__L_e <=>	thr__L_	-0.0101648	1000	-0.0101648
1874	EX_thym_e	Thymine exchange	thym_e ->	thym_	0	1000	0
1875	EX_thymd_e	Thymidine exchange	thymd_e ->	thymd_	0	1000	0
1876	EX_thyox__L_e	L-Thyroxine exchange	thyox__L_e ->	thyox__L_	0	1000	3.17738e-33
1877	EX_tmndnc_e	Timnodonic acid exchange	tmndnc_e ->	tmndnc_	0	1000	0
1878	EX_tolbutamide_e	Tolbutamide exchange	tolbutamide_e ->	tolbutamide_	0	1000	0
1879	EX_tre_e	Trehalose exchange	tre_e ->	tre_	0	1000	0
1880	EX_triodthy_e	Triiodothyronine exchange	triodthy_e ->	triodthy_	0	1000	0
1881	EX_triodthysuf_e	Triiodothyronine sulfate exchange	triodthysuf_e ->	triodthysuf_	0	1000	0
1882	EX_trp__L_e	L-Tryptophan exchange	trp__L_e <=>	trp__L_	-0.00407732	1000	-0.00407732
1883	EX_tststerone_e	Testosterone exchange	tststerone_e ->	tststerone_	0	1000	0
1884	EX_tststeroneglc_e	Testosterone glucuronide exchange	tststeroneglc_e ->	tststeroneglc_	0	1000	0
1885	EX_tststerones_e	Testosterone sulfate exchange	tststerones_e ->	tststerones_	0	1000	0
1886	EX_tsul_e	Thiosulfate exchange	tsul_e ->	tsul_	0	1000	0
1887	EX_ttdca_e	Tetradecanoate (n-C14:0) exchange	ttdca_e ->	ttdca_	0	1000	0
1888	EX_txa2_e	Thromboxane A2 exchange	txa2_e ->	txa2_	0	1000	0
1889	EX_tymsf_e	Tyramine O-sulfate exchange	tymsf_e ->	tymsf_	0	1000	0
1890	EX_tyr__L_e	L-Tyrosine exchange	tyr__L_e <=>	tyr__L_	-0.00934066	1000	-0.00934066
1891	EX_udp_e	UDP exchange	udp_e ->	udp_	0	1000	0
1892	EX_udpg_e	UDPglucose exchange	udpg_e ->	udpg_	0	1000	0
1893	EX_udpgal_e	UDPgalactose exchange	udpgal_e ->	udpgal_	0	1000	0
1894	EX_ump_e	UMP exchange	ump_e ->	ump_	0	1000	0
1895	EX_ura_e	Uracil exchange	ura_e ->	ura_	0	1000	0
1896	EX_urate_e	Urate exchange	urate_e ->	urate_	0	1000	0.00244831
1897	EX_urea_e	Urea exchange	urea_e ->	urea_	0	1000	0
1898	EX_uri_e	Uridine exchange	uri_e ->	uri_	0	1000	0
1899	EX_utp_e	UTP exchange	utp_e ->	utp_	0	1000	0
1900	EX_vacc_e	Vaccenic acid exchange	vacc_e ->	vacc_	0	1000	0
1901	EX_val__L_e	L-Valine exchange	val__L_e <=>	val__L_	-0.0120879	1000	-0.0120879
1902	EX_vitd2_e	Vitamin D2 exchange	vitd2_e ->	vitd2_	0	1000	0
1903	EX_vitd3_e	Vitamin D3 exchange	vitd3_e ->	vitd3_	0	1000	0
1904	EX_whddca_e	Omega hydroxy dodecanoate (n-C12:0) exchange	whddca_e ->	whddca_	0	1000	0
1905	EX_whhdca_e	Omega hydroxy hexadecanoate (n-C16:0) exchange	whhdca_e ->	whhdca_	0	1000	0
1906	EX_whtststerone_e	W hydroxy testosterone exchange	whtststerone_e ->	whtststerone_	0	1000	0
1907	EX_whttdca_e	Omega hydroxy tetradecanoate (n-C14:0) exchange	whttdca_e ->	whttdca_	0	1000	0
1908	EX_xolest2_cho_e	Cholesterol ester (from FULLR2) exchange	xolest2_cho_e ->	xolest2_cho_	0	1000	0
1909	EX_xolest_cho_e	Cholesterol ester exchange	xolest_cho_e ->	xolest_cho_	0	1000	0
1910	EX_xoltri24_e	7-alpha,24(S)-Dihydroxycholesterol exchange	xoltri24_e ->	xoltri24_	0	1000	0
1911	EX_xoltri25_e	7-alpha,25-Dihydroxycholesterol exchange	xoltri25_e ->	xoltri25_	0	1000	0
1912	EX_xoltri27_e	7-alpha,27-Dihydroxycholesterol exchange	xoltri27_e ->	xoltri27_	0	1000	0
1913	EX_xyl__D_e	D-Xylose exchange	xyl__D_e ->	xyl__D_	0	1000	0
1914	EX_xylt_e	Xylitol exchange	xylt_e ->	xylt_	0	1000	0
1915	EX_yvite_e	Gamma-Tocopherol exchange	gtocophe_e ->	gtocophe_	0	1000	0

## Sheet: Yl
Index	A_Rxn	B_Name	C_eq	Met	D_lb	E_ub	Flux
944	EX_13BDglcn_e	(1-3)-beta-D-glucan exchange	13BDglcn_e ->	13BDglcn_	0	1000	0
946	EX_crn_e	(R)-carnitine exchange	crn_e ->	crn_	0	0	0
947	EX_lac__D_e	(R)-lactate exchange	lac__D_e ->	lac__D_	0	1000	0
948	EX_mev__R_e	(R)-mevalonate exchange	mev__R_e ->	mev__R_	0	1000	0
949	EX_pnto__R_e	(R)-pantothenate exchange	pnto__R_e ->	pnto__R_	0	0	0
950	EX_btd_RR_e	(R,R)-2,3-butanediol exchange	btd_RR_e ->	btd_RR_	0	0	0
951	EX_lac__L_e	(S)-lactate exchange	lac__L_e ->	lac__L_	0	1000	0
952	EX_mal__L_e	(S)-malate exchange	mal__L_e ->	mal__L_	0	0	0
953	EX_g3pi_e	1-(sn-glycero-3-phospho)-1D-myo-inositol exchange	g3pi_e ->	g3pi_	0	0	0
954	EX_1agpc_e	1-acylglycerophosphocholine exchange	1agpc_e ->	1agpc_	0	0	0
957	EX_dad_2_e	2'-deoxyadenosine exchange	dad_2_e ->	dad_2_	0	0	0
958	EX_dgsn_e	2'-deoxyguanosine exchange	dgsn_e ->	dgsn_	0	0	0
959	EX_din_e	2'-deoxyinosine exchange	din_e ->	din_	0	0	0
960	EX_duri_e	2'-deoxyuridine exchange	duri_e ->	duri_	0	0	0
963	EX_3c3hmp_e	2-isopropylmalate exchange	3c3hmp_e ->	3c3hmp_	0	1000	0
967	EX_akg_e	2-oxoglutarate exchange	akg_e ->	akg_	0	0	0
974	EX_4abz_e	4-aminobenzoate exchange	4abz_e ->	4abz_	0	0	0
990	EX_5aop_e	5-aminolevulinate exchange	5aop_e ->	5aop_	0	0	0
994	EX_5fthf_e	5-formyltetrahydrofolic acid exchange	5fthf_e ->	5fthf_	0	0	0
995	EX_dann_e	7,8-diaminononanoate exchange	dann_e ->	dann_	0	0	0
997	EX_8aonn_e	8-amino-7-oxononanoate exchange	8aonn_e ->	8aonn_	0	0	0
998	EX_xan_e	9H-xanthine exchange	xan_e ->	xan_	0	0	0
999	EX_acald_e	acetaldehyde exchange	acald_e ->	acald_	0	0	0
1002	EX_ac_e	acetate exchange	ac_e ->	ac_	0	0	0
1006	EX_ade_e	adenine exchange	ade_e ->	ade_	0	0	0
1008	EX_pap_e	adenosine 3',5'-bismonophosphate exchange	pap_e ->	pap_	0	0	0
1010	EX_adn_e	adenosine exchange	adn_e ->	adn_	0	0	0
1014	EX_alltt_e	allantoate exchange	alltt_e ->	alltt_	0	0	0
1015	EX_alltn_e	allantoin exchange	alltn_e ->	alltn_	0	0	0
1016	EX_tre_e	alpha,alpha-trehalose exchange	tre_e ->	tre_	0	0	0
1017	EX_gam6p_e	alpha-D-glucosamine 6-phosphate exchange	gam6p_e ->	gam6p_	0	0	0
1019	EX_nh4_e	ammonium exchange	nh4_e <=>	nh4_	-1000	1000	-0.039065
1026	EX_hco3_e	bicarbonate exchange	hco3_e ->	hco3_	0	0	0
1032	EX_btn_e	biotin exchange	btn_e ->	btn_	0	0	0
1033	EX_co2_e	carbon dioxide exchange	co2_e ->	co2_	0	1000	3.51725
1044	EX_chol_e	choline exchange	chol_e ->	chol_	0	0	0
1048	EX_cit_e	citrate(3-) exchange	cit_e ->	cit_	0	1000	0
1061	EX_cytd_e	cytidine exchange	cytd_e ->	cytd_	0	0	0
1064	EX_csn_e	cytosine exchange	csn_e ->	csn_	0	0	0
1065	EX_arab__D_e	D-arabinose exchange	arab__D_e ->	arab__D_	0	0	0
1068	EX_fru_e	D-fructose exchange	fru_e ->	fru_	0	0	0
1069	EX_gal_e	D-galactose exchange	gal_e ->	gal_	0	0	0
1070	EX_galur_e	D-galacturonate exchange	galur_e ->	galur_	0	0	0
1071	EX_sbt__D_e	D-glucitol exchange	sbt__D_e ->	sbt__D_	0	0	0
1073	EX_glc__D_e	D-glucose exchange	glc__D_e <=>	glc__D_	-0.649	1000	-0.649
1074	EX_man_e	D-mannose exchange	man_e ->	man_	0	0	0
1075	EX_rib__D_e	D-ribose exchange	rib__D_e ->	rib__D_	0	0	0
1077	EX_xyl__D_e	D-xylose exchange	xyl__D_e ->	xyl__D_	0	0	0
1086	EX_dca_e	decanoate exchange	dca_e ->	dca_	0	0	0
1089	EX_dcyt_e	deoxycytidine exchange	dcyt_e ->	dcyt_	0	0	0
1105	EX_dttp_e	dTTP exchange	dttp_e ->	dttp_	0	0	0
1109	EX_epist_e	episterol exchange	epist_e ->	epist_	0	0	0
1111	EX_ergst_e	ergosterol exchange	ergst_e ->	ergst_	0	0	0
1115	EX_etoh_e	ethanol exchange	etoh_e ->	etoh_	0	0	0
1118	EX_etha_e	ethanolamine exchange	etha_e ->	etha_	0	0	0
1127	EX_fecost_e	fecosterol exchange	fecost_e ->	fecost_	0	0	0
1129	EX_fmn_e	FMN exchange	fmn_e ->	fmn_	0	0	0
1130	EX_fol_e	folic acid exchange	fol_e ->	fol_	0	0	0
1131	EX_for_e	formate exchange	for_e ->	for_	0	0	0
1136	EX_fum_e	fumarate(2-) exchange	fum_e ->	fum_	0	0	0
1137	EX_4abut_e	gamma-aminobutyrate exchange	4abut_e ->	4abut_	0	0	0
1142	EX_gthox_e	glutathione disulfide exchange	gthox_e ->	gthox_	0	0	0
1143	EX_gthrd_e	glutathione exchange	gthrd_e ->	gthrd_	0	0	0
1144	EX_glyc_e	glycerol exchange	glyc_e ->	glyc_	0	0	0
1146	EX_gly_e	glycine exchange	gly_e ->	gly_	0	1000	0
1150	EX_gcald_e	glycolaldehyde exchange	gcald_e ->	gcald_	0	0	0
1151	EX_glx_e	glyoxylate exchange	glx_e ->	glx_	0	0	0
1154	EX_gua_e	guanine exchange	gua_e ->	gua_	0	0	0
1156	EX_gsn_e	guanosine exchange	gsn_e ->	gsn_	0	0	0
1167	EX_h_e	H+ exchange	h_e <=>	h_	-1000	1000	-12.304
1169	EX_hxdcal_e	hexadecanal exchange	hxdcal_e ->	hxdcal_	0	0	0
1176	EX_hxan_e	hypoxanthine exchange	hxan_e ->	hxan_	0	0	0
1179	EX_ins_e	inosine exchange	ins_e ->	ins_	0	0	0
1193	EX_fe2_e	iron(2+) exchange	fe2_e ->	fe2_	0	0	0
1194	EX_iamac_e	isoamyl acetate exchange	iamac_e ->	iamac_	0	0	0
1197	EX_iamoh_e	isoamylol exchange	iamoh_e ->	iamoh_	0	0	0
1200	EX_ala__L_e	L-alanine exchange	ala__L_e ->	ala__L_	0	1000	0
1202	EX_abt_e	L-arabinitol exchange	abt_e ->	abt_	0	1000	0
1205	EX_arab__L_e	L-arabinose exchange	arab__L_e ->	arab__L_	0	0	0
1206	EX_arg__L_e	L-arginine exchange	arg__L_e ->	arg__L_	0	0	0
1207	EX_asn__L_e	L-asparagine exchange	asn__L_e ->	asn__L_	0	1000	0
1208	EX_asp__L_e	L-aspartate exchange	asp__L_e ->	asp__L_	0	1000	0
1210	EX_cys__L_e	L-cysteine exchange	cys__L_e ->	cys__L_	0	0	0
1213	EX_sbt__L_e	L-glucitol exchange	sbt__L_e ->	sbt__L_	0	0	0
1215	EX_glu__L_e	L-glutamate exchange	glu__L_e ->	glu__L_	0	1000	0
1217	EX_gln__L_e	L-glutamine exchange	gln__L_e ->	gln__L_	0	0	0
1219	EX_his__L_e	L-histidine exchange	his__L_e ->	his__L_	0	0	0
1221	EX_hom__L_e	L-homoserine exchange	hom__L_e ->	hom__L_	0	0	0
1222	EX_ile__L_e	L-isoleucine exchange	ile__L_e ->	ile__L_	0	0	0
1224	EX_leu__L_e	L-leucine exchange	leu__L_e ->	leu__L_	0	0	0
1225	EX_lys__L_e	L-lysine exchange	lys__L_e ->	lys__L_	0	1000	0
1227	EX_met__L_e	L-methionine exchange	met__L_e ->	met__L_	0	0	0
1228	EX_phe__L_e	L-phenylalanine exchange	phe__L_e ->	phe__L_	0	0	0
1229	EX_pro__L_e	L-proline exchange	pro__L_e ->	pro__L_	0	0	0
1231	EX_ser__L_e	L-serine exchange	ser__L_e ->	ser__L_	0	1000	0
1234	EX_srb__L_e	L-sorbose exchange	srb__L_e ->	srb__L_	0	0	0
1236	EX_thr__L_e	L-threonine exchange	thr__L_e ->	thr__L_	0	1000	0
1237	EX_trp__L_e	L-tryptophan exchange	trp__L_e ->	trp__L_	0	0	0
1238	EX_tyr__L_e	L-tyrosine exchange	tyr__L_e ->	tyr__L_	0	0	0
1239	EX_val__L_e	L-valine exchange	val__L_e ->	val__L_	0	0	0
1240	EX_lanost_e	lanosterol exchange	lanost_e ->	lanost_	0	0	0
1241	EX_ddca_e	laurate exchange	ddca_e ->	ddca_	0	0	0
1254	EX_malt_e	maltose exchange	malt_e ->	malt_	0	0	0
1268	EX_inost_e	myo-inositol exchange	inost_e ->	inost_	0	1000	0
1273	EX_nac_e	nicotinate exchange	nac_e ->	nac_	0	0	0
1274	EX_nmn_e	NMN exchange	nmn_e ->	nmn_	0	0	0
1286	EX_octa_e	octanoate exchange	octa_e ->	octa_	0	0	0
1287	EX_orn_e	ornithine exchange	orn_e ->	orn_	0	0	0
1289	EX_oaa_e	oxaloacetate(2-) exchange	oaa_e ->	oaa_	0	0	0
1292	EX_o2_e	oxygen exchange	o2_e <=>	o2_	-1000	1000	-3.4226
1293	EX_hdca_e	palmitate exchange	hdca_e ->	hdca_	0	1000	0
1294	EX_hdcea_e	palmitoleate exchange	hdcea_e ->	hdcea_	0	0	0
1299	EX_pectin_e	pectin exchange	pectin_e ->	pectin_	0	0	0
1301	EX_pi_e	phosphate exchange	pi_e <=>	pi_	-1000	1000	-0.00260549
1303	EX_k_e	potassium exchange	k_e ->	k_	0	0	0
1306	EX_ptrc_e	putrescine exchange	ptrc_e ->	ptrc_	0	0	0
1310	EX_pydxn_e	pyridoxine exchange	pydxn_e ->	pydxn_	0	0	0
1315	EX_pyr_e	pyruvate exchange	pyr_e ->	pyr_	0	0	0
1319	EX_ribflv_e	riboflavin exchange	ribflv_e ->	ribflv_	0	0	0
1324	EX_amet_e	S-adenosyl-L-methionine exchange	amet_e ->	amet_	0	0	0
1325	EX_mmet_e	S-methyl-L-methionine exchange	mmet_e ->	mmet_	0	0	0
1327	EX_g3pc_e	sn-glycero-3-phosphocholine exchange	g3pc_e ->	g3pc_	0	0	0
1328	EX_na1_e	sodium exchange	na1_e ->	na1_	0	0	0
1330	EX_spmd_e	spermidine exchange	spmd_e ->	spmd_	0	0	0
1331	EX_sprm_e	spermine exchange	sprm_e ->	sprm_	0	0	0
1334	EX_ocdca_e	stearate exchange	ocdca_e ->	ocdca_	0	1000	0
1335	EX_succ_e	succinate exchange	succ_e ->	succ_	0	0	0
1337	EX_sucr_e	sucrose exchange	sucr_e ->	sucr_	0	0	0
1338	EX_so4_e	sulphate exchange	so4_e <=>	so4_	-1000	1000	-0.00109727
1339	EX_so3_e	sulphite exchange	so3_e ->	so3_	0	0	0
1340	EX_taur_e	taurine exchange	taur_e ->	taur_	0	0	0
1344	EX_thmpp_e	thiamine(1+) diphosphate(1-) exchange	thmpp_e ->	thmpp_	0	0	0
1345	EX_thm_e	thiamine(1+) exchange	thm_e ->	thm_	0	0	0
1346	EX_thmmp_e	thiamine(1+) monophosphate exchange	thmmp_e ->	thmmp_	0	0	0
1351	EX_thymd_e	thymidine exchange	thymd_e ->	thymd_	0	0	0
1360	EX_ura_e	uracil exchange	ura_e ->	ura_	0	0	0
1361	EX_urea_e	urea exchange	urea_e ->	urea_	0	1000	-9.19454e-16
1362	EX_uri_e	uridine exchange	uri_e ->	uri_	0	0	0
1370	EX_h2o_e	water exchange	h2o_e <=>	h2o_	-1000	1000	15.9391
1372	EX_xtsn_e	xanthosine exchange	xtsn_e ->	xtsn_	0	0	0
1374	EX_xylt_e	xylitol exchange	xylt_e ->	xylt_	0	0	0
1376	EX_zymst_e	zymosterol exchange	zymst_e ->	zymst_	0	0	0
1380	2111	growth	biomass ->	biomas	0	1000	0
1395	EX_m1405_e	14-demethyllanosterol exchange	m1405_e ->	m1405_	0	0	0
1397	EX_ergtetrol_e	ergosta-5,7,22,24(28)-tetraen-3beta-ol exchange	ergtetrol_e ->	ergtetrol_	0	0	0
1446	EX_but_e	butyrate exchange	but_e ->	but_	0	0	0
1447	EX_hxa_e	hexanoate exchange	hxa_e ->	hxa_	0	0	0
1448	EX_ocdcea_e	oleate exchange	ocdcea_e ->	ocdcea_	0	0	0
1452	EX_ttdca_e	myristate exchange	ttdca_e ->	ttdca_	0	0	0

## Sheet: Sc
Index	A_Rxn	B_Name	C_eq	Met	D_lb	E_ub	Flux
482	EX_13BDglcn_e	1 3 beta D Glucan exchange	13BDglcn_e ->	13BDglcn_	0	999999	0
483	EX_2hb_e	2 Hydroxybutyrate exchange	2hb_e ->	2hb_	0	999999	0
484	EX_2mbac_e	2 methylbutyl acetate exchange	2mbac_e ->	2mbac_	0	999999	0
485	EX_2mbald_e	2 methylbutyraldehyde exchange	2mbald_e ->	2mbald_	0	999999	0
486	EX_2mbtoh_e	2 methyl 1 butanol exchange	2mbtoh_e ->	2mbtoh_	0	999999	0
487	EX_2mppal_e	2 methylpropanal exchange	2mppal_e ->	2mppal_	0	999999	0
488	EX_2phetoh_e	2 phenylethanol exchange	2phetoh_e ->	2phetoh_	0	999999	0
489	EX_3c3hmp_e	3 Carboxy 3 hydroxy 4 methylpentanoate exchange	3c3hmp_e ->	3c3hmp_	0	999999	0
490	EX_3mbald_e	3 Methylbutanal exchange	3mbald_e ->	3mbald_	0	999999	0
491	EX_3mop_e	3mop exchange	3mop_e ->	3mop_	0	999999	0
492	EX_4abut_e	4-Aminobutanoate exchange	4abut_e ->	4abut_	0	999999	0
493	EX_4abz_e	4 Aminobenzoate exchange	4abz_e ->	4abz_	0	999999	0
494	EX_5aop_e	5 Amino 4 oxopentanoate exchange	5aop_e ->	5aop_	0	999999	0
495	EX_8aonn_e	8 Amino 7 oxononanoate exchange	8aonn_e ->	8aonn_	0	999999	0
496	EX_Nbfortyr_e	N N bisformyl dityrosine exchange	Nbfortyr_e ->	Nbfortyr_	0	999999	0
497	EX_abt_e	L Arabinitol exchange	abt_e ->	abt_	0	999999	0
498	EX_ac_e	Acetate exchange	ac_e ->	ac_	0	999999	0
499	EX_acald_e	Acetaldehyde exchange	acald_e ->	acald_	0	999999	0
500	EX_aces_e	Acetic ester exchange	aces_e ->	aces_	0	999999	0
501	EX_ade_e	Adenine exchange	ade_e ->	ade_	0	999999	0
502	EX_adn_e	Adenosine exchange	adn_e ->	adn_	0	999999	0
503	EX_akg_e	2-Oxoglutarate exchange	akg_e ->	akg_	0	999999	0
504	EX_ala__L_e	L-Alanine exchange	ala__L_e ->	ala__L_	0	999999	0
505	EX_alltn_e	Allantoin exchange	alltn_e ->	alltn_	0	999999	0
506	EX_alltt_e	Allantoate exchange	alltt_e ->	alltt_	0	999999	0
507	EX_amet_e	S Adenosyl L methionine exchange	amet_e ->	amet_	0	999999	0
508	EX_arab__D_e	D Arabinose exchange	arab__D_e ->	arab__D_	0	999999	0
509	EX_arab__L_e	L-Arabinose exchange	arab__L_e ->	arab__L_	0	999999	0
510	EX_arg__L_e	L-Arginine exchange	arg__L_e ->	arg__L_	0	999999	0
511	EX_asn__L_e	L-Asparagine exchange	asn__L_e ->	asn__L_	0	999999	0
512	EX_asp__L_e	L-Aspartate exchange	asp__L_e ->	asp__L_	0	999999	0
513	EX_btd_RR_e	R R 2 3 Butanediol exchange	btd_RR_e ->	btd_RR_	0	999999	0
514	EX_btn_e	Biotin exchange	btn_e <=>	btn_	-0.5	999999	0
515	EX_chol_e	Choline exchange	chol_e ->	chol_	0	999999	0
516	EX_cit_e	Citrate exchange	cit_e ->	cit_	0	999999	0
517	EX_co2_e	CO2 exchange	co2_e ->	co2_	0	999999	0
518	EX_crn_e	L-Carnitine exchange	crn_e ->	crn_	0	999999	0
519	EX_csn_e	Cytosine exchange	csn_e ->	csn_	0	999999	0
520	EX_cys__L_e	L-Cysteine exchange	cys__L_e ->	cys__L_	0	999999	0
521	EX_cytd_e	Cytidine exchange	cytd_e ->	cytd_	0	999999	0
522	EX_dad_2_e	Deoxyadenosine exchange	dad_2_e ->	dad_2_	0	999999	0
523	EX_dann_e	7 8 Diaminononanoate exchange	dann_e ->	dann_	0	999999	0
524	EX_dca_e	Decanoate (n-C10:0) exchange	dca_e ->	dca_	0	999999	0
525	EX_dcyt_e	Deoxycytidine exchange	dcyt_e ->	dcyt_	0	999999	0
526	EX_ddca_e	Dodecanoate (n-C12:0) exchange	ddca_e ->	ddca_	0	999999	0
527	EX_dgsn_e	Deoxyguanosine exchange	dgsn_e ->	dgsn_	0	999999	0
528	EX_din_e	Deoxyinosine exchange	din_e ->	din_	0	999999	0
529	EX_dttp_e	DTTP exchange	dttp_e ->	dttp_	0	999999	0
530	EX_duri_e	Deoxyuridine exchange	duri_e ->	duri_	0	999999	0
531	EX_epist_e	Episterol exchange	epist_e ->	epist_	0	999999	0
532	EX_epistest_SC_e	Episterol ester yeast specific exchange	epistest_SC_e ->	epistest_SC_	0	999999	0
533	EX_ergst_e	Ergosterol exchange	ergst_e ->	ergst_	0	999999	0
534	EX_ergstest_SC_e	Ergosterol ester yeast specific exchange	ergstest_SC_e ->	ergstest_SC_	0	999999	0
535	EX_etha_e	Ethanolamine exchange	etha_e ->	etha_	0	999999	0
536	EX_etoh_e	Ethanol exchange	etoh_e ->	etoh_	0	999999	0
537	EX_fe2_e	Fe2+ exchange	fe2_e <=>	fe2_	-999999	999999	0
538	EX_fecost_e	Fecosterol exchange	fecost_e ->	fecost_	0	999999	0
539	EX_fecostest_SC_e	Fecosterol ester yeast specific exchange	fecostest_SC_e ->	fecostest_SC_	0	999999	0
540	EX_fmn_e	FMN exchange	fmn_e ->	fmn_	0	999999	0
541	EX_for_e	Formate exchange	for_e ->	for_	0	999999	0
542	EX_fru_e	D-Fructose exchange	fru_e ->	fru_	0	999999	0
543	EX_fum_e	Fumarate exchange	fum_e ->	fum_	0	999999	0
544	EX_g3pc_e	Sn-Glycero-3-phosphocholine exchange	g3pc_e ->	g3pc_	0	999999	0
545	EX_g3pi_e	Sn-Glycero-3-phospho-1-inositol exchange	g3pi_e <=>	g3pi_	-0.5	999999	0
546	EX_gal_e	D-Galactose exchange	gal_e ->	gal_	0	999999	0
547	EX_galur_e	D-Galacturonate exchange	galur_e ->	galur_	0	999999	0
548	EX_gam6p_e	D-Glucosamine 6-phosphate exchange	gam6p_e ->	gam6p_	0	999999	0
549	EX_gcald_e	Glycolaldehyde exchange	gcald_e ->	gcald_	0	999999	0
550	EX_glc__D_e	D-Glucose exchange	glc__D_e <=>	glc__D_	-0.241	999999	0
551	EX_gln__L_e	L-Glutamine exchange	gln__L_e ->	gln__L_	0	999999	0
552	EX_glu__L_e	L-Glutamate exchange	glu__L_e ->	glu__L_	0	999999	0
553	EX_glx_e	Glyoxylate exchange	glx_e ->	glx_	0	999999	0
554	EX_gly_e	Glycine exchange	gly_e ->	gly_	0	999999	0
555	EX_glyc_e	Glycerol exchange	glyc_e ->	glyc_	0	999999	0
556	EX_gsn_e	Guanosine exchange	gsn_e ->	gsn_	0	999999	0
557	EX_gthox_e	Oxidized glutathione exchange	gthox_e ->	gthox_	0	999999	0
558	EX_gthrd_e	Reduced glutathione exchange	gthrd_e ->	gthrd_	0	999999	0
559	EX_gua_e	Guanine exchange	gua_e ->	gua_	0	999999	0
560	EX_h2o_e	H2O exchange	h2o_e <=>	h2o_	-999999	999999	0
561	EX_h_e	H+ exchange	h_e <=>	h_	-999999	999999	0
562	EX_hdca_e	Hexadecanoate (n-C16:0) exchange	hdca_e ->	hdca_	0	999999	0
563	EX_hdcea_e	Hexadecenoate (n-C16:1) exchange	hdcea_e ->	hdcea_	0	999999	0
564	EX_hexc_e	Hexacosanoate n C260 exchange	hexc_e ->	hexc_	0	999999	0
565	EX_his__L_e	L-Histidine exchange	his__L_e ->	his__L_	0	999999	0
566	EX_hxan_e	Hypoxanthine exchange	hxan_e ->	hxan_	0	999999	0
567	EX_iamac_e	Isoamyl acetate exchange	iamac_e ->	iamac_	0	999999	0
568	EX_iamoh_e	Isoamyl alcohol exchange	iamoh_e ->	iamoh_	0	999999	0
569	EX_ibutac_e	Isobutyl acetate exchange	ibutac_e ->	ibutac_	0	999999	0
570	EX_ibutoh_e	Isobutyl alcohol exchange	ibutoh_e ->	ibutoh_	0	999999	0
571	EX_id3acald_e	Indole 3 acetaldehyde exchange	id3acald_e ->	id3acald_	0	999999	0
572	EX_ile__L_e	L-Isoleucine exchange	ile__L_e ->	ile__L_	0	999999	0
573	EX_ind3eth_e	Indole 3 ethanol exchange	ind3eth_e ->	ind3eth_	0	999999	0
574	EX_inost_e	Myo-Inositol exchange	inost_e ->	inost_	0	999999	0
575	EX_ins_e	Inosine exchange	ins_e ->	ins_	0	999999	0
576	EX_k_e	K+ exchange	k_e <=>	k_	-999999	999999	0
577	EX_lac__D_e	D-lactate exchange	lac__D_e ->	lac__D_	0	999999	0
578	EX_lac__L_e	L-Lactate exchange	lac__L_e ->	lac__L_	0	999999	0
579	EX_lanost_e	Lanosterol exchange	lanost_e ->	lanost_	0	999999	0
580	EX_lanostest_SC_e	Lanosterol ester yeast specific exchange	lanostest_SC_e ->	lanostest_SC_	0	999999	0
581	EX_leu__L_e	L-Leucine exchange	leu__L_e ->	leu__L_	0	999999	0
582	EX_lys__L_e	L-Lysine exchange	lys__L_e ->	lys__L_	0	999999	0
583	EX_mal__L_e	L-Malate exchange	mal__L_e ->	mal__L_	0	999999	0
584	EX_malt_e	Maltose exchange	malt_e ->	malt_	0	999999	0
585	EX_man_e	D-Mannose exchange	man_e ->	man_	0	999999	0
586	EX_melib_e	Melibiose exchange	melib_e ->	melib_	0	999999	0
587	EX_met__L_e	L-Methionine exchange	met__L_e ->	met__L_	0	999999	0
588	EX_mmet_e	S-Methyl-L-methionine exchange	mmet_e ->	mmet_	0	999999	0
589	EX_na1_e	Sodium exchange	na1_e <=>	na1_	-999999	999999	0
590	EX_nac_e	Nicotinate exchange	nac_e <=>	nac_	-0.5	999999	0
591	EX_nadp_e	Nicotinamide adenine dinucleotide phosphate exchange	nadp_e ->	nadp_	0	999999	0
592	EX_nh4_e	Ammonia exchange	nh4_e <=>	nh4_	-1000	999999	0
593	EX_nmn_e	NMN exchange	nmn_e ->	nmn_	0	999999	0
594	EX_o2_e	O2 exchange	o2_e <=>	o2_	-1.16	999999	0
595	EX_oaa_e	Oxaloacetate exchange	oaa_e ->	oaa_	0	999999	0
596	EX_ocdca_e	Octadecanoate (n-C18:0) exchange	ocdca_e ->	ocdca_	0	999999	0
597	EX_ocdcea_e	Octadecenoate (n-C18:1) exchange	ocdcea_e ->	ocdcea_	0	999999	0
598	EX_ocdcya_e	Octadecynoate n C182 exchange	ocdcya_e ->	ocdcya_	0	999999	0
599	EX_orn_e	Ornithine exchange	orn_e ->	orn_	0	999999	0
600	EX_pacald_e	Phenylacetaldehyde exchange	pacald_e ->	pacald_	0	999999	0
601	EX_pap_e	Adenosine 3 5 bisphosphate exchange	pap_e ->	pap_	0	999999	0
602	EX_pc_SC_e	Phosphatidylcholine yeast specific exchange	pc_SC_e ->	pc_SC_	0	999999	0
603	EX_pectin_e	Pectin exchange	pectin_e ->	pectin_	0	999999	0
604	EX_pepd_e	Peptide exchange	pepd_e ->	pepd_	0	999999	0
605	EX_phe__L_e	L-Phenylalanine exchange	phe__L_e ->	phe__L_	0	999999	0
606	EX_pheac_e	Phenethyl acetate exchange	pheac_e ->	pheac_	0	999999	0
607	EX_pi_e	Phosphate exchange	pi_e <=>	pi_	-999999	999999	0
608	EX_pnto__R_e	(R)-Pantothenate exchange	pnto__R_e ->	pnto__R_	0	999999	0
609	EX_pro__L_e	L-Proline exchange	pro__L_e ->	pro__L_	0	999999	0
610	EX_ptd1ino_SC_e	Phosphatidyl 1D myo inositol yeast specific exchange	ptd1ino_SC_e ->	ptd1ino_SC_	0	999999	0
611	EX_ptrc_e	Putrescine exchange	ptrc_e ->	ptrc_	0	999999	0
612	EX_pyr_e	Pyruvate exchange	pyr_e ->	pyr_	0	999999	0
613	EX_rib__D_e	D-Ribose exchange	rib__D_e ->	rib__D_	0	999999	0
614	EX_ribflv_e	Riboflavin exchange	ribflv_e ->	ribflv_	0	999999	0
615	EX_sbt__D_e	D-Sorbitol exchange	sbt__D_e ->	sbt__D_	0	999999	0
616	EX_sbt__L_e	L Sorbitol exchange	sbt__L_e ->	sbt__L_	0	999999	0
617	EX_ser__L_e	L-Serine exchange	ser__L_e ->	ser__L_	0	999999	0
618	EX_so3_e	Sulfite exchange	so3_e ->	so3_	0	999999	0
619	EX_so4_e	Sulfate exchange	so4_e <=>	so4_	-999999	999999	0
620	EX_spmd_e	Spermidine exchange	spmd_e ->	spmd_	0	999999	0
621	EX_sprm_e	Spermine exchange	sprm_e ->	sprm_	0	999999	0
622	EX_srb__L_e	L Sorbose exchange	srb__L_e ->	srb__L_	0	999999	0
623	EX_succ_e	Succinate exchange	succ_e ->	succ_	0	999999	0
624	EX_sucr_e	Sucrose exchange	sucr_e ->	sucr_	0	999999	0
625	EX_taur_e	Taurine exchange	taur_e ->	taur_	0	999999	0
626	EX_thm_e	Thiamin exchange	thm_e <=>	thm_	-0.5	999999	0
627	EX_thmmp_e	Thiamin monophosphate exchange	thmmp_e ->	thmmp_	0	999999	0
628	EX_thmpp_e	Thiamine diphosphate exchange	thmpp_e ->	thmpp_	0	999999	0
629	EX_thr__L_e	L-Threonine exchange	thr__L_e ->	thr__L_	0	999999	0
630	EX_thym_e	Thymine exchange	thym_e ->	thym_	0	999999	0
631	EX_thymd_e	Thymidine exchange	thymd_e ->	thymd_	0	999999	0
632	EX_tre_e	Trehalose exchange	tre_e ->	tre_	0	999999	0
633	EX_trp__L_e	L-Tryptophan exchange	trp__L_e ->	trp__L_	0	999999	0
634	EX_ttdca_e	Tetradecanoate (n-C14:0) exchange	ttdca_e ->	ttdca_	0	999999	0
635	EX_tyr__L_e	L-Tyrosine exchange	tyr__L_e ->	tyr__L_	0	999999	0
636	EX_ura_e	Uracil exchange	ura_e ->	ura_	0	999999	0
637	EX_urea_e	Urea exchange	urea_e ->	urea_	0	999999	0
638	EX_uri_e	Uridine exchange	uri_e ->	uri_	0	999999	0
639	EX_val__L_e	L-Valine exchange	val__L_e ->	val__L_	0	999999	0
640	EX_xan_e	Xanthine exchange	xan_e ->	xan_	0	999999	0
641	EX_xtsn_e	Xanthosine exchange	xtsn_e ->	xtsn_	0	999999	0
642	EX_xyl__D_e	D-Xylose exchange	xyl__D_e ->	xyl__D_	0	999999	0
643	EX_xylt_e	Xylitol exchange	xylt_e ->	xylt_	0	999999	0
644	EX_zymst_e	Zymosterol exchange	zymst_e ->	zymst_	0	999999	0
645	EX_zymstest_SC_e	Zymosterol ester yeast specific exchange	zymstest_SC_e ->	zymstest_SC_	0	999999	0
